# Supplementary material for: Precision Proteomic Profiling of Systemic Lupus Erythematosus—Correlating Disease Activity and Complement Levels with Clinical Phenotypes
Source: Biomedicines. 2026 Jun 22;14(6):1408. doi: 10.3390/biomedicines14061408 (PMC13296797; doi:10.3390/biomedicines14061408)
Supplement: Supplementary file 1 [file biomedicines-14-01408-s001.zip]

Archive with 2 entries (2 files):
- Skallerup et. al. Supplementary 2 - Microarray.xlsx
- Skallerup et. al. Supplementary 1 - Mass spec.xlsx
