# Supplementary material for: Precision Proteomic Profiling of Systemic Lupus Erythematosus—Correlating Disease Activity and Complement Levels with Clinical Phenotypes
Source: Biomedicines. 2026 Jun 22;14(6):1408. doi: 10.3390/biomedicines14061408 (PMC13296797; doi:10.3390/biomedicines14061408)
Supplement: Supplementary file 1 [file biomedicines-14-01408-s001.zip › Skallerup et. al. Supplementary 2 - Microarray.xlsx]

## Sheet: 1. Raw Data, High Activity
Block	Local Row	Local Column	ID	Name	Red Raw Mean	Red Background Mean	Red Foreground Mean	Red Raw Median	Red Background Median	Red Foreground Median	Flag	Annotation
Block1	1	1	CTRL_A01	zzz_Cy3BSA_1	20351.6	270.56	20081.1	20046	0	20046
Block1	1	2	CTRL_A03	zzz_iga1	79.31	1.57	77.73	75	0	75
Block1	1	3	CTRL_A02	zzz_igg1	7574.25	82.26	7491.99	6402	0	6402
Block1	2	1	PLTA_A01	ZZ_con1	409.13	3.07	406.06	377	0	377
Block1	2	2	PLTA_A02	STAT3	609.8	9.25	600.56	560	0	560
Block1	2	3	PLTA_A03	ZZ_con2	226.97	5.55	221.42	182	0	182
Block1	3	1	PLTA_A04	NF2	463.46	6.17	457.29	406	0	406
Block1	3	2	PLTA_A05	ZZ_con3	226.28	3.41	222.87	187	0	187
Block1	3	3	PLTA_A06	ACSL6	592.83	10.92	581.91	520	0	520
Block1	4	1	PLTA_A07	ZZ_con4	175.18	4.75	170.43	193	0	193
Block1	4	2	PLTA_A08	BCL10	935.54	3.31	932.23	789.5	0	789.5
Block1	4	3	PLTA_A09	MNAT1	239.1	5.36	233.73	199	0	199
Block1	5	1	PLTA_A10	ATF1	370.61	4.6	366.01	327	0	327
Block1	5	2	PLTA_A11	CDK7	166.04	2.67	163.37	127	0	127
Block1	5	3	PLTA_A12	ATIC	521.75	8.44	513.31	377	0	377
Block1	6	1	PLTA_A13	AURKA	789.78	1.89	787.88	705	0	705
Block1	6	2	PLTA_A14	SEPT9a	484.62	3.82	480.8	402	0	402
Block1	6	3	PLTA_A15	ILK	583.02	6.77	576.25	463	0	463
Block1	7	1	PLTA_A16	zzzz_NPM1	389.57	6.39	383.17	371	0	371
Block1	7	2	PLTA_A17	SGK1	140.98	24.37	116.61	105	0	105
Block1	7	3	PLTA_A18	RHOH	448.98	5.81	443.16	383	0	383
Block1	8	1	PLTA_A19	CDK9	136.12	3.72	132.4	136	0	136
Block1	8	2	PLTA_A20	MSN	523.6	6.6	516.99	475	0	475
Block1	8	3	PLTA_A21	STK3	211.28	9.62	201.66	191	0	191
Block1	9	1	PLTA_A22	ZMYND8	388.85	6.86	381.99	361	0	361
Block1	9	2	PLTA_A23	TP53RK	161.97	11.28	150.68	125	2	123
Block1	9	3	PLTA_A24	TRIP11	474.55	5.52	469.03	415	0	415
Block1	10	1	PLTB_A01	NCK1	80.6	5.76	74.84	77	0	77
Block1	10	2	PLTB_A02	ZKSCAN3	383.16	7.97	375.19	326	0	326
Block1	10	3	PLTB_A03	INHBA	396.1	8	388.1	384.5	0	384.5
Block1	11	1	PLTB_A04	POU2F2	420.6	7.94	412.66	322	0	322
Block1	11	2	PLTB_A05	ISG20	187.88	17.53	170.34	189	0	189
Block1	11	3	PLTB_A06	ZNF136	378.2	5.6	372.6	300	0	300
Block1	12	1	PLTB_A07	STUB1	136.43	6.06	130.37	108	0	108
Block1	12	2	PLTB_A08	NFE2	491.08	10.79	480.28	420	0	420
Block1	12	3	PLTB_A09	MYBL2	150.13	6.91	143.22	112	0	112
Block1	13	1	PLTB_A10	NR1H2	378.78	12.94	365.84	331	0	331
Block1	13	2	PLTB_A11	PKM2	246.74	36.83	209.91	211	4	207
Block1	13	3	PLTB_A12	HES6	400.52	6.82	393.7	317	0	317
Block1	14	1	PLTB_A13	SLA	112.33	7.72	104.61	115	0	115
Block1	14	2	PLTB_A14	SPIB	380.27	18.77	361.5	343	0	343
Block1	14	3	PLTB_A15	IL18	115.38	13.66	101.72	69	0	69
Block1	15	1	PLTB_A16	TEAD2	288.42	3.49	284.93	280	0	280
Block1	15	2	PLTB_A17	CCNH	375.5	12.31	363.19	343	0	343
Block1	15	3	PLTB_A18	HLX	400.6	25.3	375.3	353	0	353
Block1	16	1	PLTB_A19	HUS1	329.95	4.98	324.96	275	0	275
Block1	16	2	PLTB_A20	E2F6	332.86	11.15	321.71	270	0	270
Block1	16	3	PLTB_A21	TUBA4A	345.13	23.82	321.31	263	0	263
Block1	17	1	PLTB_A22	SIX1	296.55	18.7	277.84	282	0	282
Block1	17	2	PLTB_A23	SORD	281.49	6.76	274.73	270	0	270
Block1	17	3	PLTB_A24	NFYB	395.35	21.53	373.82	358	0	358
Block1	18	1	PLTC_A01	NUAK2	380.56	12.7	367.86	341	0	341
Block1	18	2	PLTC_A02	MRPL45	672.25	6.5	665.75	564	0	564
Block1	18	3	PLTC_A03	BUB1B	534.69	16.76	517.93	435	0	435
Block1	19	1	PLTC_A04	DUSP12	519.92	15.61	504.31	473	0	473
Block1	19	2	PLTC_A05	CAMKK2	590.34	5.33	585.01	504	0	504
Block1	19	3	PLTC_A06	MSC	575.46	18.65	556.81	471	0	471
Block1	20	1	PLTC_A07	VRK3	329.66	6.73	322.94	275	0	275
Block1	20	2	PLTC_A08	NICN1	530.44	4.83	525.61	465	0	465
Block1	20	3	PLTC_A09	BRD3	505.53	10.54	494.99	452	0	452
Block1	21	1	PLTC_A10	RNF40	615.73	3.47	612.26	575	0	575
Block1	21	2	PLTC_A11	UHMK1	531.27	15.17	516.09	394.5	0	394.5
Block1	21	3	PLTC_A12	BAG3	409.97	9.11	400.86	372	0	372
Block1	22	1	PLTC_A13	PRKD2	580.3	5.04	575.27	519.5	0	519.5
Block1	22	2	PLTC_A14	PHLDA2	658.65	9.53	649.12	562	0	562
Block1	22	3	PLTC_A15	TWF1	451.38	12.87	438.51	379	0	379
Block1	23	1	PLTC_A16	EEF1D	822.91	14.27	808.64	680	1	679
Block1	23	2	PLTC_A17	MARK2	320.18	6.19	313.99	276	0	276
Block1	23	3	PLTC_A18	STARD7	1529.56	18.38	1511.18	1431	1	1430
Block1	24	1	PLTC_A19	LYN	298.64	5.2	293.44	278	0	278
Block1	24	2	PLTC_A20	AMT	680.72	9.29	671.43	564	0	564
Block1	24	3	PLTC_A21	MKNK2	307.61	8.01	299.59	276	0	276
Block1	25	1	PLTC_A22	ANXA11	567.33	3.32	564	545	0	545
Block1	25	2	PLTC_A23	MARK4	305.4	7.38	298.02	275	0	275
Block1	25	3	PLTC_A24	CEBPG	613.27	8.91	604.36	478	0	478
Block1	26	1	PLTD_A01	ABT1	268.69	1.62	267.07	201	0	201
Block1	26	2	PLTD_A02	GK2	401.84	11.9	389.95	360.5	0	360.5
Block1	26	3	PLTD_A03	FOXR2	767.67	9.81	757.86	578	0	578
Block1	27	1	PLTD_A04	PIP4K2B	379.14	2.67	376.47	302	0	302
Block1	27	2	PLTD_A05	SIAH1	350.13	4.55	345.58	285	0	285
Block1	27	3	PLTD_A06	GK	407.37	10.13	397.24	375	0	375
Block1	28	1	PLTD_A07	CASP10	260.29	6.36	253.93	206	0	206
Block1	28	2	PLTD_A08	IL8RB	403.88	76.38	327.5	293	0	293
Block1	28	3	PLTD_A09	FKBP5	389.61	4.07	385.54	377.5	0	377.5
Block1	29	1	PLTD_A10	TXNDC3	331.33	3.83	327.5	282	0	282
Block1	29	2	PLTD_A11	ZSCAN12	340.58	2.31	338.27	285.5	0	285.5
Block1	29	3	PLTD_A12	PRPS2	412.78	2.55	410.23	301	0	301
Block1	30	1	PLTD_A13	TAF5L	376.2	4.04	372.16	304	0	304
Block1	30	2	PLTD_A14	GRM3	508.24	2.07	506.17	407	0	407
Block1	30	3	PLTD_A15	BPI	391.78	6.95	384.82	295	0	295
Block1	31	1	PLTD_A16	HRH1	381.54	4.44	377.11	293	0	293
Block1	31	2	PLTD_A17	ZNF70	467.76	3.11	464.65	385	0	385
Block1	31	3	PLTD_A18	CCR5	444.22	4.72	439.51	313	0	313
Block1	32	1	PLTD_A19	TP63	562.39	3.41	558.99	508	0	508
Block1	32	2	PLTD_A20	NPY5R	397.18	2.26	394.91	311	0	311
Block1	32	3	PLTD_A21	MED22	610	8.32	601.67	496	0	496
Block1	33	1	PLTD_A22	FN3K	360.26	3.89	356.36	307	0	307
Block1	33	2	PLTD_A23	NEUROD4	392.4	1.7	390.7	321	0	321
Block1	33	3	PLTD_A24	PTGDR	313.98	4.3	309.68	294	0	294
Block1	34	1	PLTE_A01	CPXCR1	359.76	3.22	356.54	292	0	292
Block1	34	2	PLTE_A02	CCNA1	184.65	4.01	180.63	185	0	185
Block1	34	3	PLTE_A03	FTHL17	564.13	5.04	559.09	476	0	476
Block1	35	1	PLTE_A04	SRPX2	189.47	2.13	187.35	193	0	193
Block1	35	2	PLTE_A05	CXorf48	464.69	3.06	461.63	392	0	392
Block1	35	3	PLTE_A06	CBLC	355.89	5.1	350.8	287	0	287
Block1	36	1	PLTE_A07	SAGE1	341.71	4.04	337.67	293	0	293
Block1	36	2	PLTE_A08	MATN3	564.83	5.84	558.99	497	0	497
Block1	36	3	PLTE_A09	DDX53	429.79	5.72	424.07	382	0	382
Block1	37	1	PLTE_A10	MMP11	242.23	4.86	237.37	200	0	200
Block1	37	2	PLTE_A11	Cxorf61	417.86	2.62	415.24	298.5	0	298.5
Block1	37	3	PLTE_A12	ITGBL1	337.93	8.25	329.68	292	0	292
Block1	38	1	PLTE_A13	CTAG1A	355.58	2.54	353.03	300	0	300
Block1	38	2	PLTE_A14	MDM2	301.2	4.77	296.43	281	0	281
Block1	38	3	PLTE_A15	TSPY3	645.64	7.49	638.15	597	2	595
Block1	39	1	PLTE_A16	INA	737.26	7.36	729.9	600	0	600
Block1	39	2	PLTE_A17	CSAG2	388.89	10.79	378.1	305	0	305
Block1	39	3	PLTE_A18	RBPJ	7005.94	19.08	6986.86	7131	0	7131
Block1	40	1	PLTE_A19	MAGEB6	394.81	5.32	389.49	309	0	309
Block1	40	2	PLTE_A20	ATF2	355.4	9.94	345.46	292	0	292
Block1	40	3	PLTE_A21	MAGEB5	522.72	26.58	496.14	392	0	392
Block1	41	1	PLTE_A22	DCT	343.34	6.01	337.33	295	0	295
Block1	41	2	PLTE_A23	PAGE2B	418.16	14.48	403.68	379	0	379
Block1	41	3	PLTE_A24	PSIP1	617.12	7.75	609.38	578	0	578
Block1	42	1	CTRL_A01	zzz_Cy3BSA_1	17233.9	242.49	16991.4	17601	0	17601
Block1	42	2	CTRL_A03	zzz_iga1	74.44	6.51	67.93	19	0	19
Block1	42	3	CTRL_A02	zzz_igg1	6943.02	94.57	6848.45	6830	0	6830
Block1	43	1	PLTA_A01	ZZ_con1	446.37	17.77	428.6	398	0	398
Block1	43	2	PLTA_A02	STAT3	561.45	4.52	556.93	487	0	487
Block1	43	3	PLTA_A03	ZZ_con2	229.82	7.84	221.98	200	0	200
Block1	44	1	PLTA_A04	NF2	418.53	9.91	408.62	384	0	384
Block1	44	2	PLTA_A05	ZZ_con3	246.97	9.93	237.04	203	0	203
Block1	44	3	PLTA_A06	ACSL6	532.86	9.95	522.91	467.5	0	467.5
Block1	45	1	PLTA_A07	ZZ_con4	221.7	5.4	216.3	194	0	194
Block1	45	2	PLTA_A08	BCL10	860.77	8.72	852.05	702	0	702
Block1	45	3	PLTA_A09	MNAT1	259.05	10.32	248.73	209.5	0	209.5
Block1	46	1	PLTA_A10	ATF1	371.02	3.9	367.12	305	0	305
Block1	46	2	PLTA_A11	CDK7	166.35	8.64	157.71	130	0	130
Block1	46	3	PLTA_A12	ATIC	470.43	4.66	465.77	395	0	395
Block1	47	1	PLTA_A13	AURKA	817.33	3.94	813.39	709	0	709
Block1	47	2	PLTA_A14	SEPT9a	415.31	2.87	412.44	396	0	396
Block1	47	3	PLTA_A15	ILK	525.41	3.77	521.64	420	0	420
Block1	48	1	PLTA_A16	zzzz_NPM1	474.82	8.82	466	404	0	404
Block1	48	2	PLTA_A17	SGK1	138.63	8.77	129.86	113	0	113
Block1	48	3	PLTA_A18	RHOH	489.61	5.5	484.11	412	0	412
Block1	49	1	PLTA_A19	CDK9	154.58	5.15	149.44	116	0	116
Block1	49	2	PLTA_A20	MSN	465.7	3.94	461.76	400	0	400
Block1	49	3	PLTA_A21	STK3	208.73	12.31	196.42	198	0	198
Block1	50	1	PLTA_A22	ZMYND8	413.42	7.72	405.7	371	0	371
Block1	50	2	PLTA_A23	TP53RK	154.77	8.2	146.57	113	0	113
Block1	50	3	PLTA_A24	TRIP11	475.16	4.43	470.73	405	0	405
Block1	51	1	PLTB_A01	NCK1	74.61	5.33	69.29	40.5	0	40.5
Block1	51	2	PLTB_A02	ZKSCAN3	398.2	8.18	390.02	314	0	314
Block1	51	3	PLTB_A03	INHBA	409.15	4.92	404.24	325	0	325
Block1	52	1	PLTB_A04	POU2F2	502	17.77	484.23	290	0	290
Block1	52	2	PLTB_A05	ISG20	229.79	3.99	225.8	200	0	200
Block1	52	3	PLTB_A06	ZNF136	318.78	2.22	316.56	289	0	289
Block1	53	1	PLTB_A07	STUB1	179.75	7.8	171.95	159	0	159
Block1	53	2	PLTB_A08	NFE2	429.09	3.75	425.34	390	0	390
Block1	53	3	PLTB_A09	MYBL2	169.2	4.41	164.78	107	0	107
Block1	54	1	PLTB_A10	NR1H2	396.1	4.58	391.52	376	0	376
Block1	54	2	PLTB_A11	PKM2	121.65	4.76	116.88	106	0	106
Block1	54	3	PLTB_A12	HES6	402.5	4.27	398.23	374	0	374
Block1	55	1	PLTB_A13	SLA	114.53	5.76	108.77	104	0	104
Block1	55	2	PLTB_A14	SPIB	338.2	1.77	336.43	287	0	287
Block1	55	3	PLTB_A15	IL18	88.87	2.64	86.23	104	0	104
Block1	56	1	PLTB_A16	TEAD2	271.09	7.02	264.07	210	0	210
Block1	56	2	PLTB_A17	CCNH	306.95	3.78	303.17	281	0	281
Block1	56	3	PLTB_A18	HLX	336.43	4.32	332.11	296	0	296
Block1	57	1	PLTB_A19	HUS1	275.39	6.01	269.39	280	0	280
Block1	57	2	PLTB_A20	E2F6	284.4	3.94	280.47	212	0	212
Block1	57	3	PLTB_A21	TUBA4A	318.12	7.8	310.32	275	0	275
Block1	58	1	PLTB_A22	SIX1	311.62	5.59	306.03	284	0	284
Block1	58	2	PLTB_A23	SORD	259.17	4.07	255.11	199	0	199
Block1	58	3	PLTB_A24	NFYB	310.1	5.42	304.68	284	0	284
Block1	59	1	PLTC_A01	NUAK2	384.96	5.44	379.52	305	0	305
Block1	59	2	PLTC_A02	MRPL45	633.08	7.75	625.33	534	0	534
Block1	59	3	PLTC_A03	BUB1B	478.25	3.67	474.58	380	0	380
Block1	60	1	PLTC_A04	DUSP12	560.74	6.95	553.79	472	0	472
Block1	60	2	PLTC_A05	CAMKK2	570.39	4.71	565.68	470	0	470
Block1	60	3	PLTC_A06	MSC	567.39	4.99	562.4	479	0	479
Block1	61	1	PLTC_A07	VRK3	360.54	17.7	342.83	290	0	290
Block1	61	2	PLTC_A08	NICN1	652.59	4.71	647.88	539.5	0	539.5
Block1	61	3	PLTC_A09	BRD3	593.71	9.5	584.21	447	0	447
Block1	62	1	PLTC_A10	RNF40	706.11	7.59	698.53	666	0	666
Block1	62	2	PLTC_A11	UHMK1	433.38	4.55	428.83	373	0	373
Block1	62	3	PLTC_A12	BAG3	440.23	4.42	435.81	380	0	380
Block1	63	1	PLTC_A13	PRKD2	615.63	8.1	607.53	556	0	556
Block1	63	2	PLTC_A14	PHLDA2	611.23	8.36	602.87	503.5	0	503.5
Block1	63	3	PLTC_A15	TWF1	472.81	10.38	462.44	375	0	375
Block1	64	1	PLTC_A16	EEF1D	980.81	6.88	973.93	841	0	841
Block1	64	2	PLTC_A17	MARK2	340.64	7.65	333	267	0	267
Block1	64	3	PLTC_A18	STARD7	1658.84	31.11	1627.73	1591	0	1591
Block1	65	1	PLTC_A19	LYN	354.88	5.94	348.94	287	0	287
Block1	65	2	PLTC_A20	AMT	719.2	19.43	699.77	654	0	654
Block1	65	3	PLTC_A21	MKNK2	371.82	14.35	357.47	314.5	0	314.5
Block1	66	1	PLTC_A22	ANXA11	744.28	9.26	735.01	657	0	657
Block1	66	2	PLTC_A23	MARK4	322.75	10.8	311.95	272	0	272
Block1	66	3	PLTC_A24	CEBPG	640.12	16.02	624.1	563	0	563
Block1	67	1	PLTD_A01	ABT1	333.2	15.45	317.75	273	0	273
Block1	67	2	PLTD_A02	GK2	339.65	22.17	317.48	340	0	340
Block1	67	3	PLTD_A03	FOXR2	784.54	24.07	760.47	648.5	0	648.5
Block1	68	1	PLTD_A04	PIP4K2B	434.82	16.76	418.06	368	0	368
Block1	68	2	PLTD_A05	SIAH1	395.22	10	385.22	304	0	304
Block1	68	3	PLTD_A06	GK	464.35	14.91	449.45	387	0	387
Block1	69	1	PLTD_A07	CASP10	350.67	11.02	339.65	245	0	245
Block1	69	2	PLTD_A08	IL8RB	321.23	5.63	315.6	280	0	280
Block1	69	3	PLTD_A09	FKBP5	496.92	10.85	486.08	397.5	0	397.5
Block1	70	1	PLTD_A10	TXNDC3	331.19	9.44	321.75	300	0	300
Block1	70	2	PLTD_A11	ZSCAN12	345.25	6.45	338.81	293.5	0	293.5
Block1	70	3	PLTD_A12	PRPS2	402.05	5.08	396.98	301	0	301
Block1	71	1	PLTD_A13	TAF5L	473.39	8.22	465.17	384	0	384
Block1	71	2	PLTD_A14	GRM3	562.77	5.9	556.87	481	0	481
Block1	71	3	PLTD_A15	BPI	379.04	4.84	374.2	304	0	304
Block1	72	1	PLTD_A16	HRH1	392.03	10.77	381.26	297	0	297
Block1	72	2	PLTD_A17	ZNF70	521.44	9.46	511.99	476	0	476
Block1	72	3	PLTD_A18	CCR5	461.69	5.92	455.77	366	0	366
Block1	73	1	PLTD_A19	TP63	656.4	18.02	638.38	558.5	0	558.5
Block1	73	2	PLTD_A20	NPY5R	441.95	13.12	428.83	381	0	381
Block1	73	3	PLTD_A21	MED22	656.97	8.18	648.79	576	0	576
Block1	74	1	PLTD_A22	FN3K	443.38	17.63	425.75	370	0	370
Block1	74	2	PLTD_A23	NEUROD4	465.1	13	452.1	386	0	386
Block1	74	3	PLTD_A24	PTGDR	358.89	10.72	348.18	279	0	279
Block1	75	1	PLTE_A01	CPXCR1	395.87	48.45	347.41	298	0	298
Block1	75	2	PLTE_A02	CCNA1	221.12	35.51	185.61	177	0	177
Block1	75	3	PLTE_A03	FTHL17	725.13	6.95	718.18	569	0	569
Block1	76	1	PLTE_A04	SRPX2	343.5	16.3	327.2	213	0	213
Block1	76	2	PLTE_A05	CXorf48	588.73	12.62	576.1	465	0	465
Block1	76	3	PLTE_A06	CBLC	288.12	29.96	258.16	190	0	190
Block1	77	1	PLTE_A07	SAGE1	561.76	26.97	534.79	366	0	366
Block1	77	2	PLTE_A08	MATN3	628.63	18.34	610.29	563	0	563
Block1	77	3	PLTE_A09	DDX53	484.41	10.78	473.64	368	0	368
Block1	78	1	PLTE_A10	MMP11	489.84	18.92	470.92	260	0	260
Block1	78	2	PLTE_A11	Cxorf61	405.56	41.73	363.84	355	0	355
Block1	78	3	PLTE_A12	ITGBL1	339.34	20.92	318.42	260	0	260
Block1	79	1	PLTE_A13	CTAG1A	481.64	27.55	454.09	369	0	369
Block1	79	2	PLTE_A14	MDM2	342.87	16.74	326.13	275	0	275
Block1	79	3	PLTE_A15	TSPY3	717.19	29.14	688.04	630.5	0	630.5
Block1	80	1	PLTE_A16	INA	928.02	34.93	893.09	833	0	833
Block1	80	2	PLTE_A17	CSAG2	438.17	22.5	415.67	362	0	362
Block1	80	3	PLTE_A18	RBPJ	7957.2	45.05	7912.15	7996	35	7961
Block1	81	1	PLTE_A19	MAGEB6	566.52	26.55	539.96	463	0	463
Block1	81	2	PLTE_A20	ATF2	507.46	26.54	480.92	414	0	414
Block1	81	3	PLTE_A21	MAGEB5	571.33	35.3	536.04	447	35	412
Block1	82	1	PLTE_A22	DCT	441.2	10.12	431.08	327	0	327
Block1	82	2	PLTE_A23	PAGE2B	450.01	14.37	435.64	318	0	318
Block1	82	3	PLTE_A24	PSIP1	774.03	35.27	738.76	713	43	670
Block1	83	1	CTRL_A01	zzz_Cy3BSA_1	16790.9	164.31	16626.6	17337	0	17337
Block1	83	2	CTRL_A03	zzz_iga1	77.91	32.6	45.31	80	0	80
Block1	83	3	CTRL_A02	zzz_igg1	7223.37	157.02	7066.35	7243	2	7241
Block1	84	1	PLTA_A01	ZZ_con1	571.82	23.52	548.3	471	0	471
Block1	84	2	PLTA_A02	STAT3	671.57	15.02	656.55	573.5	0	573.5
Block1	84	3	PLTA_A03	ZZ_con2	270.96	18.93	252.03	250	0	250
Block1	85	1	PLTA_A04	NF2	633.94	21.48	612.46	497	0	497
Block1	85	2	PLTA_A05	ZZ_con3	337.82	12.17	325.65	254	0	254
Block1	85	3	PLTA_A06	ACSL6	610.05	11.91	598.14	536	0	536
Block1	86	1	PLTA_A07	ZZ_con4	275.34	27.04	248.31	272	0	272
Block1	86	2	PLTA_A08	BCL10	987.2	23.54	963.66	873	0	873
Block1	86	3	PLTA_A09	MNAT1	298.38	22.14	276.24	283	0	283
Block1	87	1	PLTA_A10	ATF1	476.22	17.15	459.08	370	0	370
Block1	87	2	PLTA_A11	CDK7	218.95	19.21	199.74	178	0	178
Block1	87	3	PLTA_A12	ATIC	508.42	8.79	499.63	401	0	401
Block1	88	1	PLTA_A13	AURKA	1029.64	21.92	1007.72	882	0	882
Block1	88	2	PLTA_A14	SEPT9a	540.89	41.26	499.63	482	2	480
Block1	88	3	PLTA_A15	ILK	584.18	21.84	562.34	479	0	479
Block1	89	1	PLTA_A16	zzzz_NPM1	591.02	31.38	559.64	466	0	466
Block1	89	2	PLTA_A17	SGK1	202.38	28.01	174.37	180	0	180
Block1	89	3	PLTA_A18	RHOH	542.49	22.95	519.54	481	0	481
Block1	90	1	PLTA_A19	CDK9	202.02	22.69	179.33	183	0	183
Block1	90	2	PLTA_A20	MSN	543.61	8.35	535.26	472	0	472
Block1	90	3	PLTA_A21	STK3	227.92	18.93	208.99	188	0	188
Block1	91	1	PLTA_A22	ZMYND8	475.38	13.21	462.17	377	0	377
Block1	91	2	PLTA_A23	TP53RK	138.03	27.38	110.64	100	0	100
Block1	91	3	PLTA_A24	TRIP11	557.89	20.36	537.54	480	0	480
Block1	92	1	PLTB_A01	NCK1	89.7	29.22	60.48	94	0	94
Block1	92	2	PLTB_A02	ZKSCAN3	507.06	48.35	458.7	379	0	379
Block1	92	3	PLTB_A03	INHBA	475.03	41.49	433.54	386	1	385
Block1	93	1	PLTB_A04	POU2F2	368.22	108.23	259.99	301	0	301
Block1	93	2	PLTB_A05	ISG20	246.9	9.63	237.27	193	0	193
Block1	93	3	PLTB_A06	ZNF136	423.96	45.88	378.08	377	0	377
Block1	94	1	PLTB_A07	STUB1	336.78	12.71	324.07	195	0	195
Block1	94	2	PLTB_A08	NFE2	559.9	13.33	546.57	388	0	388
Block1	94	3	PLTB_A09	MYBL2	163.74	16.91	146.83	107	0	107
Block1	95	1	PLTB_A10	NR1H2	439.24	11.34	427.9	383	0	383
Block1	95	2	PLTB_A11	PKM2	133.66	7.81	125.85	104	0	104
Block1	95	3	PLTB_A12	HES6	473.56	11.8	461.76	395	0	395
Block1	96	1	PLTB_A13	SLA	127.1	7.32	119.78	104	0	104
Block1	96	2	PLTB_A14	SPIB	424.37	6.4	417.97	294	0	294
Block1	96	3	PLTB_A15	IL18	87.43	8.14	79.28	100	0	100
Block1	97	1	PLTB_A16	TEAD2	326.07	31.17	294.9	283	0	283
Block1	97	2	PLTB_A17	CCNH	324.6	3.32	321.29	283	0	283
Block1	97	3	PLTB_A18	HLX	365.91	6.91	359	306.5	0	306.5
Block1	98	1	PLTB_A19	HUS1	337.61	18.11	319.5	288	0	288
Block1	98	2	PLTB_A20	E2F6	311.44	3.15	308.28	280	0	280
Block1	98	3	PLTB_A21	TUBA4A	317.19	4.63	312.56	285	0	285
Block1	99	1	PLTB_A22	SIX1	330.15	6.74	323.41	295	0	295
Block1	99	2	PLTB_A23	SORD	269.82	10.93	258.9	199	0	199
Block1	99	3	PLTB_A24	NFYB	293.96	14.01	279.95	273.5	0	273.5
Block1	100	1	PLTC_A01	NUAK2	391.08	39.15	351.93	306	0	306
Block1	100	2	PLTC_A02	MRPL45	632.7	4.18	628.51	526	0	526
Block1	100	3	PLTC_A03	BUB1B	462.97	13.05	449.93	390	0	390
Block1	101	1	PLTC_A04	DUSP12	580.09	12.89	567.2	485	0	485
Block1	101	2	PLTC_A05	CAMKK2	663.18	10.53	652.65	495	0	495
Block1	101	3	PLTC_A06	MSC	528.27	29.55	498.72	453	0	453
Block1	102	1	PLTC_A07	VRK3	483.32	44.01	439.31	293	0	293
Block1	102	2	PLTC_A08	NICN1	652.4	14.43	637.97	500	0	500
Block1	102	3	PLTC_A09	BRD3	545.09	9.33	535.76	406	0	406
Block1	103	1	PLTC_A10	RNF40	660.68	9.09	651.59	593	0	593
Block1	103	2	PLTC_A11	UHMK1	432.3	16.18	416.12	322	0	322
Block1	103	3	PLTC_A12	BAG3	499.01	17.38	481.63	369	0	369
Block1	104	1	PLTC_A13	PRKD2	693.92	9.7	684.22	503	0	503
Block1	104	2	PLTC_A14	PHLDA2	735.99	22.89	713.1	570	0	570
Block1	104	3	PLTC_A15	TWF1	546.71	55.96	490.75	406	0	406
Block1	105	1	PLTC_A16	EEF1D	819.74	15.86	803.87	715	0	715
Block1	105	2	PLTC_A17	MARK2	349.22	22.02	327.2	270	0	270
Block1	105	3	PLTC_A18	STARD7	1703.39	41.29	1662.1	1577	0	1577
Block1	106	1	PLTC_A19	LYN	393.89	46.39	347.49	345	0	345
Block1	106	2	PLTC_A20	AMT	811.13	21.73	789.4	652	0	652
Block1	106	3	PLTC_A21	MKNK2	390.42	24.37	366.05	311	0	311
Block1	107	1	PLTC_A22	ANXA11	713.15	34	679.16	658	0	658
Block1	107	2	PLTC_A23	MARK4	326.42	19.18	307.23	280	0	280
Block1	107	3	PLTC_A24	CEBPG	701.1	23.07	678.03	564	0	564
Block1	108	1	PLTD_A01	ABT1	360.18	20.91	339.27	264	0	264
Block1	108	2	PLTD_A02	GK2	466.8	29.15	437.65	367	0	367
Block1	108	3	PLTD_A03	FOXR2	675.53	23.99	651.54	579	0	579
Block1	109	1	PLTD_A04	PIP4K2B	470.4	19.01	451.39	437	0	437
Block1	109	2	PLTD_A05	SIAH1	364.41	17.88	346.53	274	0	274
Block1	109	3	PLTD_A06	GK	529.42	22.95	506.47	438	0	438
Block1	110	1	PLTD_A07	CASP10	341.7	20.95	320.75	261	0	261
Block1	110	2	PLTD_A08	IL8RB	365.12	22.67	342.46	292	0	292
Block1	110	3	PLTD_A09	FKBP5	428.71	15.93	412.78	373	0	373
Block1	111	1	PLTD_A10	TXNDC3	414.69	26.19	388.5	273	0	273
Block1	111	2	PLTD_A11	ZSCAN12	340.82	16.14	324.69	269	0	269
Block1	111	3	PLTD_A12	PRPS2	359.53	23.17	336.36	339	0	339
Block1	112	1	PLTD_A13	TAF5L	467.48	22.6	444.89	373	0	373
Block1	112	2	PLTD_A14	GRM3	541.43	18.18	523.24	452.5	0	452.5
Block1	112	3	PLTD_A15	BPI	483.66	15.33	468.33	382	0	382
Block1	113	1	PLTD_A16	HRH1	379.38	10.85	368.53	358	0	358
Block1	113	2	PLTD_A17	ZNF70	499.01	14.63	484.38	464	0	464
Block1	113	3	PLTD_A18	CCR5	453.39	14.78	438.62	395	0	395
Block1	114	1	PLTD_A19	TP63	688.8	12.65	676.16	580	0	580
Block1	114	2	PLTD_A20	NPY5R	521.05	14.57	506.48	430	0	430
Block1	114	3	PLTD_A21	MED22	723.54	12.33	711.21	651.5	0	651.5
Block1	115	1	PLTD_A22	FN3K	438.87	17.67	421.2	360	0	360
Block1	115	2	PLTD_A23	NEUROD4	448.93	147.68	301.24	375	0	375
Block1	115	3	PLTD_A24	PTGDR	374	14.1	359.9	301.5	0	301.5
Block1	116	1	PLTE_A01	CPXCR1	455.78	13.15	442.63	370	0	370
Block1	116	2	PLTE_A02	CCNA1	227.1	11.22	215.88	181	0	181
Block1	116	3	PLTE_A03	FTHL17	810.93	11.74	799.19	672	0	672
Block1	117	1	PLTE_A04	SRPX2	254.28	12.87	241.41	206.5	0	206.5
Block1	117	2	PLTE_A05	CXorf48	676.67	14.37	662.3	484	0	484
Block1	117	3	PLTE_A06	CBLC	346	16.16	329.84	278	0	278
Block1	118	1	PLTE_A07	SAGE1	396.55	6.33	390.22	349	0	349
Block1	118	2	PLTE_A08	MATN3	645.76	12.54	633.22	583	0	583
Block1	118	3	PLTE_A09	DDX53	586.69	20.94	565.75	485	0	485
Block1	119	1	PLTE_A10	MMP11	320.43	22.01	298.42	278	0	278
Block1	119	2	PLTE_A11	Cxorf61	444.49	10.26	434.24	366	0	366
Block1	119	3	PLTE_A12	ITGBL1	408.85	13.21	395.64	368	0	368
Block1	120	1	PLTE_A13	CTAG1A	490.16	5.43	484.72	382	0	382
Block1	120	2	PLTE_A14	MDM2	331.76	10.48	321.28	280	0	280
Block1	120	3	PLTE_A15	TSPY3	807.14	7.79	799.35	680	0	680
Block1	121	1	PLTE_A16	INA	922.43	13.26	909.18	808	0	808
Block1	121	2	PLTE_A17	CSAG2	451.74	13.47	438.27	378	0	378
Block1	121	3	PLTE_A18	RBPJ	7478.65	20.7	7457.94	7521	0	7521
Block1	122	1	PLTE_A19	MAGEB6	488.11	6.05	482.06	415	0	415
Block1	122	2	PLTE_A20	ATF2	608.74	10.68	598.06	467	0	467
Block1	122	3	PLTE_A21	MAGEB5	580.22	9.47	570.75	476	0	476
Block1	123	1	PLTE_A22	DCT	496.22	4.21	492.01	397	0	397
Block1	123	2	PLTE_A23	PAGE2B	500.85	6.42	494.43	402	0	402
Block1	123	3	PLTE_A24	PSIP1	812.85	20.72	792.14	706	1	705
Block1	124	1	CTRL_A01	zzz_Cy3BSA_1	23186	261.14	22924.9	23203.5	0	23203.5
Block1	124	2	CTRL_A03	zzz_iga1	0	0	0	0	0	0	Not Found
Block1	124	3	CTRL_A02	zzz_igg1	8460.26	137.44	8322.83	8617	2	8615
Block1	125	1	PLTA_A01	ZZ_con1	562.05	15.32	546.72	487	0	487
Block1	125	2	PLTA_A02	STAT3	826.69	8.82	817.86	644	0	644
Block1	125	3	PLTA_A03	ZZ_con2	294.95	9.31	285.64	282	0	282
Block1	126	1	PLTA_A04	NF2	670.96	24.51	646.45	580	0	580
Block1	126	2	PLTA_A05	ZZ_con3	362.35	9.14	353.21	295	0	295
Block1	126	3	PLTA_A06	ACSL6	637.67	9.98	627.69	574	0	574
Block1	127	1	PLTA_A07	ZZ_con4	328.19	7.58	320.61	296	0	296
Block1	127	2	PLTA_A08	BCL10	976.26	10.98	965.28	887	0	887
Block1	127	3	PLTA_A09	MNAT1	327.9	13.21	314.69	302	0	302
Block1	128	1	PLTA_A10	ATF1	567.59	5	562.58	474	0	474
Block1	128	2	PLTA_A11	CDK7	241.85	5.72	236.13	208	0	208
Block1	128	3	PLTA_A12	ATIC	540.44	7.9	532.54	492	0	492
Block1	129	1	PLTA_A13	AURKA	1047.36	6.09	1041.27	917.5	0	917.5
Block1	129	2	PLTA_A14	SEPT9a	648.07	6.1	641.97	567.5	0	567.5
Block1	129	3	PLTA_A15	ILK	636.9	12.38	624.52	557	0	557
Block1	130	1	PLTA_A16	zzzz_NPM1	549.39	7.95	541.44	591	0	591
Block1	130	2	PLTA_A17	SGK1	243.89	29.14	214.75	195	0	195
Block1	130	3	PLTA_A18	RHOH	711.46	14.98	696.48	608	0	608
Block1	131	1	PLTA_A19	CDK9	321.67	25.76	295.91	294	0	294
Block1	131	2	PLTA_A20	MSN	552.57	26.68	525.9	543	0	543
Block1	131	3	PLTA_A21	STK3	295.21	34.22	260.99	288	1	287
Block1	132	1	PLTA_A22	ZMYND8	633.55	18.84	614.72	572	0	572
Block1	132	2	PLTA_A23	TP53RK	189.59	23.35	166.23	179	0	179
Block1	132	3	PLTA_A24	TRIP11	735.3	74.64	660.66	576.5	0	576.5
Block1	133	1	PLTB_A01	NCK1	129.42	20.81	108.6	94	0	94
Block1	133	2	PLTB_A02	ZKSCAN3	572.57	57.88	514.69	481.5	0	481.5
Block1	133	3	PLTB_A03	INHBA	666.07	71.55	594.53	488	0	488
Block1	134	1	PLTB_A04	POU2F2	605.54	14.8	590.74	381	0	381
Block1	134	2	PLTB_A05	ISG20	298.75	53.82	244.93	272	0	272
Block1	134	3	PLTB_A06	ZNF136	491.41	16.6	474.81	404	0	404
Block1	135	1	PLTB_A07	STUB1	312.87	82.22	230.65	292	0	292
Block1	135	2	PLTB_A08	NFE2	535.64	20.99	514.65	512.5	0	512.5
Block1	135	3	PLTB_A09	MYBL2	261.92	10.08	251.85	195	0	195
Block1	136	1	PLTB_A10	NR1H2	460.68	64.7	395.98	459	0	459
Block1	136	2	PLTB_A11	PKM2	213.88	23.67	190.21	187	0	187
Block1	136	3	PLTB_A12	HES6	647.59	19.25	628.34	476	0	476
Block1	137	1	PLTB_A13	SLA	150.78	20.87	129.9	107	0	107
Block1	137	2	PLTB_A14	SPIB	396.55	19.98	376.57	382	0	382
Block1	137	3	PLTB_A15	IL18	130.93	25.95	104.98	92	0	92
Block1	138	1	PLTB_A16	TEAD2	366.39	15.37	351.02	296	0	296
Block1	138	2	PLTB_A17	CCNH	406.97	43.85	363.12	375	0	375
Block1	138	3	PLTB_A18	HLX	488.79	242.78	246.01	388	0	388
Block1	139	1	PLTB_A19	HUS1	480.03	20.05	459.98	313	0	313
Block1	139	2	PLTB_A20	E2F6	350.23	45.97	304.27	293	0	293
Block1	139	3	PLTB_A21	TUBA4A	375.11	29.56	345.56	292	0	292
Block1	140	1	PLTB_A22	SIX1	468.99	26.7	442.29	347	0	347
Block1	140	2	PLTB_A23	SORD	353.56	20.91	332.65	279	0	279
Block1	140	3	PLTB_A24	NFYB	380.4	94.37	286.03	305	0	305
Block1	141	1	PLTC_A01	NUAK2	464.87	9.38	455.49	380	0	380
Block1	141	2	PLTC_A02	MRPL45	863.87	212.45	651.42	604	0	604
Block1	141	3	PLTC_A03	BUB1B	576.8	87.11	489.69	456	0	456
Block1	142	1	PLTC_A04	DUSP12	880.68	33.7	846.97	558	0	558
Block1	142	2	PLTC_A05	CAMKK2	740.83	30.76	710.06	483	0	483
Block1	142	3	PLTC_A06	MSC	680.01	312.24	367.77	507	1	506
Block1	143	1	PLTC_A07	VRK3	475.16	104.12	371.04	294	0	294
Block1	143	2	PLTC_A08	NICN1	885.63	24.21	861.41	581	0	581
Block1	143	3	PLTC_A09	BRD3	608.06	35.46	572.6	477	0	477
Block1	144	1	PLTC_A10	RNF40	812.13	124.92	687.2	676	0	676
Block1	144	2	PLTC_A11	UHMK1	565.9	16.27	549.64	386	0	386
Block1	144	3	PLTC_A12	BAG3	494.06	10.33	483.73	386	0	386
Block1	145	1	PLTC_A13	PRKD2	856.92	18.72	838.2	582	0	582
Block1	145	2	PLTC_A14	PHLDA2	857.66	69.24	788.41	602	0	602
Block1	145	3	PLTC_A15	TWF1	511.84	10.71	501.13	394	0	394
Block1	146	1	PLTC_A16	EEF1D	997.42	96.36	901.06	847	0	847
Block1	146	2	PLTC_A17	MARK2	369.35	12.93	356.42	284	0	284
Block1	146	3	PLTC_A18	STARD7	1428.82	22.37	1406.46	1362.5	0	1362.5
Block1	147	1	PLTC_A19	LYN	672.1	23.12	648.98	376	0	376
Block1	147	2	PLTC_A20	AMT	875.76	43.58	832.18	652	0	652
Block1	147	3	PLTC_A21	MKNK2	380.43	17.13	363.31	317	0	317
Block1	148	1	PLTC_A22	ANXA11	709.76	16.38	693.38	678	0	678
Block1	148	2	PLTC_A23	MARK4	373.72	21.75	351.97	297	0	297
Block1	148	3	PLTC_A24	CEBPG	672.04	12.83	659.21	583	1	582
Block1	149	1	PLTD_A01	ABT1	437.25	74.66	362.59	317	0	317
Block1	149	2	PLTD_A02	GK2	432.51	44.89	387.62	382	0	382
Block1	149	3	PLTD_A03	FOXR2	761.09	7.48	753.61	648	0	648
Block1	150	1	PLTD_A04	PIP4K2B	546.04	96.94	449.1	447	1	446
Block1	150	2	PLTD_A05	SIAH1	387.9	13.42	374.48	305	0	305
Block1	150	3	PLTD_A06	GK	468.33	136.03	332.3	382	0	382
Block1	151	1	PLTD_A07	CASP10	370.26	15.42	354.84	288	0	288
Block1	151	2	PLTD_A08	IL8RB	434.97	12.41	422.56	380	0	380
Block1	151	3	PLTD_A09	FKBP5	565.66	7.11	558.54	399	0	399
Block1	152	1	PLTD_A10	TXNDC3	409.58	38.58	371	296	0	296
Block1	152	2	PLTD_A11	ZSCAN12	412.17	7.71	404.45	294.5	0	294.5
Block1	152	3	PLTD_A12	PRPS2	378.96	7.14	371.82	309.5	0	309.5
Block1	153	1	PLTD_A13	TAF5L	524.12	10.42	513.7	397	0	397
Block1	153	2	PLTD_A14	GRM3	518.73	4.9	513.83	475	0	475
Block1	153	3	PLTD_A15	BPI	492.72	9.77	482.95	380	0	380
Block1	154	1	PLTD_A16	HRH1	499.61	9.56	490.06	381	0	381
Block1	154	2	PLTD_A17	ZNF70	534.73	26.99	507.74	465	0	465
Block1	154	3	PLTD_A18	CCR5	716.9	9.57	707.33	383	0	383
Block1	155	1	PLTD_A19	TP63	674.56	5.82	668.74	619	0	619
Block1	155	2	PLTD_A20	NPY5R	552.1	4.74	547.36	454	0	454
Block1	155	3	PLTD_A21	MED22	662.66	9.45	653.22	594	1	593
Block1	156	1	PLTD_A22	FN3K	462.71	6.16	456.55	386	0	386
Block1	156	2	PLTD_A23	NEUROD4	502.33	20.72	481.61	389	0	389
Block1	156	3	PLTD_A24	PTGDR	330.21	9.15	321.06	287	0	287
Block1	157	1	PLTE_A01	CPXCR1	458.33	3.41	454.91	381	0	381
Block1	157	2	PLTE_A02	CCNA1	221.04	11.74	209.31	188	1	187
Block1	157	3	PLTE_A03	FTHL17	723.71	11.71	712	618	0	618
Block1	158	1	PLTE_A04	SRPX2	286.34	21.02	265.31	275	0	275
Block1	158	2	PLTE_A05	CXorf48	543.92	14.66	529.26	475	0	475
Block1	158	3	PLTE_A06	CBLC	292.37	12.12	280.25	263	0	263
Block1	159	1	PLTE_A07	SAGE1	434.41	22.03	412.38	377	0	377
Block1	159	2	PLTE_A08	MATN3	703.14	10.51	692.64	581	0	581
Block1	159	3	PLTE_A09	DDX53	530.26	15.1	515.16	477.5	0	477.5
Block1	160	1	PLTE_A10	MMP11	335.46	6.21	329.25	281	0	281
Block1	160	2	PLTE_A11	Cxorf61	371.4	11.07	360.33	356	0	356
Block1	160	3	PLTE_A12	ITGBL1	450.45	26.45	424	363.5	2	361.5
Block1	161	1	PLTE_A13	CTAG1A	511.7	7.42	504.28	397	0	397
Block1	161	2	PLTE_A14	MDM2	338.86	7.88	330.98	282	0	282
Block1	161	3	PLTE_A15	TSPY3	754.31	21.9	732.41	662	0	662
Block1	162	1	PLTE_A16	INA	908.99	10.05	898.94	783	0	783
Block1	162	2	PLTE_A17	CSAG2	480.23	13.17	467.06	382	0	382
Block1	162	3	PLTE_A18	RBPJ	7606.22	31.81	7574.41	7623	1	7622
Block1	163	1	PLTE_A19	MAGEB6	594.93	6.26	588.67	473	0	473
Block1	163	2	PLTE_A20	ATF2	531.26	17.29	513.97	396	0	396
Block1	163	3	PLTE_A21	MAGEB5	571.51	10.9	560.61	469	0	469
Block1	164	1	PLTE_A22	DCT	532.59	13.9	518.69	398	1	397
Block1	164	2	PLTE_A23	PAGE2B	541.41	21.86	519.54	456.5	0	456.5
Block1	164	3	PLTE_A24	PSIP1	629.26	19.49	609.77	575	0	575
Block1	165	1	CTRL_A01	zzz_Cy3BSA_1	21476.5	404.25	21072.2	21707	3	21704
Block1	165	2	Empty	Empty	0	0	0	0	0	0	Not Found
Block1	165	3	Empty	Empty	0	0	0	0	0	0	Not Found
Block2	1	1	CTRL_B01	zzz_Cy3BSA_2	19236.4	190.33	19046.1	19252	0	19252
Block2	1	2	CTRL_B03	zzz_iga2	0	0	0	0	0	0	Not Found
Block2	1	3	CTRL_B02	zzz_igg2	3849.24	51.62	3797.62	3790	0	3790
Block2	2	1	PLTA_B01	PAX8	510.02	11.12	498.91	411	0	411
Block2	2	2	PLTA_B02	RAPGEF4	501.81	7.1	494.71	457	0	457
Block2	2	3	PLTA_B03	EXT1	682.95	25.08	657.88	576	0	576
Block2	3	1	PLTA_B04	zzzz_CUL1	377.66	28.04	349.63	315	0	315
Block2	3	2	PLTA_B05	DDIT3	699.97	4.91	695.06	591	0	591
Block2	3	3	PLTA_B06	zzzz_MAPK6	580.6	10.85	569.75	542	0	542
Block2	4	1	PLTA_B07	IL21R	623.8	11.21	612.59	550	0	550
Block2	4	2	PLTA_B08	RPL32	370.59	6.07	364.52	309	0	309
Block2	4	3	PLTA_B09	LCP1	617.2	9.73	607.47	454.5	0	454.5
Block2	5	1	PLTA_B10	EFS	440.65	10.04	430.61	383	0	383
Block2	5	2	PLTA_B11	SSX1	509.37	10.97	498.4	412	0	412
Block2	5	3	PLTA_B12	CDKN2C	427.25	8.75	418.49	380	0	380
Block2	6	1	PLTA_B13	ETV4	805.04	7.83	797.2	659	0	659
Block2	6	2	PLTA_B14	PPM1A	439.43	9.99	429.44	397	0	397
Block2	6	3	PLTA_B15	PBX1	545.6	7.69	537.9	469	0	469
Block2	7	1	PLTA_B16	GNAI2	508.42	8.32	500.1	380.5	0	380.5
Block2	7	2	PLTA_B17	BMPR1A	591.09	7.26	583.84	491	0	491
Block2	7	3	PLTA_B18	SP1	445.24	9.65	435.6	381	0	381
Block2	8	1	PLTA_B19	PRKAR1A	764.8	14.82	749.98	675	0	675
Block2	8	2	PLTA_B20	VCL	508.71	6.72	501.99	389.5	0	389.5
Block2	8	3	PLTA_B21	STAT5A	650.31	9.32	640.99	549	0	549
Block2	9	1	PLTA_B22	PPP2R2B	421.97	3.53	418.43	377	0	377
Block2	9	2	PLTA_B23	TFEB	583.22	6.31	576.91	520	0	520
Block2	9	3	PLTA_B24	PDE4A	709.3	8.52	700.77	673	0	673
Block2	10	1	PLTB_B01	zzzzz_ISL1	407.84	6.22	401.62	320	0	320
Block2	10	2	PLTB_B02	zzzz_CAMK2G	226.33	4.81	221.53	194	0	194
Block2	10	3	PLTB_B03	DMRTB1	550.85	8.77	542.08	474	0	474
Block2	11	1	PLTB_B04	ACVR1C	197.41	4.25	193.16	185	0	185
Block2	11	2	PLTB_B05	DLX1	359.76	4.68	355.08	283	0	283
Block2	11	3	PLTB_B06	HIPK4	380.3	11.17	369.13	364	0	364
Block2	12	1	PLTB_B07	FHOD2	459.74	9.13	450.61	380	0	380
Block2	12	2	PLTB_B08	TBK1	286.07	15.07	271	284.5	0	284.5
Block2	12	3	PLTB_B09	ZNF41	567.74	14.62	553.12	478	0	478
Block2	13	1	PLTB_B10	SRPK1	208.57	4.05	204.52	194	0	194
Block2	13	2	PLTB_B11	NRIP1	305.19	6.82	298.38	274	0	274
Block2	13	3	PLTB_B12	PCTK2	186.73	13.16	173.57	182	0	182
Block2	14	1	PLTB_B13	ELF5	496.55	5.86	490.69	318	0	318
Block2	14	2	PLTB_B14	NEK11	137.78	8.99	128.79	103	0	103
Block2	14	3	PLTB_B15	KLF7	457.28	7.12	450.16	376	0	376
Block2	15	1	PLTB_B16	PDIK1L	140.66	5.54	135.12	101	0	101
Block2	15	2	PLTB_B17	zzzz_ZBTB16	496.7	12.9	483.8	381	0	381
Block2	15	3	PLTB_B18	PTK2_iso1	181.47	5.68	175.79	190	0	190
Block2	16	1	PLTB_B19	KLF12	484.26	11.93	472.33	379	0	379
Block2	16	2	PLTB_B20	STK38L	282.94	4.54	278.39	259	0	259
Block2	16	3	PLTB_B21	RB1	379.88	5.43	374.45	304	0	304
Block2	17	1	PLTB_B22	ULK2	661.71	20.08	641.63	553	0	553
Block2	17	2	PLTB_B23	TBX5	398.23	8.84	389.39	310	0	310
Block2	17	3	PLTB_B24	PLK4	568.14	8.45	559.69	471	0	471
Block2	18	1	PLTC_B01	RUFY1	790.66	18.44	772.21	700	0	700
Block2	18	2	PLTC_B02	EAPP	471.18	10.07	461.11	400	0	400
Block2	18	3	PLTC_B03	TDRKH	409.39	4.36	405.03	294	0	294
Block2	19	1	PLTC_B04	PCTK3	427.65	9.48	418.16	399	0	399
Block2	19	2	PLTC_B05	MX1	586.23	7.85	578.38	502.5	0	502.5
Block2	19	3	PLTC_B06	NHLH1	601.21	6.9	594.31	507	0	507
Block2	20	1	PLTC_B07	CTNNBL1	393.64	15.21	378.43	321	0	321
Block2	20	2	PLTC_B08	IL1A	688.93	12.96	675.97	583	0	583
Block2	20	3	PLTC_B09	STK32B	357.77	4.72	353.06	290	0	290
Block2	21	1	PLTC_B10	IL1B	515.02	17.49	497.53	453	0	453
Block2	21	2	PLTC_B11	CAMK2A	404.6	18.55	386.05	314	0	314
Block2	21	3	PLTC_B12	IL24	507.22	8.66	498.56	398	0	398
Block2	22	1	PLTC_B13	TGFBR2	140.09	15.07	125.02	91	0	91
Block2	22	2	PLTC_B14	DPF2	293.05	20.37	272.68	268	0	268
Block2	22	3	PLTC_B15	TSSK2	268.19	15.72	252.46	206	0	206
Block2	23	1	PLTC_B16	zzzzz_TIA1	202.79	21.2	181.59	178	0	178
Block2	23	2	PLTC_B17	TLK2	464.21	20.18	444.03	375	0	375
Block2	23	3	PLTC_B18	CASP7	262.42	26.69	235.73	256	0	256
Block2	24	1	PLTC_B19	PRKAA1	500.63	16.1	484.53	384	0	384
Block2	24	2	PLTC_B20	STYX	547.75	11.49	536.26	471	0	471
Block2	24	3	PLTC_B21	ALPK1	699.75	22.44	677.3	649	0	649
Block2	25	1	PLTC_B22	TWF2	573.32	21.06	552.26	470	1.5	468.5
Block2	25	2	PLTC_B23	STRADA	388.98	16.98	372	296	0	296
Block2	25	3	PLTC_B24	PHB2	455.72	17.53	438.18	383	0	383
Block2	26	1	PLTD_B01	ASB1	107.79	13.28	94.51	89	0	89
Block2	26	2	PLTD_B02	SEPT5a	490.3	22.91	467.39	384.5	0	384.5
Block2	26	3	PLTD_B03	IMPA1	238.7	21.14	217.55	180	0	180
Block2	27	1	PLTD_B04	zzzz_AFF4	799.77	13.35	786.42	754	0	754
Block2	27	2	PLTD_B05	AIM2	282.22	25.81	256.4	186	0	186
Block2	27	3	PLTD_B06	zzzz_TAF15	903.38	16.71	886.67	809	0	809
Block2	28	1	PLTD_B07	DUSP13	217.1	10.66	206.45	184	0	184
Block2	28	2	PLTD_B08	zzzz_CDK4	479.36	13.22	466.14	370	0	370
Block2	28	3	PLTD_B09	PLUNC	181.7	8.8	172.9	177	0	177
Block2	29	1	PLTD_B10	zzzz_BCL10	660.43	4.36	656.07	666	0	666
Block2	29	2	PLTD_B11	AIF1	252.23	7.75	244.47	90	0	90
Block2	29	3	PLTD_B12	ABL2	530.54	18.88	511.66	387	0	387
Block2	30	1	PLTD_B13	PDGFRL	143.65	10.88	132.77	109	0	109
Block2	30	2	PLTD_B14	zzzz_RRAS2	389.89	11.37	378.52	298.5	0	298.5
Block2	30	3	PLTD_B15	PHLDA1	270.21	6.32	263.88	198	0	198
Block2	31	1	PLTD_B16	PPP2CB	403.17	2.42	400.75	372	0	372
Block2	31	2	PLTD_B17	TUBB	277.64	13.84	263.8	196	0	196
Block2	31	3	PLTD_B18	CAMK2G	515.27	10.11	505.16	462	0	462
Block2	32	1	PLTD_B19	ARHGDIB	192.6	4.25	188.35	195	0	195
Block2	32	2	PLTD_B20	zzzz_PMAIP1	446.09	8.56	437.53	388	0	388
Block2	32	3	PLTD_B21	ELMOD3	283.36	6.5	276.86	200	0	200
Block2	33	1	PLTD_B22	G6PD	510.01	4.04	505.98	397	0	397
Block2	33	2	PLTD_B23	SMARCD1	245.32	5.96	239.36	190	0	190
Block2	33	3	PLTD_B24	zzzz_HK1	634.51	11.06	623.45	472	0	472
Block2	34	1	PLTE_B01	LY6K	280	4.79	275.22	211	0	211
Block2	34	2	Empty	Empty	0	0	0	0	0	0	Not Found
Block2	34	3	PLTE_B03	SEMG1	394.29	11.78	382.51	301.5	1	300.5
Block2	35	1	Empty	Empty	0	0	0	0	0	0	Not Found
Block2	35	2	PLTE_B05	TMEFF1	310.15	5.38	304.77	279	0	279
Block2	35	3	Empty	Empty	0	0	0	0	0	0	Not Found
Block2	36	1	PLTE_B07	SLCO6A1	469.85	6.91	462.94	395	0	395
Block2	36	2	Empty	Empty	0	0	0	0	0	0	Not Found
Block2	36	3	PLTE_B09	FMR1NB	363.63	19.13	344.5	295	1	294
Block2	37	1	Empty	Empty	0	0	0	0	0	0	Not Found
Block2	37	2	PLTE_B11	TPTE	235.05	4.41	230.63	193	0	193
Block2	37	3	Empty	Empty	0	0	0	0	0	0	Not Found
Block2	38	1	PLTE_B13	ARMC3	401.28	11.82	389.46	319.5	1	318.5
Block2	38	2	Empty	Empty	0	0	0	0	0	0	Not Found
Block2	38	3	PLTE_B15	CEP55	631.2	15.16	616.04	565.5	0	565.5
Block2	39	1	Empty	Empty	0	0	0	0	0	0	Not Found
Block2	39	2	PLTE_B17	IL13RA2	491.5	7	484.5	388	0	388
Block2	39	3	Empty	Empty	0	0	0	0	0	0	Not Found
Block2	40	1	PLTE_B19	TAF7L	496.43	12.4	484.03	394	1	393
Block2	40	2	Empty	Empty	0	0	0	0	0	0	Not Found
Block2	40	3	PLTE_B21	IGSF11	669.22	16.54	652.69	383	0	383
Block2	41	1	Empty	Empty	0	0	0	0	0	0	Not Found
Block2	41	2	PLTE_B23	AKAP4	266.09	5.44	260.65	207	0	207
Block2	41	3	Empty	Empty	0	0	0	0	0	0	Not Found
Block2	42	1	CTRL_B01	zzz_Cy3BSA_2	18006.5	189.35	17817.1	18048	0	18048
Block2	42	2	CTRL_B03	zzz_iga2	0	0	0	0	0	0	Not Found
Block2	42	3	CTRL_B02	zzz_igg2	3450.9	48.76	3402.14	3371	0	3371
Block2	43	1	PLTA_B01	PAX8	528.4	12.97	515.43	409	0	409
Block2	43	2	PLTA_B02	RAPGEF4	462.6	5.28	457.32	399	0	399
Block2	43	3	PLTA_B03	EXT1	588.52	11.29	577.23	486	0	486
Block2	44	1	PLTA_B04	zzzz_CUL1	405.46	11.33	394.13	357	0	357
Block2	44	2	PLTA_B05	DDIT3	627.72	5.59	622.13	568	0	568
Block2	44	3	PLTA_B06	zzzz_MAPK6	516.4	8.34	508.05	475	0	475
Block2	45	1	PLTA_B07	IL21R	587.07	5.12	581.95	500	0	500
Block2	45	2	PLTA_B08	RPL32	397.7	3.47	394.23	385	0	385
Block2	45	3	PLTA_B09	LCP1	543.29	3.93	539.37	396	0	396
Block2	46	1	PLTA_B10	EFS	422.96	3.98	418.98	374	0	374
Block2	46	2	PLTA_B11	SSX1	582.6	4.13	578.47	488	0	488
Block2	46	3	PLTA_B12	CDKN2C	377.52	3.84	373.68	296	0	296
Block2	47	1	PLTA_B13	ETV4	782.04	4.76	777.27	671	0	671
Block2	47	2	PLTA_B14	PPM1A	419.97	4.02	415.95	394.5	0	394.5
Block2	47	3	PLTA_B15	PBX1	512.9	4.37	508.53	481	0	481
Block2	48	1	PLTA_B16	GNAI2	556.73	4.54	552.18	426	0	426
Block2	48	2	PLTA_B17	BMPR1A	542.35	4.58	537.76	484	0	484
Block2	48	3	PLTA_B18	SP1	435.91	5.95	429.97	390	0	390
Block2	49	1	PLTA_B19	PRKAR1A	751.53	4.11	747.42	672	0	672
Block2	49	2	PLTA_B20	VCL	488.93	7.92	481.01	397	0	397
Block2	49	3	PLTA_B21	STAT5A	641.16	15.27	625.89	506.5	0	506.5
Block2	50	1	PLTA_B22	PPP2R2B	446.93	6.55	440.38	390	1	389
Block2	50	2	PLTA_B23	TFEB	589.92	4.19	585.73	494	0	494
Block2	50	3	PLTA_B24	PDE4A	785.87	7.98	777.89	698	0	698
Block2	51	1	PLTB_B01	zzzzz_ISL1	497.91	6.38	491.53	409	0	409
Block2	51	2	PLTB_B02	zzzz_CAMK2G	229.16	8.57	220.58	210	0	210
Block2	51	3	PLTB_B03	DMRTB1	536.7	6.98	529.71	491	0	491
Block2	52	1	PLTB_B04	ACVR1C	229.06	3.6	225.46	199	0	199
Block2	52	2	PLTB_B05	DLX1	365.37	5.6	359.77	290	1	289
Block2	52	3	PLTB_B06	HIPK4	395.97	3.13	392.83	334	0	334
Block2	53	1	PLTB_B07	FHOD2	496.49	4.53	491.96	387	1	386
Block2	53	2	PLTB_B08	TBK1	323.9	5.74	318.16	291	1	290
Block2	53	3	PLTB_B09	ZNF41	606.62	3.43	603.19	486	0	486
Block2	54	1	PLTB_B10	SRPK1	224.33	19.05	205.28	197	0	197
Block2	54	2	PLTB_B11	NRIP1	289.25	4.48	284.77	282	0	282
Block2	54	3	PLTB_B12	PCTK2	161.32	3.13	158.19	140.5	0	140.5
Block2	55	1	PLTB_B13	ELF5	281.95	3.34	278.61	280.5	0	280.5
Block2	55	2	PLTB_B14	NEK11	137.14	7.53	129.61	104	0	104
Block2	55	3	PLTB_B15	KLF7	468.37	3.29	465.08	377.5	0	377.5
Block2	56	1	PLTB_B16	PDIK1L	138.39	3.73	134.66	109	0	109
Block2	56	2	PLTB_B17	zzzz_ZBTB16	517.28	8.69	508.59	394	0	394
Block2	56	3	PLTB_B18	PTK2_iso1	186.54	8.35	178.19	183	0	183
Block2	57	1	PLTB_B19	KLF12	449.54	3.2	446.34	385	0	385
Block2	57	2	PLTB_B20	STK38L	357.51	4.64	352.87	301	0	301
Block2	57	3	PLTB_B21	RB1	455.15	4.7	450.45	368	0	368
Block2	58	1	PLTB_B22	ULK2	678.8	5.35	673.45	578	0	578
Block2	58	2	PLTB_B23	TBX5	434.26	4.43	429.83	381	0	381
Block2	58	3	PLTB_B24	PLK4	602.69	4.43	598.26	492	0	492
Block2	59	1	PLTC_B01	RUFY1	810.67	8.63	802.04	668	0	668
Block2	59	2	PLTC_B02	EAPP	506.35	10.83	495.52	476	0	476
Block2	59	3	PLTC_B03	TDRKH	372.51	4.38	368.13	283	0	283
Block2	60	1	PLTC_B04	PCTK3	447.74	10.44	437.3	375	0	375
Block2	60	2	PLTC_B05	MX1	647.04	6.81	640.23	596	0	596
Block2	60	3	PLTC_B06	NHLH1	722.2	5.68	716.51	596	0	596
Block2	61	1	PLTC_B07	CTNNBL1	460.14	6.98	453.16	385	0	385
Block2	61	2	PLTC_B08	IL1A	700.15	7.31	692.84	593	0	593
Block2	61	3	PLTC_B09	STK32B	366.56	4.57	361.99	281	0	281
Block2	62	1	PLTC_B10	IL1B	535.48	14.41	521.08	463	0	463
Block2	62	2	PLTC_B11	CAMK2A	479.44	14.32	465.12	384	0	384
Block2	62	3	PLTC_B12	IL24	536.21	7.79	528.42	460	0	460
Block2	63	1	PLTC_B13	TGFBR2	144.92	7.67	137.25	107	0	107
Block2	63	2	PLTC_B14	DPF2	314.61	7.86	306.75	282	0	282
Block2	63	3	PLTC_B15	TSSK2	350.85	5.65	345.2	278.5	0	278.5
Block2	64	1	PLTC_B16	zzzzz_TIA1	170.66	6.78	163.88	175	0	175
Block2	64	2	PLTC_B17	TLK2	503.61	10.11	493.49	451	0	451
Block2	64	3	PLTC_B18	CASP7	243.27	6.34	236.93	193	0	193
Block2	65	1	PLTC_B19	PRKAA1	517.9	12.16	505.74	454	0	454
Block2	65	2	PLTC_B20	STYX	642.94	16.99	625.95	561	0	561
Block2	65	3	PLTC_B21	ALPK1	819.07	6.78	812.3	663	0	663
Block2	66	1	PLTC_B22	TWF2	560.78	14.41	546.37	467	1	466
Block2	66	2	PLTC_B23	STRADA	414.02	13.11	400.92	376	0	376
Block2	66	3	PLTC_B24	PHB2	416.78	9.52	407.26	384	0	384
Block2	67	1	PLTD_B01	ASB1	139.93	17.4	122.53	92.5	0	92.5
Block2	67	2	PLTD_B02	SEPT5a	538.48	9.97	528.51	463	0	463
Block2	67	3	PLTD_B03	IMPA1	203.91	11.89	192.02	177	0	177
Block2	68	1	PLTD_B04	zzzz_AFF4	939.3	21.59	917.72	854	0	854
Block2	68	2	PLTD_B05	AIM2	339.56	19.67	319.89	282	0	282
Block2	68	3	PLTD_B06	zzzz_TAF15	926.62	15.18	911.44	868	0	868
Block2	69	1	PLTD_B07	DUSP13	278.42	19.75	258.67	257	0	257
Block2	69	2	PLTD_B08	zzzz_CDK4	548.11	11.02	537.08	459	0	459
Block2	69	3	PLTD_B09	PLUNC	219.8	24.03	195.78	184	0	184
Block2	70	1	PLTD_B10	zzzz_BCL10	1018.6	14.93	1003.67	851	0	851
Block2	70	2	PLTD_B11	AIF1	124.09	21.41	102.67	88	0	88
Block2	70	3	PLTD_B12	ABL2	574.43	23.55	550.87	461	0	461
Block2	71	1	PLTD_B13	PDGFRL	162.84	14.74	148.1	99	0	99
Block2	71	2	PLTD_B14	zzzz_RRAS2	382.67	14.95	367.72	303	0	303
Block2	71	3	PLTD_B15	PHLDA1	342.85	23	319.85	281	0	281
Block2	72	1	PLTD_B16	PPP2CB	495.2	300.55	194.65	386	0	386
Block2	72	2	PLTD_B17	TUBB	277.95	4.24	273.71	194	0	194
Block2	72	3	PLTD_B18	CAMK2G	596.14	7.98	588.16	496	0	496
Block2	73	1	PLTD_B19	ARHGDIB	1513.4	952.28	561.12	1424	106.5	1317.5
Block2	73	2	PLTD_B20	zzzz_PMAIP1	711.69	118.89	592.8	541.5	50	491.5
Block2	73	3	PLTD_B21	ELMOD3	297.75	35.76	261.99	204	0	204
Block2	74	1	PLTD_B22	G6PD	650.87	22.86	628.01	513	0	513
Block2	74	2	PLTD_B23	SMARCD1	2679.46	405.21	2274.24	458.5	139	319.5
Block2	74	3	PLTD_B24	zzzz_HK1	1162.37	252.73	909.64	744	3	741
Block2	75	1	PLTE_B01	LY6K	348.35	17.88	330.47	278	0	278
Block2	75	2	Empty	Empty	0	0	0	0	0	0	Not Found
Block2	75	3	PLTE_B03	SEMG1	495.01	30.8	464.21	387.5	0	387.5
Block2	76	1	Empty	Empty	0	0	0	0	0	0	Not Found
Block2	76	2	PLTE_B05	TMEFF1	384.01	34.56	349.45	341	0	341
Block2	76	3	Empty	Empty	0	0	0	0	0	0	Not Found
Block2	77	1	PLTE_B07	SLCO6A1	667.46	37	630.46	508	48	460
Block2	77	2	Empty	Empty	0	0	0	0	0	0	Not Found
Block2	77	3	PLTE_B09	FMR1NB	392.1	26.42	365.68	344	0	344
Block2	78	1	Empty	Empty	0	0	0	0	0	0	Not Found
Block2	78	2	PLTE_B11	TPTE	311.86	34.32	277.54	255	40	215
Block2	78	3	Empty	Empty	0	0	0	0	0	0	Not Found
Block2	79	1	PLTE_B13	ARMC3	475.25	43.21	432.04	365	55	310
Block2	79	2	Empty	Empty	0	0	0	0	0	0	Not Found
Block2	79	3	PLTE_B15	CEP55	754.8	40.51	714.29	662	55	607
Block2	80	1	Empty	Empty	0	0	0	0	0	0	Not Found
Block2	80	2	PLTE_B17	IL13RA2	604.19	45.82	558.37	553	59	494
Block2	80	3	Empty	Empty	60.21	44.03	16.18	66	55	11
Block2	81	1	PLTE_B19	TAF7L	538.45	47.78	490.67	447	59	388
Block2	81	2	Empty	Empty	63.63	79.08	0	65	62	3	Error
Block2	81	3	PLTE_B21	IGSF11	481.54	49.93	431.62	427	60	367
Block2	82	1	Empty	Empty	57.78	53.5	4.28	62	60	2
Block2	82	2	PLTE_B23	AKAP4	379.4	51.11	328.28	349	61	288
Block2	82	3	Empty	Empty	0	0	0	0	0	0	Not Found
Block2	83	1	CTRL_B01	zzz_Cy3BSA_2	18619.4	237.92	18381.5	18890.5	59	18831.5
Block2	83	2	CTRL_B03	zzz_iga2	72.34	46.12	26.22	64	58	6
Block2	83	3	CTRL_B02	zzz_igg2	4133.83	138.46	3995.38	4237	64	4173
Block2	84	1	PLTA_B01	PAX8	551.88	42.03	509.86	504	53	451
Block2	84	2	PLTA_B02	RAPGEF4	654.9	44.44	610.46	543	55	488
Block2	84	3	PLTA_B03	EXT1	984.82	37.5	947.32	641	49	592
Block2	85	1	PLTA_B04	zzzz_CUL1	508.55	35.25	473.3	438	49	389
Block2	85	2	PLTA_B05	DDIT3	780.07	35.81	744.26	669.5	45	624.5
Block2	85	3	PLTA_B06	zzzz_MAPK6	663.28	39.3	623.98	629	49	580
Block2	86	1	PLTA_B07	IL21R	709.97	40.66	669.31	568.5	0	568.5
Block2	86	2	PLTA_B08	RPL32	507.19	30.02	477.17	436	0	436
Block2	86	3	PLTA_B09	LCP1	667.6	35.39	632.21	545	45	500
Block2	87	1	PLTA_B10	EFS	517.53	22.93	494.6	462	0	462
Block2	87	2	PLTA_B11	SSX1	719.02	31.86	687.16	569	0	569
Block2	87	3	PLTA_B12	CDKN2C	484.13	50.86	433.27	429	54	375
Block2	88	1	PLTA_B13	ETV4	916.9	43.04	873.86	755	0	755
Block2	88	2	PLTA_B14	PPM1A	556.2	24.34	531.86	465	0	465
Block2	88	3	PLTA_B15	PBX1	642.49	35.76	606.73	543	0	543
Block2	89	1	PLTA_B16	GNAI2	529.1	19.55	509.55	483	0	483
Block2	89	2	PLTA_B17	BMPR1A	652.25	18.74	633.51	562	0	562
Block2	89	3	PLTA_B18	SP1	568.02	24.5	543.51	470	0	470
Block2	90	1	PLTA_B19	PRKAR1A	781.62	6.66	774.96	693	0	693
Block2	90	2	PLTA_B20	VCL	448.83	12.27	436.56	392	0	392
Block2	90	3	PLTA_B21	STAT5A	670.47	20.32	650.14	576	0	576
Block2	91	1	PLTA_B22	PPP2R2B	545.32	11.26	534.06	375.5	0	375.5
Block2	91	2	PLTA_B23	TFEB	609.34	13.86	595.48	522	0	522
Block2	91	3	PLTA_B24	PDE4A	973.78	21.46	952.31	872	0	872
Block2	92	1	PLTB_B01	zzzzz_ISL1	429.63	18.46	411.17	370	0	370
Block2	92	2	PLTB_B02	zzzz_CAMK2G	205.98	11.95	194.03	188	0	188
Block2	92	3	PLTB_B03	DMRTB1	566.45	15.8	550.65	486	0	486
Block2	93	1	PLTB_B04	ACVR1C	268.64	90.17	178.47	198	0	198
Block2	93	2	PLTB_B05	DLX1	437.22	18.18	419.03	306.5	0	306.5
Block2	93	3	PLTB_B06	HIPK4	430.91	23.15	407.76	382	0	382
Block2	94	1	PLTB_B07	FHOD2	479.51	38.39	441.12	376	0	376
Block2	94	2	PLTB_B08	TBK1	306.89	7.21	299.69	285	0	285
Block2	94	3	PLTB_B09	ZNF41	648.8	5.16	643.64	503	0	503
Block2	95	1	PLTB_B10	SRPK1	297.15	7.84	289.31	200	0	200
Block2	95	2	PLTB_B11	NRIP1	374.25	6.72	367.53	293	0	293
Block2	95	3	PLTB_B12	PCTK2	183.5	22.88	160.62	105	0	105
Block2	96	1	PLTB_B13	ELF5	418.05	12.94	405.11	376	0	376
Block2	96	2	PLTB_B14	NEK11	124.93	12.07	112.85	96	0	96
Block2	96	3	PLTB_B15	KLF7	505.99	8.73	497.26	409.5	0	409.5
Block2	97	1	PLTB_B16	PDIK1L	0	0	0	0	0	0	Not Found
Block2	97	2	PLTB_B17	zzzz_ZBTB16	509.89	5.83	504.06	458	0	458
Block2	97	3	PLTB_B18	PTK2_iso1	196.99	6.45	190.54	117	0	117
Block2	98	1	PLTB_B19	KLF12	501.78	6.36	495.42	395	0	395
Block2	98	2	PLTB_B20	STK38L	336.46	7.91	328.55	290	0	290
Block2	98	3	PLTB_B21	RB1	498.05	14.43	483.62	399	0	399
Block2	99	1	PLTB_B22	ULK2	700.54	10.62	689.92	593	0	593
Block2	99	2	PLTB_B23	TBX5	426.36	34.86	391.49	388.5	0	388.5
Block2	99	3	PLTB_B24	PLK4	603.89	13.75	590.14	492	0	492
Block2	100	1	PLTC_B01	RUFY1	769.45	11.3	758.15	702	0	702
Block2	100	2	PLTC_B02	EAPP	384.72	15.76	368.96	388.5	0	388.5
Block2	100	3	PLTC_B03	TDRKH	440.71	13.62	427.09	394	0	394
Block2	101	1	PLTC_B04	PCTK3	474.47	24.05	450.43	397	0	397
Block2	101	2	PLTC_B05	MX1	659.48	29.09	630.39	605	0	605
Block2	101	3	PLTC_B06	NHLH1	821.02	27.6	793.42	671	0	671
Block2	102	1	PLTC_B07	CTNNBL1	388.78	19.38	369.4	328.5	0	328.5
Block2	102	2	PLTC_B08	IL1A	711.31	20.1	691.22	604	0	604
Block2	102	3	PLTC_B09	STK32B	438.45	23.77	414.69	364	0	364
Block2	103	1	PLTC_B10	IL1B	547.64	30.65	516.99	478	2	476
Block2	103	2	PLTC_B11	CAMK2A	475.18	28.85	446.33	451	0	451
Block2	103	3	PLTC_B12	IL24	559.2	22.1	537.1	469	0	469
Block2	104	1	PLTC_B13	TGFBR2	170.39	56.69	113.71	177	0	177
Block2	104	2	PLTC_B14	DPF2	359.88	25.34	334.53	288	0	288
Block2	104	3	PLTC_B15	TSSK2	350.87	14.26	336.61	282	0	282
Block2	105	1	PLTC_B16	zzzzz_TIA1	203.11	18.14	184.96	177	0	177
Block2	105	2	PLTC_B17	TLK2	521.53	15.71	505.82	462	0	462
Block2	105	3	PLTC_B18	CASP7	329.88	28.45	301.44	280	0	280
Block2	106	1	PLTC_B19	PRKAA1	608.76	20.35	588.41	472	0	472
Block2	106	2	PLTC_B20	STYX	627.74	18.92	608.81	541	0	541
Block2	106	3	PLTC_B21	ALPK1	827.78	13.39	814.39	683	0	683
Block2	107	1	PLTC_B22	TWF2	687.74	22.13	665.61	503.5	0	503.5
Block2	107	2	PLTC_B23	STRADA	469.82	15.22	454.59	372	0	372
Block2	107	3	PLTC_B24	PHB2	495.63	13.53	482.1	457	1	456
Block2	108	1	PLTD_B01	ASB1	150.36	17.75	132.61	104	0	104
Block2	108	2	PLTD_B02	SEPT5a	628.98	17.01	611.96	474.5	0	474.5
Block2	108	3	PLTD_B03	IMPA1	222.06	8.58	213.49	176	0	176
Block2	109	1	PLTD_B04	zzzz_AFF4	989.63	34.18	955.45	904	0	904
Block2	109	2	PLTD_B05	AIM2	249.96	21.07	228.88	186	0	186
Block2	109	3	PLTD_B06	zzzz_TAF15	1038.06	15.67	1022.38	944	0	944
Block2	110	1	PLTD_B07	DUSP13	260.55	11.68	248.86	196	0	196
Block2	110	2	PLTD_B08	zzzz_CDK4	567.26	9.44	557.82	476	0	476
Block2	110	3	PLTD_B09	PLUNC	205.86	16.39	189.48	184	0	184
Block2	111	1	PLTD_B10	zzzz_BCL10	945.11	12.68	932.43	864	0	864
Block2	111	2	PLTD_B11	AIF1	101.81	9.31	92.5	88	0	88
Block2	111	3	PLTD_B12	ABL2	500.21	10.71	489.5	455	0	455
Block2	112	1	PLTD_B13	PDGFRL	175.12	9.45	165.67	174	0	174
Block2	112	2	PLTD_B14	zzzz_RRAS2	435.85	8.75	427.1	372	0	372
Block2	112	3	PLTD_B15	PHLDA1	299	12.16	286.84	271	0	271
Block2	113	1	PLTD_B16	PPP2CB	555.49	15.4	540.09	469	0	469
Block2	113	2	PLTD_B17	TUBB	247.5	5.41	242.09	229.5	0	229.5
Block2	113	3	PLTD_B18	CAMK2G	648.89	12.88	636.01	580	0	580
Block2	114	1	PLTD_B19	ARHGDIB	221.92	10.15	211.77	188	0	188
Block2	114	2	PLTD_B20	zzzz_PMAIP1	622.52	13.6	608.92	463	0	463
Block2	114	3	PLTD_B21	ELMOD3	303.03	7.81	295.22	277	0	277
Block2	115	1	PLTD_B22	G6PD	620.32	9.82	610.5	534	0	534
Block2	115	2	PLTD_B23	SMARCD1	288.41	66.54	221.86	275.5	0	275.5
Block2	115	3	PLTD_B24	zzzz_HK1	614.43	13.34	601.09	563	0	563
Block2	116	1	PLTE_B01	LY6K	332.99	10.03	322.96	289	0	289
Block2	116	2	Empty	Empty	0	0	0	0	0	0	Not Found
Block2	116	3	PLTE_B03	SEMG1	468.1	7.42	460.67	378	0	378
Block2	117	1	Empty	Empty	0	0	0	0	0	0	Not Found
Block2	117	2	PLTE_B05	TMEFF1	404.22	12.23	391.99	322	0	322
Block2	117	3	Empty	Empty	0	0	0	0	0	0	Not Found
Block2	118	1	PLTE_B07	SLCO6A1	620.15	22.9	597.26	565	0	565
Block2	118	2	Empty	Empty	0	0	0	0	0	0	Not Found
Block2	118	3	PLTE_B09	FMR1NB	433.25	10.07	423.18	369	0	369
Block2	119	1	Empty	Empty	0	0	0	0	0	0	Not Found
Block2	119	2	PLTE_B11	TPTE	301.19	10.86	290.33	279	0	279
Block2	119	3	Empty	Empty	0	0	0	0	0	0	Not Found
Block2	120	1	PLTE_B13	ARMC3	509.67	11.85	497.82	460.5	0	460.5
Block2	120	2	Empty	Empty	0	0	0	0	0	0	Not Found
Block2	120	3	PLTE_B15	CEP55	730.98	10.34	720.64	658.5	0	658.5
Block2	121	1	Empty	Empty	0	0	0	0	0	0	Not Found
Block2	121	2	PLTE_B17	IL13RA2	588.69	10.34	578.35	493	0	493
Block2	121	3	Empty	Empty	0	0	0	0	0	0	Not Found
Block2	122	1	PLTE_B19	TAF7L	1155.17	9.55	1145.62	483	0	483
Block2	122	2	Empty	Empty	0	0	0	0	0	0	Not Found
Block2	122	3	PLTE_B21	IGSF11	441.89	10.11	431.78	378	0	378
Block2	123	1	Empty	Empty	0	0	0	0	0	0	Not Found
Block2	123	2	PLTE_B23	AKAP4	339.68	17.39	322.29	285	0	285
Block2	123	3	Empty	Empty	0	0	0	0	0	0	Not Found
Block2	124	1	CTRL_B01	zzz_Cy3BSA_2	23161.7	179.68	22982	23371	0	23371
Block2	124	2	CTRL_B03	zzz_iga2	0	0	0	0	0	0	Not Found
Block2	124	3	CTRL_B02	zzz_igg2	3972.79	50.32	3922.47	3942	0	3942
Block2	125	1	PLTA_B01	PAX8	660.45	11.87	648.57	577	0	577
Block2	125	2	PLTA_B02	RAPGEF4	518.43	7.07	511.35	486	0	486
Block2	125	3	PLTA_B03	EXT1	573.03	18.62	554.41	491	0	491
Block2	126	1	PLTA_B04	zzzz_CUL1	469.33	31.21	438.12	394	0	394
Block2	126	2	PLTA_B05	DDIT3	718.03	43.22	674.81	656	0	656
Block2	126	3	PLTA_B06	zzzz_MAPK6	592.15	8.28	583.87	508	0	508
Block2	127	1	PLTA_B07	IL21R	721.21	6.21	715	581	0	581
Block2	127	2	PLTA_B08	RPL32	473.14	5.09	468.06	443	0	443
Block2	127	3	PLTA_B09	LCP1	572.27	29.28	542.99	477	0	477
Block2	128	1	PLTA_B10	EFS	491.12	8.44	482.68	473	0	473
Block2	128	2	PLTA_B11	SSX1	660.2	6.34	653.87	580	0	580
Block2	128	3	PLTA_B12	CDKN2C	408	6.72	401.28	373	0	373
Block2	129	1	PLTA_B13	ETV4	887.71	8.6	879.12	771.5	0	771.5
Block2	129	2	PLTA_B14	PPM1A	516.71	5.75	510.96	467.5	0	467.5
Block2	129	3	PLTA_B15	PBX1	619.03	5.96	613.07	495	0	495
Block2	130	1	PLTA_B16	GNAI2	613.6	9.63	603.97	546.5	0	546.5
Block2	130	2	PLTA_B17	BMPR1A	622.38	10.29	612.09	566	0	566
Block2	130	3	PLTA_B18	SP1	526.73	11.16	515.57	469	0	469
Block2	131	1	PLTA_B19	PRKAR1A	895.4	6.46	888.94	786	0	786
Block2	131	2	PLTA_B20	VCL	567.76	7.65	560.11	484	0	484
Block2	131	3	PLTA_B21	STAT5A	712.96	8.8	704.16	587	0	587
Block2	132	1	PLTA_B22	PPP2R2B	569.52	12.78	556.74	501	2	499
Block2	132	2	PLTA_B23	TFEB	715.97	8.22	707.75	586	0	586
Block2	132	3	PLTA_B24	PDE4A	869.29	13.09	856.2	789	0	789
Block2	133	1	PLTB_B01	zzzzz_ISL1	0	0	0	0	0	0	Not Found
Block2	133	2	PLTB_B02	zzzz_CAMK2G	233.48	8.39	225.09	195	0	195
Block2	133	3	PLTB_B03	DMRTB1	528.33	156.77	371.56	485	0	485
Block2	134	1	PLTB_B04	ACVR1C	302.75	12.95	289.79	279	0	279
Block2	134	2	PLTB_B05	DLX1	764.89	11.33	753.56	386	0	386
Block2	134	3	PLTB_B06	HIPK4	366.89	17.37	349.52	306	0	306
Block2	135	1	PLTB_B07	FHOD2	623.18	9.38	613.79	474	0	474
Block2	135	2	PLTB_B08	TBK1	381.93	21.35	360.58	307.5	0	307.5
Block2	135	3	PLTB_B09	ZNF41	579.54	15.9	563.64	497	1	496
Block2	136	1	PLTB_B10	SRPK1	309.33	9.3	300.03	287.5	0	287.5
Block2	136	2	PLTB_B11	NRIP1	395.71	6.21	389.5	327.5	0	327.5
Block2	136	3	PLTB_B12	PCTK2	200.28	18.03	182.25	185	1	184
Block2	137	1	PLTB_B13	ELF5	463.67	14.09	449.58	383	0	383
Block2	137	2	PLTB_B14	NEK11	190.14	5.15	185	105	0	105
Block2	137	3	PLTB_B15	KLF7	678.77	10.61	668.16	392	0	392
Block2	138	1	PLTB_B16	PDIK1L	205.72	20.07	185.66	188	0	188
Block2	138	2	PLTB_B17	zzzz_ZBTB16	639.77	133.15	506.62	481	0	481
Block2	138	3	PLTB_B18	PTK2_iso1	198.38	27.83	170.55	198	0	198
Block2	139	1	PLTB_B19	KLF12	525.42	13.63	511.8	471.5	0	471.5
Block2	139	2	PLTB_B20	STK38L	331.16	23	308.16	286	0	286
Block2	139	3	PLTB_B21	RB1	492.49	14.42	478.07	391	0	391
Block2	140	1	PLTB_B22	ULK2	841.37	70.24	771.14	654	0	654
Block2	140	2	PLTB_B23	TBX5	538.53	65.66	472.87	462	1	461
Block2	140	3	PLTB_B24	PLK4	666.8	27.3	639.5	576	5	571
Block2	141	1	PLTC_B01	RUFY1	1109.76	14.02	1095.74	764	0	764
Block2	141	2	PLTC_B02	EAPP	583.92	20.49	563.43	501	0	501
Block2	141	3	PLTC_B03	TDRKH	462.61	91.65	370.96	377	2	375
Block2	142	1	PLTC_B04	PCTK3	436.34	11	425.34	390	0	390
Block2	142	2	PLTC_B05	MX1	649.02	35.52	613.49	567	0	567
Block2	142	3	PLTC_B06	NHLH1	643.39	21.99	621.4	568	0	568
Block2	143	1	PLTC_B07	CTNNBL1	510.54	9.65	500.89	397	0	397
Block2	143	2	PLTC_B08	IL1A	605.29	38.83	566.46	576	0	576
Block2	143	3	PLTC_B09	STK32B	391.16	19.96	371.21	305	0	305
Block2	144	1	PLTC_B10	IL1B	627.29	16.94	610.34	466	0	466
Block2	144	2	PLTC_B11	CAMK2A	535.73	30.5	505.23	397	1	396
Block2	144	3	PLTC_B12	IL24	514.61	62.91	451.69	437	0	437
Block2	145	1	PLTC_B13	TGFBR2	145.66	14.85	130.82	95	0	95
Block2	145	2	PLTC_B14	DPF2	303.97	20.57	283.4	278	0	278
Block2	145	3	PLTC_B15	TSSK2	320.69	29.87	290.82	286	0	286
Block2	146	1	PLTC_B16	zzzzz_TIA1	214.85	21.6	193.25	185	0	185
Block2	146	2	PLTC_B17	TLK2	518.64	32.09	486.55	398	0	398
Block2	146	3	PLTC_B18	CASP7	321.97	19.57	302.4	195	0	195
Block2	147	1	PLTC_B19	PRKAA1	537.13	15.48	521.65	466.5	0	466.5
Block2	147	2	PLTC_B20	STYX	1020.85	65.4	955.45	672	5	667
Block2	147	3	PLTC_B21	ALPK1	926.55	59.17	867.38	777	2	775
Block2	148	1	PLTC_B22	TWF2	481.48	42.11	439.37	422	0	422
Block2	148	2	PLTC_B23	STRADA	428.99	32.73	396.26	375.5	0	375.5
Block2	148	3	PLTC_B24	PHB2	577.71	39.33	538.38	464.5	3	461.5
Block2	149	1	PLTD_B01	ASB1	151.62	5.76	145.86	92	0	92
Block2	149	2	PLTD_B02	SEPT5a	572.32	18.67	553.65	462	0	462
Block2	149	3	PLTD_B03	IMPA1	210.25	15.69	194.56	179	0	179
Block2	150	1	PLTD_B04	zzzz_AFF4	891.59	24.02	867.57	806	0	806
Block2	150	2	PLTD_B05	AIM2	312.79	11.14	301.65	193	0	193
Block2	150	3	PLTD_B06	zzzz_TAF15	977.16	37.57	939.59	882	1	881
Block2	151	1	PLTD_B07	DUSP13	203.84	9.32	194.51	187	0	187
Block2	151	2	PLTD_B08	zzzz_CDK4	604.78	26.28	578.51	491	0	491
Block2	151	3	PLTD_B09	PLUNC	229.01	25.7	203.31	182	1	181
Block2	152	1	PLTD_B10	zzzz_BCL10	864.16	14.52	849.64	764	0	764
Block2	152	2	PLTD_B11	AIF1	144.95	30.51	114.44	94	0	94
Block2	152	3	PLTD_B12	ABL2	575.94	30.09	545.85	466	0	466
Block2	153	1	PLTD_B13	PDGFRL	224.31	18.71	205.6	182	0	182
Block2	153	2	PLTD_B14	zzzz_RRAS2	531.98	33.42	498.56	408	2	406
Block2	153	3	PLTD_B15	PHLDA1	348.82	27.35	321.47	281	2	279
Block2	154	1	PLTD_B16	PPP2CB	526.58	15.29	511.29	467	0	467
Block2	154	2	PLTD_B17	TUBB	310.14	34.38	275.76	283	2	281
Block2	154	3	PLTD_B18	CAMK2G	700.26	30.31	669.95	579	3	576
Block2	155	1	PLTD_B19	ARHGDIB	324.87	27.19	297.68	238.5	0	238.5
Block2	155	2	PLTD_B20	zzzz_PMAIP1	583.78	33.29	550.49	456	2	454
Block2	155	3	PLTD_B21	ELMOD3	274.38	62.24	212.14	281	2	279
Block2	156	1	PLTD_B22	G6PD	672.37	26.77	645.6	477	0	477
Block2	156	2	PLTD_B23	SMARCD1	292.92	37.95	254.97	276	0	276
Block2	156	3	PLTD_B24	zzzz_HK1	735.37	38.89	696.47	589	1	588
Block2	157	1	PLTE_B01	LY6K	332.26	26.74	305.52	281	0	281
Block2	157	2	Empty	Empty	0	0	0	0	0	0	Not Found
Block2	157	3	PLTE_B03	SEMG1	457.69	32.1	425.59	390	1	389
Block2	158	1	Empty	Empty	0	0	0	0	0	0	Not Found
Block2	158	2	PLTE_B05	TMEFF1	479.54	34.19	445.35	379	4	375
Block2	158	3	Empty	Empty	0	0	0	0	0	0	Not Found
Block2	159	1	PLTE_B07	SLCO6A1	686.1	29.07	657.02	586	1	585
Block2	159	2	Empty	Empty	0	0	0	0	0	0	Not Found
Block2	159	3	PLTE_B09	FMR1NB	463.46	42.14	421.32	378	3	375
Block2	160	1	Empty	Empty	0	0	0	0	0	0	Not Found
Block2	160	2	PLTE_B11	TPTE	445.8	37	408.8	294	2	292
Block2	160	3	Empty	Empty	0	0	0	0	0	0	Not Found
Block2	161	1	PLTE_B13	ARMC3	599.47	29.33	570.14	483	1	482
Block2	161	2	Empty	Empty	0	0	0	0	0	0	Not Found
Block2	161	3	PLTE_B15	CEP55	577.8	38.22	539.58	573	0	573
Block2	162	1	Empty	Empty	0	0	0	0	0	0	Not Found
Block2	162	2	PLTE_B17	IL13RA2	659.74	28.18	631.56	572	0	572
Block2	162	3	Empty	Empty	0	0	0	0	0	0	Not Found
Block2	163	1	PLTE_B19	TAF7L	668.89	15.75	653.15	556	0	556
Block2	163	2	Empty	Empty	0	0	0	0	0	0	Not Found
Block2	163	3	PLTE_B21	IGSF11	527.66	39.15	488.51	464	1	463
Block2	164	1	Empty	Empty	0	0	0	0	0	0	Not Found
Block2	164	2	PLTE_B23	AKAP4	557.55	29.57	527.98	281	0	281
Block2	164	3	Empty	Empty	0	0	0	0	0	0	Not Found
Block2	165	1	CTRL_B01	zzz_Cy3BSA_2	21390.5	252.01	21138.4	21603	0	21603
Block2	165	2	Empty	Empty	0	0	0	0	0	0	Not Found
Block2	165	3	Empty	Empty	0	0	0	0	0	0	Not Found
Block3	1	1	CTRL_C01	zzz_Cy3BSA_3	19067.9	188.06	18879.8	18874	0	18874
Block3	1	2	CTRL_C03	zzz_iga3	0	0	0	0	0	0	Not Found
Block3	1	3	CTRL_C02	zzz_igg3	1682.38	47.72	1634.66	1601	0	1601
Block3	2	1	PLTA_C01	RAF1	581.45	17.43	564.02	506	0	506
Block3	2	2	PLTA_C02	ZNF384	681.02	14.24	666.78	485	0	485
Block3	2	3	PLTA_C03	PIM2	194.46	15.6	178.86	184	0	184
Block3	3	1	PLTA_C04	CTNNB1	664.73	15.42	649.31	611.5	0	611.5
Block3	3	2	PLTA_C05	BMX	351.22	14.68	336.54	295	0	295
Block3	3	3	PLTA_C06	PRCC	59432.2	304.13	59128.1	65036	4	65032
Block3	4	1	PLTA_C07	LCK	409.55	14.89	394.66	378	0	378
Block3	4	2	PLTA_C08	NRAS	619.4	25.04	594.36	559.5	0	559.5
Block3	4	3	PLTA_C09	CLK1	295.68	16.38	279.3	257.5	0	257.5
Block3	5	1	PLTA_C10	TFG	763.02	14.08	748.94	707	0	707
Block3	5	2	PLTA_C11	SGK3	348.35	20.65	327.7	290	0	290
Block3	5	3	PLTA_C12	EXT2	523.45	88.17	435.28	378	0	378
Block3	6	1	PLTA_C13	MAP2K6	163.18	7.15	156.03	106	0	106
Block3	6	2	PLTA_C14	HIST1H4I	455.47	10.28	445.19	381	0	381
Block3	6	3	PLTA_C15	PDK1	236.71	10.89	225.82	202	0	202
Block3	7	1	PLTA_C16	PATZ1	362.28	5.52	356.77	286	0	286
Block3	7	2	PLTA_C17	TSSK1B	266.02	10.74	255.28	200	0	200
Block3	7	3	PLTA_C18	ARNT	471.81	9.77	462.04	381.5	0	381.5
Block3	8	1	PLTA_C19	PRKCH	278.12	15.18	262.94	182	0	182
Block3	8	2	PLTA_C20	ETV6	1730.51	15.48	1715.03	1598.5	0	1598.5
Block3	8	3	PLTA_C21	PRKCI	294.89	16.96	277.93	283	0	283
Block3	9	1	PLTA_C22	MLF1	607.39	10.04	597.36	495	0	495
Block3	9	2	PLTA_C23	MARK3	283.57	8.03	275.54	253	0	253
Block3	9	3	PLTA_C24	CCND1	717.24	15.36	701.88	583	0	583
Block3	10	1	PLTB_C01	PPP2R1A	375.04	10.14	364.9	308.5	0	308.5
Block3	10	2	PLTB_C02	MED4	415	9.69	405.32	345	0	345
Block3	10	3	PLTB_C03	RAC2	295.3	16.54	278.76	269	0	269
Block3	11	1	PLTB_C04	NSBP1	595.1	11.53	583.57	485	0	485
Block3	11	2	PLTB_C05	zzzzz_TRIB3	314.8	14.83	299.97	223	0	223
Block3	11	3	PLTB_C06	MED21	416.45	19.13	397.32	372	0	372
Block3	12	1	PLTB_C07	PSMB3	361.94	23.82	338.12	347	0	347
Block3	12	2	PLTB_C08	ZNF323	426.87	11.56	415.31	370	0	370
Block3	12	3	PLTB_C09	ADD1	375.6	14.18	361.42	294	0	294
Block3	13	1	PLTB_C10	SMARCE1	514.21	32.95	481.26	456	0	456
Block3	13	2	PLTB_C11	HIF1A	187.62	17.89	169.72	140	0	140
Block3	13	3	PLTB_C12	SOX2	434.02	12.21	421.81	374	0	374
Block3	14	1	PLTB_C13	PC	277.96	19.34	258.62	266	0	266
Block3	14	2	PLTB_C14	HCFC2	455.06	20.79	434.26	360	0	360
Block3	14	3	PLTB_C15	GNG3	313.23	12.28	300.94	281	0	281
Block3	15	1	PLTB_C16	ZNF274	413.5	8.37	405.13	371	0	371
Block3	15	2	PLTB_C17	HBG1	458.67	15.04	443.63	381	0	381
Block3	15	3	PLTB_C18	SCMH1	341.37	22.79	318.59	280	0	280
Block3	16	1	PLTB_C19	CCND2	391.34	7.09	384.25	288	0	288
Block3	16	2	PLTB_C20	HCLS1	1126.71	13.79	1112.92	936	0	936
Block3	16	3	PLTB_C21	ELK3	168.4	15.29	153.1	92	0	92
Block3	17	1	PLTB_C22	zzzz_HOXA9	432.53	13.09	419.43	378	0	378
Block3	17	2	PLTB_C23	ACTA1	610.9	7.87	603.03	497	0	497
Block3	17	3	PLTB_C24	ELF4	435.43	10.34	425.08	388	0	388
Block3	18	1	PLTC_C01	KIT	478.82	9.7	469.12	386	0	386
Block3	18	2	PLTC_C02	SLC25A6	314.4	6.16	308.24	280	0	280
Block3	18	3	PLTC_C03	MAP4K3	381.23	15.39	365.85	292	0	292
Block3	19	1	PLTC_C04	KRT19	3100.24	10.32	3089.92	3099	0	3099
Block3	19	2	PLTC_C05	STK10	557.31	7.1	550.21	486	0	486
Block3	19	3	PLTC_C06	PDXK	531.38	6.23	525.15	484	0	484
Block3	20	1	PLTC_C07	PRKAA2	613.69	5.29	608.4	481	0	481
Block3	20	2	PLTC_C08	CCT3	701.87	6.52	695.35	583	0	583
Block3	20	3	PLTC_C09	ACVR2A	403.32	9.74	393.58	360.5	0	360.5
Block3	21	1	PLTC_C10	PHIP	812.85	7.18	805.67	688	0	688
Block3	21	2	PLTC_C11	PAK2	557.61	6.39	551.22	471	0	471
Block3	21	3	PLTC_C12	RPL27A	474.32	13.35	460.97	383	0	383
Block3	22	1	PLTC_C13	BRD2	681.39	6.04	675.35	598	0	598
Block3	22	2	PLTC_C14	LIMS1	1723.69	17.11	1706.57	1650.5	0	1650.5
Block3	22	3	PLTC_C15	DSTYK	414.87	11.6	403.27	371	0	371
Block3	23	1	PLTC_C16	IDI1	551.58	9.11	542.48	476	0	476
Block3	23	2	PLTC_C17	C9orf96	466.68	7.89	458.79	380	0	380
Block3	23	3	PLTC_C18	CRYAB	1223.73	10.83	1212.9	1086	0	1086
Block3	24	1	PLTC_C19	C20orf43	533.92	12.26	521.66	469.5	0	469.5
Block3	24	2	PLTC_C20	GSTT1	858.78	12.87	845.91	773	0	773
Block3	24	3	PLTC_C21	RPL10	488.57	8.59	479.98	365	0	365
Block3	25	1	PLTC_C22	zzzzz_PRIM1	565.99	20.69	545.31	502	0	502
Block3	25	2	PLTC_C23	ME2	552.69	26.88	525.8	440	0	440
Block3	25	3	PLTC_C24	MYOZ2	747.13	19.82	727.31	585	0	585
Block3	26	1	PLTD_C01	NR2E3	590.36	19.71	570.65	540.5	0	540.5
Block3	26	2	PLTD_C02	XYLB	489.52	32.76	456.76	399.5	0	399.5
Block3	26	3	PLTD_C03	SLA2	718.08	29.04	689.03	484	0	484
Block3	27	1	PLTD_C04	KLK3	469.5	25.83	443.67	376	0	376
Block3	27	2	PLTD_C05	RBM6	576.41	34.69	541.72	470	0	470
Block3	27	3	PLTD_C06	HRH2	450.83	25.91	424.92	379	0	379
Block3	28	1	PLTD_C07	VPS4A	643.57	22.54	621.03	489	0	489
Block3	28	2	PLTD_C08	MPP3	448.58	34.86	413.72	387	1	386
Block3	28	3	PLTD_C09	ZSCAN21	424.71	25.99	398.72	371	0	371
Block3	29	1	PLTD_C10	MPP1	458.62	6.63	452	385	0	385
Block3	29	2	PLTD_C11	PTRH1	671.6	15.85	655.76	567	0	567
Block3	29	3	PLTD_C12	AK1	498.5	20.27	478.23	395	0	395
Block3	30	1	PLTD_C13	OAS2	500.28	28.48	471.81	399	0	399
Block3	30	2	PLTD_C14	ITPK1	486.84	8.63	478.21	462	0	462
Block3	30	3	PLTD_C15	ZNF169	480.46	7.94	472.53	466.5	0	466.5
Block3	31	1	PLTD_C16	PFKP	476	10.14	465.86	393	0	393
Block3	31	2	PLTD_C17	TRAF3IP1	788.19	8.45	779.74	687	0	687
Block3	31	3	PLTD_C18	CKB	515.46	11.17	504.29	473	0	473
Block3	32	1	PLTD_C19	STAU1	672.25	6.47	665.78	574	0	574
Block3	32	2	PLTD_C20	GALK1	511.3	9.64	501.66	397	0	397
Block3	32	3	PLTD_C21	RAD21	580.23	8.59	571.65	567	0	567
Block3	33	1	PLTD_C22	DTYMK	442.57	6.9	435.66	385	0	385
Block3	33	2	PLTD_C23	S100A9	534.57	8.64	525.93	467	0	467
Block3	33	3	PLTD_C24	NME4	469.54	10.45	459.09	407	0	407
Block3	34	1	PLTE_C01	MAGEB1	796.74	11.53	785.21	677	1	676
Block3	34	2	PLTE_C02	CD276	320.31	7.65	312.66	203	0	203
Block3	34	3	PLTE_C03	MAGEB2	768.89	13.46	755.44	678	0	678
Block3	35	1	PLTE_C04	GP2	269.19	14.79	254.4	243	0	243
Block3	35	2	PLTE_C05	MAGEB3	570.33	11.4	558.93	470	0	470
Block3	35	3	PLTE_C06	IGF2BP3	395.59	11.01	384.58	286	0	286
Block3	36	1	PLTE_C07	MAGEB4	780.77	9.42	771.35	673	0	673
Block3	36	2	PLTE_C08	MMP14	340.53	9.48	331.05	295	0	295
Block3	36	3	PLTE_C09	MAGEC2	567.62	9.93	557.69	487	0	487
Block3	37	1	PLTE_C10	AIFM3	372.27	10.86	361.41	286	0	286
Block3	37	2	PLTE_C11	CTAGE1	642.05	8.93	633.12	502	0	502
Block3	37	3	PLTE_C12	GLS2	488.93	10.04	478.89	407	1	406
Block3	38	1	PLTE_C13	GAGE1	588.81	12.96	575.85	485	0	485
Block3	38	2	PLTE_C14	HSPA5	338.38	11.46	326.92	277	0	277
Block3	38	3	PLTE_C15	GAGE2C	473.33	8.51	464.82	395	0	395
Block3	39	1	PLTE_C16	SPARCL1	385.38	13.4	371.98	297.5	1	296.5
Block3	39	2	PLTE_C17	FAM133A	550.58	14.46	536.12	488	1	487
Block3	39	3	PLTE_C18	ZNF282	403.34	10.29	393.05	373	0	373
Block3	40	1	PLTE_C19	OIP5	556.13	12.65	543.48	474	0	474
Block3	40	2	PLTE_C20	MPP5	461.13	9.57	451.55	373	0	373
Block3	40	3	PLTE_C21	SPO11	509.82	11.54	498.27	405	1	404
Block3	41	1	PLTE_C22	FAP	423.41	10.29	413.11	358	0	358
Block3	41	2	PLTE_C23	TFDP3	514.23	9.28	504.95	472	0	472
Block3	41	3	PLTE_C24	APP	485.52	7.57	477.95	392	0	392
Block3	42	1	CTRL_C01	zzz_Cy3BSA_3	19377.5	187.61	19189.9	18911	1	18910
Block3	42	2	CTRL_C03	zzz_iga3	0	0	0	0	0	0	Not Found
Block3	42	3	CTRL_C02	zzz_igg3	1724.28	26.85	1697.43	1728	0	1728
Block3	43	1	PLTA_C01	RAF1	606.16	21.98	584.18	507	0	507
Block3	43	2	PLTA_C02	ZNF384	660.87	14.72	646.16	553	0	553
Block3	43	3	PLTA_C03	PIM2	219.86	5.81	214.05	194	0	194
Block3	44	1	PLTA_C04	CTNNB1	915.17	16.62	898.54	825	1	824
Block3	44	2	PLTA_C05	BMX	299.31	8.71	290.61	290	0	290
Block3	44	3	PLTA_C06	PRCC	541.45	8.16	533.3	491	0	491
Block3	45	1	PLTA_C07	LCK	380.8	14.47	366.33	302	2	300
Block3	45	2	PLTA_C08	NRAS	524.28	11.72	512.57	481	1	480
Block3	45	3	PLTA_C09	CLK1	372.48	9.73	362.75	301	0	301
Block3	46	1	PLTA_C10	TFG	750.06	15.93	734.13	690	0	690
Block3	46	2	PLTA_C11	SGK3	342.1	12.63	329.47	293	1	292
Block3	46	3	PLTA_C12	EXT2	467.09	6.86	460.23	396	0	396
Block3	47	1	PLTA_C13	MAP2K6	178.49	14.28	164.21	117	0	117
Block3	47	2	PLTA_C14	HIST1H4I	472.49	12.07	460.43	396	0	396
Block3	47	3	PLTA_C15	PDK1	261.5	7.89	253.61	209	0	209
Block3	48	1	PLTA_C16	PATZ1	556.68	12.09	544.6	458	0	458
Block3	48	2	PLTA_C17	TSSK1B	379.95	13.94	366.01	370	1	369
Block3	48	3	PLTA_C18	ARNT	617.41	7.59	609.81	488	0	488
Block3	49	1	PLTA_C19	PRKCH	240.28	12.59	227.69	202.5	0	202.5
Block3	49	2	PLTA_C20	ETV6	1589.55	24.5	1565.05	1490	2	1488
Block3	49	3	PLTA_C21	PRKCI	322.88	9.04	313.84	297	0	297
Block3	50	1	PLTA_C22	MLF1	692.03	28.99	663.04	574.5	0	574.5
Block3	50	2	PLTA_C23	MARK3	354.68	20.33	334.35	293	2	291
Block3	50	3	PLTA_C24	CCND1	706.69	8.64	698.05	604	0	604
Block3	51	1	PLTB_C01	PPP2R1A	419.3	12.78	406.52	377	0	377
Block3	51	2	PLTB_C02	MED4	533.06	38.74	494.32	461.5	1	460.5
Block3	51	3	PLTB_C03	RAC2	329.03	17.94	311.09	287	0	287
Block3	52	1	PLTB_C04	NSBP1	556.17	44.66	511.51	495	0	495
Block3	52	2	PLTB_C05	zzzzz_TRIB3	302.03	27.17	274.86	270	0	270
Block3	52	3	PLTB_C06	MED21	476.5	6.9	469.6	399.5	0	399.5
Block3	53	1	PLTB_C07	PSMB3	374.49	21.38	353.11	306	0	306
Block3	53	2	PLTB_C08	ZNF323	506.09	18.89	487.2	462	0	462
Block3	53	3	PLTB_C09	ADD1	348.54	9.68	338.86	295	0	295
Block3	54	1	PLTB_C10	SMARCE1	466.86	7.99	458.87	388	0	388
Block3	54	2	PLTB_C11	HIF1A	249.74	15.25	234.48	191	0	191
Block3	54	3	PLTB_C12	SOX2	462.06	13.72	448.34	390	0	390
Block3	55	1	PLTB_C13	PC	187.07	8.96	178.12	187	0	187
Block3	55	2	PLTB_C14	HCFC2	428.03	17.38	410.65	369	2	367
Block3	55	3	PLTB_C15	GNG3	374.75	13.59	361.16	295	0	295
Block3	56	1	PLTB_C16	ZNF274	389.41	5.05	384.36	359	0	359
Block3	56	2	PLTB_C17	HBG1	445.36	24.12	421.24	378	0	378
Block3	56	3	PLTB_C18	SCMH1	421.27	31.37	389.89	382	0	382
Block3	57	1	PLTB_C19	CCND2	342.83	5.69	337.14	281	0	281
Block3	57	2	PLTB_C20	HCLS1	1537.88	41.41	1496.46	1494	0	1494
Block3	57	3	PLTB_C21	ELK3	459.28	32.19	427.09	284	0	284
Block3	58	1	PLTB_C22	zzzz_HOXA9	445.14	6.63	438.51	381	0	381
Block3	58	2	PLTB_C23	ACTA1	667.24	28.29	638.96	573	2	571
Block3	58	3	PLTB_C24	ELF4	527.2	16.99	510.21	400	0	400
Block3	59	1	PLTC_C01	KIT	491.82	18.41	473.4	391	0	391
Block3	59	2	PLTC_C02	SLC25A6	341.31	12.45	328.85	282	0	282
Block3	59	3	PLTC_C03	MAP4K3	500.07	22.98	477.09	383	0	383
Block3	60	1	PLTC_C04	KRT19	3161.84	25.62	3136.22	3193	0	3193
Block3	60	2	PLTC_C05	STK10	567.42	7.79	559.63	485	0	485
Block3	60	3	PLTC_C06	PDXK	649.33	21.2	628.13	578	0	578
Block3	61	1	PLTC_C07	PRKAA2	625.73	9.4	616.33	557	0	557
Block3	61	2	PLTC_C08	CCT3	755.57	11.82	743.75	652	0	652
Block3	61	3	PLTC_C09	ACVR2A	528.99	19.66	509.32	465	0	465
Block3	62	1	PLTC_C10	PHIP	733.05	17.67	715.38	667	0	667
Block3	62	2	PLTC_C11	PAK2	633.59	23.13	610.46	569	0	569
Block3	62	3	PLTC_C12	RPL27A	628.95	30.97	597.98	476	0	476
Block3	63	1	PLTC_C13	BRD2	841.75	19.84	821.91	760.5	5	755.5
Block3	63	2	PLTC_C14	LIMS1	1774.26	27.92	1746.33	1710.5	0	1710.5
Block3	63	3	PLTC_C15	DSTYK	521.87	17.25	504.61	467	0	467
Block3	64	1	PLTC_C16	IDI1	607.75	9.55	598.2	531	1	530
Block3	64	2	PLTC_C17	C9orf96	584.83	24.03	560.8	494	0	494
Block3	64	3	PLTC_C18	CRYAB	1097.4	24.81	1072.59	1129	0	1129
Block3	65	1	PLTC_C19	C20orf43	546.18	10.67	535.51	475	0	475
Block3	65	2	PLTC_C20	GSTT1	963.5	15.04	948.46	857	0	857
Block3	65	3	PLTC_C21	RPL10	578.22	20.31	557.91	478	0	478
Block3	66	1	PLTC_C22	zzzzz_PRIM1	664.58	14.48	650.1	579	0	579
Block3	66	2	PLTC_C23	ME2	395.7	10.39	385.31	369	0	369
Block3	66	3	PLTC_C24	MYOZ2	904.97	20.27	884.7	774	0	774
Block3	67	1	PLTD_C01	NR2E3	692.15	10.7	681.45	560	0	560
Block3	67	2	PLTD_C02	XYLB	503.13	15.65	487.48	453	0	453
Block3	67	3	PLTD_C03	SLA2	665.45	15.71	649.74	559	0	559
Block3	68	1	PLTD_C04	KLK3	429.92	18.35	411.57	369	0	369
Block3	68	2	PLTD_C05	RBM6	554.25	26.65	527.6	481	0	481
Block3	68	3	PLTD_C06	HRH2	505.64	49.25	456.39	397.5	0	397.5
Block3	69	1	PLTD_C07	VPS4A	619.3	20.92	598.38	478	0	478
Block3	69	2	PLTD_C08	MPP3	482	16.7	465.3	389	0	389
Block3	69	3	PLTD_C09	ZSCAN21	354.68	30.76	323.92	340	0	340
Block3	70	1	PLTD_C10	MPP1	428.88	14.08	414.8	386	0	386
Block3	70	2	PLTD_C11	PTRH1	692.2	12.51	679.69	579	0	579
Block3	70	3	PLTD_C12	AK1	405.49	16.78	388.7	309	0	309
Block3	71	1	PLTD_C13	OAS2	484.46	10.29	474.18	390	0	390
Block3	71	2	PLTD_C14	ITPK1	648.08	19.15	628.92	579	0	579
Block3	71	3	PLTD_C15	ZNF169	586.72	12.92	573.8	484	0	484
Block3	72	1	PLTD_C16	PFKP	445.52	9.22	436.3	380	0	380
Block3	72	2	PLTD_C17	TRAF3IP1	782.74	5	777.74	674.5	0	674.5
Block3	72	3	PLTD_C18	CKB	505.69	6.23	499.45	392	0	392
Block3	73	1	PLTD_C19	STAU1	741.32	5.81	735.51	650	0	650
Block3	73	2	PLTD_C20	GALK1	503.53	6.5	497.03	398	0	398
Block3	73	3	PLTD_C21	RAD21	726.73	8.01	718.72	578	0	578
Block3	74	1	PLTD_C22	DTYMK	519.2	6.98	512.23	410	0	410
Block3	74	2	PLTD_C23	S100A9	559.72	6.91	552.81	465	0	465
Block3	74	3	PLTD_C24	NME4	491.26	10.14	481.11	446	0	446
Block3	75	1	PLTE_C01	MAGEB1	981.82	41.63	940.19	792	0	792
Block3	75	2	PLTE_C02	CD276	244.91	13.8	231.11	186.5	0	186.5
Block3	75	3	PLTE_C03	MAGEB2	801.32	14.95	786.37	663.5	0	663.5
Block3	76	1	PLTE_C04	GP2	341.08	33.12	307.96	285	0	285
Block3	76	2	PLTE_C05	MAGEB3	673.13	29.1	644.03	493	0	493
Block3	76	3	PLTE_C06	IGF2BP3	429.93	28.24	401.7	380	0	380
Block3	77	1	PLTE_C07	MAGEB4	900.5	28.25	872.25	738	0	738
Block3	77	2	PLTE_C08	MMP14	380.01	32.94	347.06	305	0	305
Block3	77	3	PLTE_C09	MAGEC2	752.38	33.57	718.8	546	0	546
Block3	78	1	PLTE_C10	AIFM3	514.38	31.32	483.05	345	0	345
Block3	78	2	PLTE_C11	CTAGE1	695.44	30.62	664.82	550	0	550
Block3	78	3	PLTE_C12	GLS2	523.73	30.22	493.51	432	0	432
Block3	79	1	PLTE_C13	GAGE1	771.15	39.79	731.36	641	12	629
Block3	79	2	PLTE_C14	HSPA5	426.93	39.63	387.3	353	51	302
Block3	79	3	PLTE_C15	GAGE2C	562.82	51.11	511.72	457.5	50.5	407
Block3	80	1	PLTE_C16	SPARCL1	523.6	46.9	476.7	430	57	373
Block3	80	2	PLTE_C17	FAM133A	641.73	46.12	595.62	553	58	495
Block3	80	3	PLTE_C18	ZNF282	487.17	44.52	442.65	381	59	322
Block3	81	1	PLTE_C19	OIP5	675.13	46.84	628.29	564	60	504
Block3	81	2	PLTE_C20	MPP5	606.02	49.25	556.76	483	62	421
Block3	81	3	PLTE_C21	SPO11	562.59	68.14	494.45	451	60	391
Block3	82	1	PLTE_C22	FAP	515.09	46.76	468.33	447	60	387
Block3	82	2	PLTE_C23	TFDP3	621.48	54.59	566.89	534	61	473
Block3	82	3	PLTE_C24	APP	523.29	45.91	477.38	437	60	377
Block3	83	1	CTRL_C01	zzz_Cy3BSA_3	21565.4	226.22	21339.2	21760.5	59	21701.5
Block3	83	2	CTRL_C03	zzz_iga3	0	0	0	0	0	0	Not Found
Block3	83	3	CTRL_C02	zzz_igg3	1923.38	66.96	1856.42	1927.5	62	1865.5
Block3	84	1	PLTA_C01	RAF1	723.48	40.46	683.02	652	55	597
Block3	84	2	PLTA_C02	ZNF384	738.44	38.46	699.99	653	0	653
Block3	84	3	PLTA_C03	PIM2	280.55	40.18	240.37	248	27	221
Block3	85	1	PLTA_C04	CTNNB1	1101.23	37.72	1063.51	1026	2	1024
Block3	85	2	PLTA_C05	BMX	385.6	37.4	348.2	351	1	350
Block3	85	3	PLTA_C06	PRCC	726.92	41.13	685.79	549	1	548
Block3	86	1	PLTA_C07	LCK	498.88	36.11	462.77	443	0	443
Block3	86	2	PLTA_C08	NRAS	632.33	33.58	598.76	545	0	545
Block3	86	3	PLTA_C09	CLK1	448.53	36.11	412.42	345	0	345
Block3	87	1	PLTA_C10	TFG	851.96	41.07	810.89	830	0	830
Block3	87	2	PLTA_C11	SGK3	352.23	40.64	311.59	334	0	334
Block3	87	3	PLTA_C12	EXT2	593.37	42.76	550.61	458	0	458
Block3	88	1	PLTA_C13	MAP2K6	232.41	33.83	198.59	185	0	185
Block3	88	2	PLTA_C14	HIST1H4I	558.1	32.15	525.95	474	0	474
Block3	88	3	PLTA_C15	PDK1	319.67	35.01	284.66	281	0	281
Block3	89	1	PLTA_C16	PATZ1	490.25	24.31	465.93	474	0	474
Block3	89	2	PLTA_C17	TSSK1B	388.29	22.46	365.83	365	0	365
Block3	89	3	PLTA_C18	ARNT	650.45	25.6	624.84	576	0	576
Block3	90	1	PLTA_C19	PRKCH	277.68	16.21	261.47	278	0	278
Block3	90	2	PLTA_C20	ETV6	1757.31	29.04	1728.27	1697	0	1697
Block3	90	3	PLTA_C21	PRKCI	408.09	29.89	378.2	294	0	294
Block3	91	1	PLTA_C22	MLF1	509.62	31.48	478.14	489	0	489
Block3	91	2	PLTA_C23	MARK3	308.07	11.48	296.59	282	0	282
Block3	91	3	PLTA_C24	CCND1	769.39	12.51	756.88	668	0	668
Block3	92	1	PLTB_C01	PPP2R1A	312.15	6.96	305.19	285	0	285
Block3	92	2	PLTB_C02	MED4	569.32	9.43	559.89	472	0	472
Block3	92	3	PLTB_C03	RAC2	397.35	11.17	386.18	327.5	0	327.5
Block3	93	1	PLTB_C04	NSBP1	482.13	18.14	463.99	465	0	465
Block3	93	2	PLTB_C05	zzzzz_TRIB3	319.77	10.75	309.02	276	0	276
Block3	93	3	PLTB_C06	MED21	516.8	24.67	492.13	472	0	472
Block3	94	1	PLTB_C07	PSMB3	274.22	8.2	266.01	237	0	237
Block3	94	2	PLTB_C08	ZNF323	497.66	7.13	490.53	396.5	0	396.5
Block3	94	3	PLTB_C09	ADD1	349.88	5.65	344.23	290	0	290
Block3	95	1	PLTB_C10	SMARCE1	434.92	14.38	420.54	393.5	0	393.5
Block3	95	2	PLTB_C11	HIF1A	197.53	6.36	191.17	192	0	192
Block3	95	3	PLTB_C12	SOX2	520.54	7.24	513.3	401	0	401
Block3	96	1	PLTB_C13	PC	204.83	8.76	196.07	187	0	187
Block3	96	2	PLTB_C14	HCFC2	546.85	22.55	524.29	388	0	388
Block3	96	3	PLTB_C15	GNG3	383.2	12.02	371.17	288	0	288
Block3	97	1	PLTB_C16	ZNF274	401.84	59.19	342.65	354	0	354
Block3	97	2	PLTB_C17	HBG1	447.16	24.08	423.07	380	0	380
Block3	97	3	PLTB_C18	SCMH1	373.51	11.84	361.67	295	0	295
Block3	98	1	PLTB_C19	CCND2	446.99	29.57	417.42	362	0	362
Block3	98	2	PLTB_C20	HCLS1	1601.48	50.34	1551.14	1586.5	0	1586.5
Block3	98	3	PLTB_C21	ELK3	311.93	41.92	270	275.5	0	275.5
Block3	99	1	PLTB_C22	zzzz_HOXA9	511.29	39.73	471.57	449	0	449
Block3	99	2	PLTB_C23	ACTA1	711.64	35.91	675.73	559	0	559
Block3	99	3	PLTB_C24	ELF4	558.75	46.56	512.19	467	0	467
Block3	100	1	PLTC_C01	KIT	560.42	25.59	534.82	470	0	470
Block3	100	2	PLTC_C02	SLC25A6	421.08	31.76	389.32	372	0	372
Block3	100	3	PLTC_C03	MAP4K3	446.77	42.14	404.63	367	0	367
Block3	101	1	PLTC_C04	KRT19	3420.37	53.67	3366.7	3417	0	3417
Block3	101	2	PLTC_C05	STK10	676.28	48.18	628.11	570	0	570
Block3	101	3	PLTC_C06	PDXK	715.69	24.94	690.75	572	0	572
Block3	102	1	PLTC_C07	PRKAA2	646.81	27.51	619.3	568	0	568
Block3	102	2	PLTC_C08	CCT3	890.11	25.74	864.37	735	0	735
Block3	102	3	PLTC_C09	ACVR2A	578.97	29.09	549.88	470	0	470
Block3	103	1	PLTC_C10	PHIP	856.1	23.43	832.67	745	0	745
Block3	103	2	PLTC_C11	PAK2	628.09	36.62	591.47	555	0	555
Block3	103	3	PLTC_C12	RPL27A	632.02	29.36	602.66	502	0	502
Block3	104	1	PLTC_C13	BRD2	919.47	40.36	879.11	753	0	753
Block3	104	2	PLTC_C14	LIMS1	1735.18	49.7	1685.48	1685	0	1685
Block3	104	3	PLTC_C15	DSTYK	510.19	49.69	460.5	434.5	0	434.5
Block3	105	1	PLTC_C16	IDI1	595.83	50.94	544.9	566.5	0	566.5
Block3	105	2	PLTC_C17	C9orf96	468.49	21.19	447.3	441.5	0	441.5
Block3	105	3	PLTC_C18	CRYAB	1409.37	21.76	1387.62	1337	0	1337
Block3	106	1	PLTC_C19	C20orf43	648.64	12.22	636.42	542	0	542
Block3	106	2	PLTC_C20	GSTT1	971.56	18.27	953.29	859	0	859
Block3	106	3	PLTC_C21	RPL10	604.05	23.94	580.11	491	0	491
Block3	107	1	PLTC_C22	zzzzz_PRIM1	716.78	10.58	706.2	585	0	585
Block3	107	2	PLTC_C23	ME2	484.98	17.37	467.61	384	0	384
Block3	107	3	PLTC_C24	MYOZ2	913.33	27.15	886.18	757.5	0	757.5
Block3	108	1	PLTD_C01	NR2E3	676.64	11.19	665.45	574	0	574
Block3	108	2	PLTD_C02	XYLB	498.53	10.14	488.4	381	0	381
Block3	108	3	PLTD_C03	SLA2	566.74	7.22	559.52	462	0	462
Block3	109	1	PLTD_C04	KLK3	419.83	11.83	408	375	0	375
Block3	109	2	PLTD_C05	RBM6	558.85	15.34	543.51	472	0	472
Block3	109	3	PLTD_C06	HRH2	409.35	9.92	399.42	357.5	0	357.5
Block3	110	1	PLTD_C07	VPS4A	701.78	11.51	690.26	492	0	492
Block3	110	2	PLTD_C08	MPP3	458.97	11.84	447.13	386	0	386
Block3	110	3	PLTD_C09	ZSCAN21	360.37	19.98	340.39	354	0	354
Block3	111	1	PLTD_C10	MPP1	491.34	16.79	474.55	405	0	405
Block3	111	2	PLTD_C11	PTRH1	818.32	28.4	789.92	665.5	0	665.5
Block3	111	3	PLTD_C12	AK1	500.74	11.04	489.7	405	0	405
Block3	112	1	PLTD_C13	OAS2	555.63	10.09	545.55	482.5	0	482.5
Block3	112	2	PLTD_C14	ITPK1	615.41	16.4	599.01	570	0	570
Block3	112	3	PLTD_C15	ZNF169	634.68	10.57	624.11	577	0	577
Block3	113	1	PLTD_C16	PFKP	411.15	11.61	399.54	371	0	371
Block3	113	2	PLTD_C17	TRAF3IP1	820.95	21.79	799.16	691	0	691
Block3	113	3	PLTD_C18	CKB	576.86	19.33	557.54	485	0	485
Block3	114	1	PLTD_C19	STAU1	682.61	13.26	669.35	584	0	584
Block3	114	2	PLTD_C20	GALK1	603.02	12.02	591	474	0	474
Block3	114	3	PLTD_C21	RAD21	604.86	27.31	577.54	568	0	568
Block3	115	1	PLTD_C22	DTYMK	479.04	7.43	471.61	402	0	402
Block3	115	2	PLTD_C23	S100A9	566.05	29.37	536.68	469	0	469
Block3	115	3	PLTD_C24	NME4	541.65	13.04	528.61	476	0	476
Block3	116	1	PLTE_C01	MAGEB1	829.45	9.17	820.28	707	0	707
Block3	116	2	PLTE_C02	CD276	265.61	12.86	252.75	189	0	189
Block3	116	3	PLTE_C03	MAGEB2	818.1	20.15	797.95	727.5	0	727.5
Block3	117	1	PLTE_C04	GP2	303.46	10.91	292.55	277	0	277
Block3	117	2	PLTE_C05	MAGEB3	638.96	15.35	623.61	482	0	482
Block3	117	3	PLTE_C06	IGF2BP3	469.47	37.65	431.82	375	0	375
Block3	118	1	PLTE_C07	MAGEB4	851.03	14.14	836.89	748	1	747
Block3	118	2	PLTE_C08	MMP14	313.19	13.24	299.95	273	0	273
Block3	118	3	PLTE_C09	MAGEC2	718.03	11.16	706.87	554	0	554
Block3	119	1	PLTE_C10	AIFM3	338.81	9.25	329.56	290	0	290
Block3	119	2	PLTE_C11	CTAGE1	578.63	7.84	570.79	481	0	481
Block3	119	3	PLTE_C12	GLS2	530.41	11.43	518.98	465	0	465
Block3	120	1	PLTE_C13	GAGE1	604.01	13.87	590.13	503	1	502
Block3	120	2	PLTE_C14	HSPA5	404.7	10.83	393.88	300	0	300
Block3	120	3	PLTE_C15	GAGE2C	583.37	13.7	569.66	477	0	477
Block3	121	1	PLTE_C16	SPARCL1	357.99	14.77	343.22	291	0	291
Block3	121	2	PLTE_C17	FAM133A	609.94	8.14	601.8	580	0	580
Block3	121	3	PLTE_C18	ZNF282	382.97	13.39	369.57	358	0	358
Block3	122	1	PLTE_C19	OIP5	644.61	13.58	631.03	569	0	569
Block3	122	2	PLTE_C20	MPP5	458.51	55.66	402.85	386	0	386
Block3	122	3	PLTE_C21	SPO11	651.22	14.38	636.84	414	0	414
Block3	123	1	PLTE_C22	FAP	538.22	13.73	524.5	388	0	388
Block3	123	2	PLTE_C23	TFDP3	563.41	12.89	550.51	484	1	483
Block3	123	3	PLTE_C24	APP	470.08	12.1	457.99	392	0	392
Block3	124	1	CTRL_C01	zzz_Cy3BSA_3	20724.5	221.89	20502.7	20667	0	20667
Block3	124	2	CTRL_C03	zzz_iga3	0	0	0	0	0	0	Not Found
Block3	124	3	CTRL_C02	zzz_igg3	1906.8	33.64	1873.15	1916	1	1915
Block3	125	1	PLTA_C01	RAF1	738.78	7.42	731.37	577	0	577
Block3	125	2	PLTA_C02	ZNF384	701.74	8.85	692.89	579	0	579
Block3	125	3	PLTA_C03	PIM2	272.57	11.83	260.74	210	0	210
Block3	126	1	PLTA_C04	CTNNB1	894.53	15.07	879.46	864	0	864
Block3	126	2	PLTA_C05	BMX	317.41	18.23	299.18	274	0	274
Block3	126	3	PLTA_C06	PRCC	635.59	65.74	569.85	565	0	565
Block3	127	1	PLTA_C07	LCK	405.14	5.6	399.53	391	0	391
Block3	127	2	PLTA_C08	NRAS	633.93	8.53	625.41	564	0	564
Block3	127	3	PLTA_C09	CLK1	386.42	12.25	374.17	299	0	299
Block3	128	1	PLTA_C10	TFG	795	9.93	785.07	753.5	0	753.5
Block3	128	2	PLTA_C11	SGK3	392.71	24.35	368.36	348	2	346
Block3	128	3	PLTA_C12	EXT2	582.98	9.24	573.74	474	0	474
Block3	129	1	PLTA_C13	MAP2K6	190.49	4.84	185.65	175	0	175
Block3	129	2	PLTA_C14	HIST1H4I	496.53	21.5	475.04	397	0	397
Block3	129	3	PLTA_C15	PDK1	300.95	9.3	291.65	296	0	296
Block3	130	1	PLTA_C16	PATZ1	531.83	5.57	526.25	480	0	480
Block3	130	2	PLTA_C17	TSSK1B	353.93	9.51	344.41	293	0	293
Block3	130	3	PLTA_C18	ARNT	648	11.56	636.44	577	0	577
Block3	131	1	PLTA_C19	PRKCH	283.62	8.56	275.06	199	0	199
Block3	131	2	PLTA_C20	ETV6	1588.58	9.2	1579.39	1499	0	1499
Block3	131	3	PLTA_C21	PRKCI	373.41	15.85	357.56	293	0	293
Block3	132	1	PLTA_C22	MLF1	611.74	10.4	601.34	567	0	567
Block3	132	2	PLTA_C23	MARK3	252.47	6	246.47	193	0	193
Block3	132	3	PLTA_C24	CCND1	706.28	16.18	690.1	580	0	580
Block3	133	1	PLTB_C01	PPP2R1A	380.69	7.2	373.49	294	0	294
Block3	133	2	PLTB_C02	MED4	504.75	7.53	497.22	468	1	467
Block3	133	3	PLTB_C03	RAC2	375.96	9.3	366.65	290	1	289
Block3	134	1	PLTB_C04	NSBP1	632.76	6.64	626.12	586	0	586
Block3	134	2	PLTB_C05	zzzzz_TRIB3	334.77	10.7	324.06	286	3	283
Block3	134	3	PLTB_C06	MED21	534.4	9.16	525.24	405	0	405
Block3	135	1	PLTB_C07	PSMB3	390.32	18.12	372.2	302	0	302
Block3	135	2	PLTB_C08	ZNF323	512.3	5.81	506.5	396	0	396
Block3	135	3	PLTB_C09	ADD1	451.31	16.1	435.22	366.5	0	366.5
Block3	136	1	PLTB_C10	SMARCE1	467.74	7.42	460.32	393	0	393
Block3	136	2	PLTB_C11	HIF1A	219.61	15.39	204.22	189	0	189
Block3	136	3	PLTB_C12	SOX2	488.41	10.78	477.63	394	0	394
Block3	137	1	PLTB_C13	PC	262.8	16.14	246.66	192	0	192
Block3	137	2	PLTB_C14	HCFC2	436.13	45.59	390.55	381	0	381
Block3	137	3	PLTB_C15	GNG3	404.79	12.79	392	298	0	298
Block3	138	1	PLTB_C16	ZNF274	421.5	26.16	395.33	383	0	383
Block3	138	2	PLTB_C17	HBG1	426.72	9.4	417.32	379	0	379
Block3	138	3	PLTB_C18	SCMH1	437.61	21.1	416.51	384	0	384
Block3	139	1	PLTB_C19	CCND2	399.16	11.76	387.4	315.5	0	315.5
Block3	139	2	PLTB_C20	HCLS1	1306.72	28	1278.72	1299	0	1299
Block3	139	3	PLTB_C21	ELK3	296.59	16.71	279.88	279	0	279
Block3	140	1	PLTB_C22	zzzz_HOXA9	494.8	9.36	485.44	397	0	397
Block3	140	2	PLTB_C23	ACTA1	681.33	15.71	665.63	566	0	566
Block3	140	3	PLTB_C24	ELF4	503.29	22.59	480.7	456	0	456
Block3	141	1	PLTC_C01	KIT	586.5	13.63	572.87	479	0	479
Block3	141	2	PLTC_C02	SLC25A6	358.37	12.08	346.29	276	1	275
Block3	141	3	PLTC_C03	MAP4K3	437.54	57.98	379.56	377	0	377
Block3	142	1	PLTC_C04	KRT19	3199.23	33.29	3165.94	3238	0	3238
Block3	142	2	PLTC_C05	STK10	646.08	26.83	619.25	573	0	573
Block3	142	3	PLTC_C06	PDXK	662.71	23.31	639.41	582	0	582
Block3	143	1	PLTC_C07	PRKAA2	699.98	45.79	654.18	578	0	578
Block3	143	2	PLTC_C08	CCT3	811.29	16.37	794.92	675	0	675
Block3	143	3	PLTC_C09	ACVR2A	655.52	24.29	631.22	472	0	472
Block3	144	1	PLTC_C10	PHIP	1065.13	34.03	1031.1	772.5	0	772.5
Block3	144	2	PLTC_C11	PAK2	872.42	19.09	853.33	572	0	572
Block3	144	3	PLTC_C12	RPL27A	593.24	27.87	565.37	494	0	494
Block3	145	1	PLTC_C13	BRD2	1246.5	28.62	1217.88	768	0	768
Block3	145	2	PLTC_C14	LIMS1	1794.15	45.05	1749.1	1712	0	1712
Block3	145	3	PLTC_C15	DSTYK	494.97	19.94	475.03	397	0	397
Block3	146	1	PLTC_C16	IDI1	697.67	24.18	673.5	602	0	602
Block3	146	2	PLTC_C17	C9orf96	617.09	14.55	602.54	492	0	492
Block3	146	3	PLTC_C18	CRYAB	1433.67	90.58	1343.09	1264.5	0	1264.5
Block3	147	1	PLTC_C19	C20orf43	615.17	14.92	600.26	577	0	577
Block3	147	2	PLTC_C20	GSTT1	1081.16	21.22	1059.95	972	0	972
Block3	147	3	PLTC_C21	RPL10	602.6	21.87	580.73	484	0	484
Block3	148	1	PLTC_C22	zzzzz_PRIM1	782.26	27.5	754.76	665	0	665
Block3	148	2	PLTC_C23	ME2	491.66	15.84	475.82	400	0	400
Block3	148	3	PLTC_C24	MYOZ2	1082.6	28.11	1054.48	775	0	775
Block3	149	1	PLTD_C01	NR2E3	714.88	11.8	703.08	585	0	585
Block3	149	2	PLTD_C02	XYLB	594.25	37.4	556.85	450	0	450
Block3	149	3	PLTD_C03	SLA2	662.56	31.08	631.48	534	0	534
Block3	150	1	PLTD_C04	KLK3	441.88	24.74	417.13	380	0	380
Block3	150	2	PLTD_C05	RBM6	635.36	54.18	581.18	488	0	488
Block3	150	3	PLTD_C06	HRH2	405.77	20.09	385.68	351	0	351
Block3	151	1	PLTD_C07	VPS4A	801.79	18.86	782.93	581	0	581
Block3	151	2	PLTD_C08	MPP3	532.99	27.82	505.17	423.5	0	423.5
Block3	151	3	PLTD_C09	ZSCAN21	530.14	24.78	505.36	470	0	470
Block3	152	1	PLTD_C10	MPP1	581.26	25.79	555.48	486	0	486
Block3	152	2	PLTD_C11	PTRH1	773.45	27.9	745.55	680	0	680
Block3	152	3	PLTD_C12	AK1	551.32	51.35	499.97	475	0	475
Block3	153	1	PLTD_C13	OAS2	525.05	21.63	503.43	474.5	0	474.5
Block3	153	2	PLTD_C14	ITPK1	690.47	24.8	665.66	597	0	597
Block3	153	3	PLTD_C15	ZNF169	711.21	34.53	676.68	576	0	576
Block3	154	1	PLTD_C16	PFKP	567.48	32.61	534.87	488	1	487
Block3	154	2	PLTD_C17	TRAF3IP1	845.28	30.86	814.42	765	0	765
Block3	154	3	PLTD_C18	CKB	621.66	36.14	585.53	505.5	0	505.5
Block3	155	1	PLTD_C19	STAU1	826.43	30.19	796.24	703	0	703
Block3	155	2	PLTD_C20	GALK1	722.2	29.54	692.66	504	0	504
Block3	155	3	PLTD_C21	RAD21	811.11	44.51	766.6	673	0	673
Block3	156	1	PLTD_C22	DTYMK	616.63	40.3	576.34	513	0	513
Block3	156	2	PLTD_C23	S100A9	588.01	47.17	540.84	483	0	483
Block3	156	3	PLTD_C24	NME4	609.71	58.39	551.32	553	0	553
Block3	157	1	PLTE_C01	MAGEB1	1052.31	32.72	1019.59	863	0	863
Block3	157	2	PLTE_C02	CD276	366.59	57.01	309.59	288	0	288
Block3	157	3	PLTE_C03	MAGEB2	969.69	60.58	909.11	773	0	773
Block3	158	1	PLTE_C04	GP2	338.6	35.31	303.28	276	0	276
Block3	158	2	PLTE_C05	MAGEB3	652.57	32.83	619.74	564	0	564
Block3	158	3	PLTE_C06	IGF2BP3	495.82	33.34	462.48	376	0	376
Block3	159	1	PLTE_C07	MAGEB4	1080.08	31.58	1048.5	890	0	890
Block3	159	2	PLTE_C08	MMP14	368.88	23.05	345.82	308	0	308
Block3	159	3	PLTE_C09	MAGEC2	682.6	14.99	667.61	495.5	0	495.5
Block3	160	1	PLTE_C10	AIFM3	411.03	17.11	393.92	302	0	302
Block3	160	2	PLTE_C11	CTAGE1	858.24	18.3	839.94	606	0	606
Block3	160	3	PLTE_C12	GLS2	495.91	13.53	482.38	419	0	419
Block3	161	1	PLTE_C13	GAGE1	753.68	30.96	722.72	591	0	591
Block3	161	2	PLTE_C14	HSPA5	453.78	19.92	433.86	309	0	309
Block3	161	3	PLTE_C15	GAGE2C	548.62	7.73	540.88	475	0	475
Block3	162	1	PLTE_C16	SPARCL1	405.22	13.37	391.85	307	0	307
Block3	162	2	PLTE_C17	FAM133A	638.56	28.53	610.03	582	1	581
Block3	162	3	PLTE_C18	ZNF282	441.83	5.61	436.22	366	0	366
Block3	163	1	PLTE_C19	OIP5	605.7	9.92	595.79	565	0	565
Block3	163	2	PLTE_C20	MPP5	532.71	8.07	524.64	442	0	442
Block3	163	3	PLTE_C21	SPO11	516.25	4.61	511.65	476	0	476
Block3	164	1	PLTE_C22	FAP	520.68	14.25	506.43	387	0	387
Block3	164	2	PLTE_C23	TFDP3	578.48	6.36	572.12	494	0	494
Block3	164	3	PLTE_C24	APP	427.71	8.82	418.89	383	0	383
Block3	165	1	CTRL_C01	zzz_Cy3BSA_3	22408.6	236.75	22171.8	22775	0	22775
Block3	165	2	Empty	Empty	0	0	0	0	0	0	Not Found
Block3	165	3	Empty	Empty	0	0	0	0	0	0	Not Found
Block4	1	1	CTRL_D01	zzz_Cy3BSA_4	19496.2	243.51	19252.7	19763.5	9	19754.5
Block4	1	2	CTRL_D03	zzz_iga4	0	0	0	0	0	0	Not Found
Block4	1	3	CTRL_D02	zzz_igg4	854.42	20.48	833.94	769.5	0	769.5
Block4	2	1	PLTA_D01	RAP1GDS1	598.8	29.35	569.45	473	3	470
Block4	2	2	PLTA_D02	FOLH1	457.73	16.94	440.8	372	0	372
Block4	2	3	PLTA_D03	DDB2	517.13	16.16	500.97	441	0	441
Block4	3	1	PLTA_D04	PPP3R1	388.21	13.09	375.13	297	1	296
Block4	3	2	PLTA_D05	LYL1	680.47	28.24	652.23	586	0	586
Block4	3	3	PLTA_D06	PKLR	487.74	15.51	472.23	411	0	411
Block4	4	1	PLTA_D07	RARA	495.37	10.58	484.78	441	0	441
Block4	4	2	PLTA_D08	IDO1	379.1	28.77	350.33	368	2	366
Block4	4	3	PLTA_D09	SH3GL1	900.4	13.7	886.7	771	0	771
Block4	5	1	PLTA_D10	CA1	430.27	8.82	421.45	370	0	370
Block4	5	2	PLTA_D11	PTPN4	588.57	10.52	578.05	476	0	476
Block4	5	3	PLTA_D12	PPP3CA	515.26	41.61	473.65	469	0	469
Block4	6	1	PLTA_D13	EIF4A2	474.47	6.34	468.13	384	0	384
Block4	6	2	PLTA_D14	CISH	492.7	26.89	465.81	392	0	392
Block4	6	3	PLTA_D15	GPHN	643.57	49.58	593.99	562	1	561
Block4	7	1	PLTA_D16	BDNF	362.54	12.55	349.99	289	0	289
Block4	7	2	PLTA_D17	ERCC5	650.68	18.01	632.68	479	0	479
Block4	7	3	PLTA_D18	BTRC	540.23	28.6	511.63	467	0	467
Block4	8	1	PLTA_D19	LMO2	666.27	16.61	649.66	510	0	510
Block4	8	2	PLTA_D20	IMPDH1	771.44	29.27	742.17	704	7	697
Block4	8	3	PLTA_D21	PIN1	633.65	46.39	587.26	524	5	519
Block4	9	1	PLTA_D22	TIRAP	692.87	18.69	674.17	582	0	582
Block4	9	2	PLTA_D23	PTEN	602.66	26.26	576.4	517	0	517
Block4	9	3	PLTA_D24	EGR2	720.89	36.69	684.2	622	22	600
Block4	10	1	PLTB_D01	TCF21	446.95	12.35	434.6	377	0	377
Block4	10	2	PLTB_D02	HIPK1	336.37	21.7	314.67	304	0	304
Block4	10	3	PLTB_D03	NR0B2	473.16	28	445.15	393	13	380
Block4	11	1	PLTB_D04	FGFR2	387.9	20.82	367.07	280	0	280
Block4	11	2	PLTB_D05	TEAD3	588.97	13.73	575.23	473.5	0	473.5
Block4	11	3	PLTB_D06	DYRK4	638.72	51.14	587.57	517	0	517
Block4	12	1	PLTB_D07	FIGF	548.75	24.82	523.93	462	0	462
Block4	12	2	PLTB_D08	STK33	530	16.14	513.85	482	0	482
Block4	12	3	PLTB_D09	NKX2-5	603.31	25.54	577.78	393.5	0	393.5
Block4	13	1	PLTB_D10	MGC42105	402.27	21.62	380.65	362	0	362
Block4	13	2	PLTB_D11	RORC	386.55	17.22	369.33	288	0	288
Block4	13	3	PLTB_D12	PDK4	288.92	16.58	272.35	266	0	266
Block4	14	1	PLTB_D13	FOXI1	950.4	13.42	936.99	853	0	853
Block4	14	2	PLTB_D14	MAPK6	173.57	17.06	156.51	168	0	168
Block4	14	3	PLTB_D15	TFEC	355.77	13.75	342.02	280	0	280
Block4	15	1	PLTB_D16	FRK	346.66	13.17	333.49	288	0	288
Block4	15	2	PLTB_D17	TSC22D4	539.05	29.77	509.28	458	0	458
Block4	15	3	PLTB_D18	SRPK2	184.05	14.75	169.29	161	0	161
Block4	16	1	PLTB_D19	MITF	457	9.6	447.4	365	0	365
Block4	16	2	PLTB_D20	zzzzz_NTRK2	287.31	14.31	273.01	258	0	258
Block4	16	3	PLTB_D21	GMEB2	659.51	16.9	642.61	483	0	483
Block4	17	1	PLTB_D22	NEK3	141.69	17.14	124.55	101	0	101
Block4	17	2	PLTB_D23	KLF4	439.81	8.14	431.66	294	0	294
Block4	17	3	PLTB_D24	ZBTB16	0	0	0	0	0	0	Not Found
Block4	18	1	PLTC_D01	zzzz_DYRK3	410.3	33.12	377.18	376	0	376
Block4	18	2	PLTC_D02	INPP1	476.97	16.69	460.29	395.5	0	395.5
Block4	18	3	PLTC_D03	zzzzz_PFTK2	379.49	10.13	369.36	303.5	0	303.5
Block4	19	1	PLTC_D04	CRADD	855.53	14.06	841.47	770	0	770
Block4	19	2	PLTC_D05	MAPKAPK5	497.6	22.62	474.98	472	0	472
Block4	19	3	PLTC_D06	CIDEC	431.51	18.01	413.49	305	0	305
Block4	20	1	PLTC_D07	TYRO3	425.66	15.95	409.71	383	0	383
Block4	20	2	PLTC_D08	BTG3	523.84	17.03	506.81	463.5	0	463.5
Block4	20	3	PLTC_D09	CDK3	385.02	17.09	367.92	300	0	300
Block4	21	1	PLTC_D10	PDCD6	474.67	9.71	464.96	393	0	393
Block4	21	2	PLTC_D11	BMPR1B	451.2	13.01	438.19	362	0	362
Block4	21	3	PLTC_D12	ATG12	536.67	22.21	514.46	446	0	446
Block4	22	1	PLTC_D13	RPS6KA4	280.87	29.87	251	208	0	208
Block4	22	2	PLTC_D14	zzzzz_MXI1	411.82	14.35	397.47	294	0	294
Block4	22	3	PLTC_D15	BMPR2	397.84	13.49	384.35	314	0	314
Block4	23	1	PLTC_D16	TXNRD1	799.71	14.1	785.61	686	0	686
Block4	23	2	PLTC_D17	NLK	436.76	10.19	426.57	372	0	372
Block4	23	3	PLTC_D18	PDCD5	959.38	12.45	946.93	772	0	772
Block4	24	1	PLTC_D19	RPS6KB1	575.65	15.22	560.43	483	0	483
Block4	24	2	PLTC_D20	YWHAG	579.91	17.57	562.34	497	0	497
Block4	24	3	PLTC_D21	RAGE	421.01	9.42	411.58	371.5	0	371.5
Block4	25	1	PLTC_D22	RNGTT	566.5	28.94	537.56	450	0	450
Block4	25	2	PLTC_D23	ADCK1	200.87	22.3	178.57	195	0	195
Block4	25	3	PLTC_D24	RRAGC	640.29	12.57	627.72	540.5	0	540.5
Block4	26	1	PLTD_D01	TKT	284.98	25.76	259.22	266	0	266
Block4	26	2	PLTD_D02	zzzz_CDC25B	1899.55	33.72	1865.83	1824	0	1824
Block4	26	3	PLTD_D03	zzzz_UXT	0	0	0	0	0	0	Not Found
Block4	27	1	PLTD_D04	SOCS2	514.74	30.21	484.53	383	0	383
Block4	27	2	PLTD_D05	NRBF2	1503.04	35.38	1467.67	1403	0	1403
Block4	27	3	PLTD_D06	NEUROD1	624.73	18.7	606.04	509	0	509
Block4	28	1	PLTD_D07	RPL11	290.82	18	272.82	275.5	0	275.5
Block4	28	2	PLTD_D08	zzz_pPRO9	478.48	31.59	446.89	379	0	379
Block4	28	3	PLTD_D09	PITX2	233.8	22.74	211.06	192	0	192
Block4	29	1	PLTD_D10	zzzz_TRIM25	514.63	14.83	499.79	377	0	377
Block4	29	2	PLTD_D11	GTPBP1	166.88	15.77	151.11	188	0	188
Block4	29	3	PLTD_D12	zzzz_GTF2A1L	685.13	12.71	672.41	476	0	476
Block4	30	1	PLTD_D13	ZKSCAN4	266.24	19.56	246.68	268	0	268
Block4	30	2	PLTD_D14	zzzz_ISL1	396.26	16.85	379.41	373	0	373
Block4	30	3	PLTD_D15	TNIP1	290.55	18.52	272.03	256	0	256
Block4	31	1	PLTD_D16	zzzz_SSBP3	538.81	10.58	528.23	473	0	473
Block4	31	2	PLTD_D17	SDCCAG10	347.64	15.46	332.18	288	0	288
Block4	31	3	PLTD_D18	zzzz_HOXD3	512.76	25.06	487.7	397	2	395
Block4	32	1	PLTD_D19	HOMER2	320.89	14.34	306.55	292	0	292
Block4	32	2	PLTD_D20	zzzz_CNOT7	509.5	17.89	491.61	451	0	451
Block4	32	3	PLTD_D21	CYCS	307.43	16.35	291.08	286	0	286
Block4	33	1	PLTD_D22	zzzz_FOXM1	561.16	13.22	547.94	420	0	420
Block4	33	2	PLTD_D23	PTPN2	301.38	17.34	284.04	287	0	287
Block4	33	3	PLTD_D24	zzzz_TADA3L	918.65	35.26	883.39	789	0	789
Block4	34	1	PLTE_D01	SPAG4	434.91	15.49	419.42	284	0	284
Block4	34	2	Empty	Empty	0	0	0	0	0	0	Not Found
Block4	34	3	PLTE_D03	MAGEC1	383.46	39.09	344.37	298	0	298
Block4	35	1	Empty	Empty	0	0	0	0	0	0	Not Found
Block4	35	2	PLTE_D05	HORMAD1	378.78	13.89	364.89	297	0	297
Block4	35	3	Empty	Empty	0	0	0	0	0	0	Not Found
Block4	36	1	PLTE_D07	MAGEC3	438.25	14.49	423.76	289	0	289
Block4	36	2	Empty	Empty	0	0	0	0	0	0	Not Found
Block4	36	3	PLTE_D09	CTNNA2	369.83	14.03	355.81	289	0	289
Block4	37	1	Empty	Empty	0	0	0	0	0	0	Not Found
Block4	37	2	PLTE_D11	CABYR	278.15	13.93	264.22	281	0	281
Block4	37	3	Empty	Empty	0	0	0	0	0	0	Not Found
Block4	38	1	PLTE_D13	PIWIL2	424.36	18.43	405.93	372	0	372
Block4	38	2	Empty	Empty	0	0	0	0	0	0	Not Found
Block4	38	3	PLTE_D15	SPAG9	399.98	16.42	383.57	290	0	290
Block4	39	1	Empty	Empty	0	0	0	0	0	0	Not Found
Block4	39	2	PLTE_D17	NUF2	386.07	15.55	370.52	366	0	366
Block4	39	3	Empty	Empty	0	0	0	0	0	0	Not Found
Block4	40	1	PLTE_D19	MAEL	415.62	13.51	402.12	391.5	0	391.5
Block4	40	2	Empty	Empty	0	0	0	0	0	0	Not Found
Block4	40	3	PLTE_D21	NXF2	428.99	20.75	408.23	370	1	369
Block4	41	1	Empty	Empty	0	0	0	0	0	0	Not Found
Block4	41	2	PLTE_D23	TSGA10	1300.1	17.35	1282.75	1112	2	1110
Block4	41	3	Empty	Empty	0	0	0	0	0	0	Not Found
Block4	42	1	CTRL_D01	zzz_Cy3BSA_4	20159.9	244.9	19915	20395	1	20394
Block4	42	2	CTRL_D03	zzz_iga4	0	0	0	0	0	0	Not Found
Block4	42	3	CTRL_D02	zzz_igg4	967.67	24.51	943.16	889.5	0	889.5
Block4	43	1	PLTA_D01	RAP1GDS1	576.18	8.76	567.43	481	0	481
Block4	43	2	PLTA_D02	FOLH1	494.87	9.64	485.22	409	0	409
Block4	43	3	PLTA_D03	DDB2	532.34	11.83	520.51	479	0	479
Block4	44	1	PLTA_D04	PPP3R1	446.54	9.05	437.49	385	0	385
Block4	44	2	PLTA_D05	LYL1	513.14	15.9	497.24	465	0	465
Block4	44	3	PLTA_D06	PKLR	476.79	7.53	469.25	405	0	405
Block4	45	1	PLTA_D07	RARA	758.88	9.18	749.7	510	0	510
Block4	45	2	PLTA_D08	IDO1	452.89	12.18	440.7	395	0	395
Block4	45	3	PLTA_D09	SH3GL1	962.16	16.3	945.86	889	0	889
Block4	46	1	PLTA_D10	CA1	422.33	6.65	415.68	387	0	387
Block4	46	2	PLTA_D11	PTPN4	633.12	10.7	622.42	577	0	577
Block4	46	3	PLTA_D12	PPP3CA	512.82	8.21	504.61	443.5	0	443.5
Block4	47	1	PLTA_D13	EIF4A2	453.66	9.33	444.32	397	0	397
Block4	47	2	PLTA_D14	CISH	429.92	7.19	422.73	376	0	376
Block4	47	3	PLTA_D15	GPHN	586.49	16.3	570.19	489	0	489
Block4	48	1	PLTA_D16	BDNF	498.28	8.16	490.12	394	0	394
Block4	48	2	PLTA_D17	ERCC5	611.15	11.26	599.89	479	0	479
Block4	48	3	PLTA_D18	BTRC	541.64	17.25	524.39	467	0	467
Block4	49	1	PLTA_D19	LMO2	740.58	9.48	731.09	593	0	593
Block4	49	2	PLTA_D20	IMPDH1	807.07	7.32	799.75	669.5	0	669.5
Block4	49	3	PLTA_D21	PIN1	640.23	8.03	632.19	510	0	510
Block4	50	1	PLTA_D22	TIRAP	733.83	10.62	723.21	637	0	637
Block4	50	2	PLTA_D23	PTEN	646.23	6.57	639.65	582	0	582
Block4	50	3	PLTA_D24	EGR2	692.24	8.42	683.82	587	0	587
Block4	51	1	PLTB_D01	TCF21	511.76	17.18	494.58	396	0	396
Block4	51	2	PLTB_D02	HIPK1	373.38	8.8	364.58	284	0	284
Block4	51	3	PLTB_D03	NR0B2	485.98	11.01	474.98	390	0	390
Block4	52	1	PLTB_D04	FGFR2	294.76	9.14	285.62	274	0	274
Block4	52	2	PLTB_D05	TEAD3	572.89	11.06	561.82	486	0	486
Block4	52	3	PLTB_D06	DYRK4	656.87	11.01	645.86	566	0	566
Block4	53	1	PLTB_D07	FIGF	519.42	11.02	508.41	401.5	0	401.5
Block4	53	2	PLTB_D08	STK33	561.56	7.28	554.27	478.5	0	478.5
Block4	53	3	PLTB_D09	NKX2-5	476.51	13.58	462.93	388	0	388
Block4	54	1	PLTB_D10	MGC42105	362.16	11.55	350.61	296	0	296
Block4	54	2	PLTB_D11	RORC	492.13	8.29	483.84	381	0	381
Block4	54	3	PLTB_D12	PDK4	346.58	7.42	339.16	288.5	0	288.5
Block4	55	1	PLTB_D13	FOXI1	1074.33	16.34	1057.98	965	0	965
Block4	55	2	PLTB_D14	MAPK6	189.75	8.76	180.98	207	0	207
Block4	55	3	PLTB_D15	TFEC	407.01	14.71	392.3	303	0	303
Block4	56	1	PLTB_D16	FRK	403.55	11.57	391.98	310	0	310
Block4	56	2	PLTB_D17	TSC22D4	564.67	11.02	553.65	455	0	455
Block4	56	3	PLTB_D18	SRPK2	257.94	12.24	245.7	204	1	203
Block4	57	1	PLTB_D19	MITF	480.61	7.06	473.55	379.5	0	379.5
Block4	57	2	PLTB_D20	zzzzz_NTRK2	422.83	7.79	415.03	363	0	363
Block4	57	3	PLTB_D21	GMEB2	703.62	16.31	687.31	537	0	537
Block4	58	1	PLTB_D22	NEK3	201.54	10.98	190.56	179	0	179
Block4	58	2	PLTB_D23	KLF4	462.03	10.43	451.6	377	0	377
Block4	58	3	PLTB_D24	ZBTB16	203.66	11.49	192.16	191	0	191
Block4	59	1	PLTC_D01	zzzz_DYRK3	464.86	13.68	451.18	389	0	389
Block4	59	2	PLTC_D02	INPP1	467.29	15.2	452.09	405	0	405
Block4	59	3	PLTC_D03	zzzzz_PFTK2	453.25	11.72	441.54	379	0	379
Block4	60	1	PLTC_D04	CRADD	923.25	15.24	908.01	866	0	866
Block4	60	2	PLTC_D05	MAPKAPK5	517.26	11.16	506.1	461	0	461
Block4	60	3	PLTC_D06	CIDEC	498.33	11.98	486.35	382	0	382
Block4	61	1	PLTC_D07	TYRO3	570.12	32.49	537.63	444	0	444
Block4	61	2	PLTC_D08	BTG3	543	11.13	531.87	468	0	468
Block4	61	3	PLTC_D09	CDK3	479.04	12.93	466.11	398	0	398
Block4	62	1	PLTC_D10	PDCD6	567.87	16.75	551.12	479	0	479
Block4	62	2	PLTC_D11	BMPR1B	520.84	11.11	509.73	467	0	467
Block4	62	3	PLTC_D12	ATG12	527.55	12.8	514.75	405	0	405
Block4	63	1	PLTC_D13	RPS6KA4	374.36	24.91	349.45	284	0	284
Block4	63	2	PLTC_D14	zzzzz_MXI1	474.46	17.27	457.19	380	0	380
Block4	63	3	PLTC_D15	BMPR2	435.43	14.79	420.64	376	0	376
Block4	64	1	PLTC_D16	TXNRD1	903.22	54.51	848.71	760	0	760
Block4	64	2	PLTC_D17	NLK	522.18	15.04	507.14	464	0	464
Block4	64	3	PLTC_D18	PDCD5	976.04	17.94	958.09	798	0	798
Block4	65	1	PLTC_D19	RPS6KB1	732.33	34.82	697.51	599.5	0	599.5
Block4	65	2	PLTC_D20	YWHAG	811.58	20.07	791.51	593.5	1	592.5
Block4	65	3	PLTC_D21	RAGE	510.78	18.83	491.95	459.5	0	459.5
Block4	66	1	PLTC_D22	RNGTT	663.16	42.96	620.2	556	0	556
Block4	66	2	PLTC_D23	ADCK1	345.78	22.77	323.01	271	0	271
Block4	66	3	PLTC_D24	RRAGC	705.82	20.18	685.64	605	0	605
Block4	67	1	PLTD_D01	TKT	360.22	48.79	311.43	272	0	272
Block4	67	2	PLTD_D02	zzzz_CDC25B	2086.6	58.81	2027.79	1954	0	1954
Block4	67	3	PLTD_D03	zzzz_UXT	410.29	23.84	386.45	302	0	302
Block4	68	1	PLTD_D04	SOCS2	524.04	29.34	494.7	392	0	392
Block4	68	2	PLTD_D05	NRBF2	1481.33	34.9	1446.43	1382	0	1382
Block4	68	3	PLTD_D06	NEUROD1	579.84	33.71	546.13	517.5	0	517.5
Block4	69	1	PLTD_D07	RPL11	298.58	14.76	283.82	282	0	282
Block4	69	2	PLTD_D08	zzz_pPRO9	670.35	70.99	599.36	470.5	0	470.5
Block4	69	3	PLTD_D09	PITX2	213.72	15.99	197.72	175	0	175
Block4	70	1	PLTD_D10	zzzz_TRIM25	469.35	35.15	434.2	387	0	387
Block4	70	2	PLTD_D11	GTPBP1	165.28	41.51	123.76	110	0	110
Block4	70	3	PLTD_D12	zzzz_GTF2A1L	634.91	16	618.91	493.5	0	493.5
Block4	71	1	PLTD_D13	ZKSCAN4	232.71	19.81	212.9	196	0	196
Block4	71	2	PLTD_D14	zzzz_ISL1	454.56	18.92	435.64	376	0	376
Block4	71	3	PLTD_D15	TNIP1	283.78	13.04	270.74	267	0	267
Block4	72	1	PLTD_D16	zzzz_SSBP3	514.38	21.03	493.35	379	0	379
Block4	72	2	PLTD_D17	SDCCAG10	286.67	16.14	270.53	268	0	268
Block4	72	3	PLTD_D18	zzzz_HOXD3	494.48	13.81	480.67	384	0	384
Block4	73	1	PLTD_D19	HOMER2	263.91	25.68	238.23	216.5	0	216.5
Block4	73	2	PLTD_D20	zzzz_CNOT7	641.32	14.65	626.67	490	0	490
Block4	73	3	PLTD_D21	CYCS	314.91	21.72	293.19	280	0	280
Block4	74	1	PLTD_D22	zzzz_FOXM1	756.05	17.43	738.62	533	1	532
Block4	74	2	PLTD_D23	PTPN2	346.46	30.5	315.96	280	0	280
Block4	74	3	PLTD_D24	zzzz_TADA3L	1021.11	33.68	987.43	873	0	873
Block4	75	1	PLTE_D01	SPAG4	351.08	33.57	317.5	286	0	286
Block4	75	2	Empty	Empty	0	0	0	0	0	0	Not Found
Block4	75	3	PLTE_D03	MAGEC1	534.87	42.73	492.14	381	0	381
Block4	76	1	Empty	Empty	0	0	0	0	0	0	Not Found
Block4	76	2	PLTE_D05	HORMAD1	462.83	111.47	351.36	353	0	353
Block4	76	3	Empty	Empty	0	0	0	0	0	0	Not Found
Block4	77	1	PLTE_D07	MAGEC3	387.36	32.93	354.43	336	0	336
Block4	77	2	Empty	Empty	0	0	0	0	0	0	Not Found
Block4	77	3	PLTE_D09	CTNNA2	751.63	82.43	669.2	359	62	297
Block4	78	1	Empty	Empty	0	0	0	0	0	0	Not Found
Block4	78	2	PLTE_D11	CABYR	355.48	53.23	302.25	341	61	280
Block4	78	3	Empty	Empty	0	0	0	0	0	0	Not Found
Block4	79	1	PLTE_D13	PIWIL2	483.44	51.23	432.21	437	60	377
Block4	79	2	Empty	Empty	0	0	0	0	0	0	Not Found
Block4	79	3	PLTE_D15	SPAG9	453.65	74.15	379.51	353	58	295
Block4	80	1	Empty	Empty	0	0	0	0	0	0	Not Found
Block4	80	2	PLTE_D17	NUF2	487.66	57.06	430.61	441	62	379
Block4	80	3	Empty	Empty	0	0	0	0	0	0	Not Found
Block4	81	1	PLTE_D19	MAEL	499.64	49.2	450.43	448	63	385
Block4	81	2	Empty	Empty	0	0	0	0	0	0	Not Found
Block4	81	3	PLTE_D21	NXF2	521.4	63.42	457.98	447	57	390
Block4	82	1	Empty	Empty	0	0	0	0	0	0	Not Found
Block4	82	2	PLTE_D23	TSGA10	1344.58	52.77	1291.82	1105	62	1043
Block4	82	3	Empty	Empty	0	0	0	0	0	0	Not Found
Block4	83	1	CTRL_D01	zzz_Cy3BSA_4	20668.5	315.9	20352.6	20740	58	20682
Block4	83	2	CTRL_D03	zzz_iga4	0	0	0	0	0	0	Not Found
Block4	83	3	CTRL_D02	zzz_igg4	1001.94	72.92	929.02	930	60	870
Block4	84	1	PLTA_D01	RAP1GDS1	586.69	40.2	546.49	541	0	541
Block4	84	2	PLTA_D02	FOLH1	645.99	46.26	599.73	443	57	386
Block4	84	3	PLTA_D03	DDB2	668.67	67.54	601.13	542.5	59	483.5
Block4	85	1	PLTA_D04	PPP3R1	473.25	57.52	415.73	369	0	369
Block4	85	2	PLTA_D05	LYL1	650.12	50.68	599.43	551	53	498
Block4	85	3	PLTA_D06	PKLR	565.28	52.55	512.73	471	32	439
Block4	86	1	PLTA_D07	RARA	686.47	46.3	640.17	579.5	0	579.5
Block4	86	2	PLTA_D08	IDO1	554.92	47.64	507.27	511	0	511
Block4	86	3	PLTA_D09	SH3GL1	1188.19	46.69	1141.5	992	0	992
Block4	87	1	PLTA_D10	CA1	493.4	32.41	460.99	438.5	0	438.5
Block4	87	2	PLTA_D11	PTPN4	743.47	27.52	715.95	634	0	634
Block4	87	3	PLTA_D12	PPP3CA	543.93	32.44	511.49	461	0	461
Block4	88	1	PLTA_D13	EIF4A2	632.65	30.45	602.2	574.5	0	574.5
Block4	88	2	PLTA_D14	CISH	584.45	30.26	554.19	480	0	480
Block4	88	3	PLTA_D15	GPHN	644.3	49.42	594.88	554	0	554
Block4	89	1	PLTA_D16	BDNF	583.7	30.58	553.12	462.5	0	462.5
Block4	89	2	PLTA_D17	ERCC5	727.24	50.23	677.02	578.5	0	578.5
Block4	89	3	PLTA_D18	BTRC	540.25	45.05	495.2	444	0	444
Block4	90	1	PLTA_D19	LMO2	786.46	29.92	756.54	677.5	0	677.5
Block4	90	2	PLTA_D20	IMPDH1	844.64	28.19	816.45	680	0	680
Block4	90	3	PLTA_D21	PIN1	648.83	45.66	603.18	574	0	574
Block4	91	1	PLTA_D22	TIRAP	779.52	12.52	767	675.5	0	675.5
Block4	91	2	PLTA_D23	PTEN	696.44	26.66	669.79	582.5	0	582.5
Block4	91	3	PLTA_D24	EGR2	734.52	35.87	698.65	630	0	630
Block4	92	1	PLTB_D01	TCF21	546.67	11.56	535.11	443.5	0	443.5
Block4	92	2	PLTB_D02	HIPK1	373.86	19.28	354.58	300	0	300
Block4	92	3	PLTB_D03	NR0B2	471.23	66.57	404.66	386	0	386
Block4	93	1	PLTB_D04	FGFR2	369.65	19.02	350.63	289	0	289
Block4	93	2	PLTB_D05	TEAD3	601.32	17.59	583.73	492	0	492
Block4	93	3	PLTB_D06	DYRK4	726.76	19.21	707.55	568	0	568
Block4	94	1	PLTB_D07	FIGF	489.09	9.01	480.08	405	0	405
Block4	94	2	PLTB_D08	STK33	524.05	17.84	506.2	478	0	478
Block4	94	3	PLTB_D09	NKX2-5	455.57	14.92	440.66	369	0	369
Block4	95	1	PLTB_D10	MGC42105	360.8	9.58	351.21	293	0	293
Block4	95	2	PLTB_D11	RORC	528.73	26.41	502.32	378	0	378
Block4	95	3	PLTB_D12	PDK4	308.51	21.55	286.96	273	0	273
Block4	96	1	PLTB_D13	FOXI1	1092.18	15.26	1076.92	974	0	974
Block4	96	2	PLTB_D14	MAPK6	159.12	10.47	148.65	99	0	99
Block4	96	3	PLTB_D15	TFEC	432.68	13.11	419.57	289	0	289
Block4	97	1	PLTB_D16	FRK	390.39	44.98	345.41	298.5	0	298.5
Block4	97	2	PLTB_D17	TSC22D4	616.99	30.46	586.53	437	0	437
Block4	97	3	PLTB_D18	SRPK2	232.44	13.32	219.12	190	0	190
Block4	98	1	PLTB_D19	MITF	602.2	38.61	563.59	468	0	468
Block4	98	2	PLTB_D20	zzzzz_NTRK2	352.61	22.17	330.45	297	0	297
Block4	98	3	PLTB_D21	GMEB2	713.99	22.91	691.08	575	0	575
Block4	99	1	PLTB_D22	NEK3	259.87	39.47	220.4	185	0	185
Block4	99	2	PLTB_D23	KLF4	471.47	22.43	449.04	368	0	368
Block4	99	3	PLTB_D24	ZBTB16	159.38	13.85	145.53	103	0	103
Block4	100	1	PLTC_D01	zzzz_DYRK3	524.13	31.2	492.93	472	0	472
Block4	100	2	PLTC_D02	INPP1	552.81	41.02	511.79	477	0	477
Block4	100	3	PLTC_D03	zzzzz_PFTK2	492.25	26.81	465.44	383	0	383
Block4	101	1	PLTC_D04	CRADD	976.45	42.24	934.21	901	0	901
Block4	101	2	PLTC_D05	MAPKAPK5	684.06	26.25	657.81	581	0	581
Block4	101	3	PLTC_D06	CIDEC	529.01	21.75	507.25	389	0	389
Block4	102	1	PLTC_D07	TYRO3	524.22	28.57	495.65	465	0	465
Block4	102	2	PLTC_D08	BTG3	565.44	33.4	532.04	495	0	495
Block4	102	3	PLTC_D09	CDK3	555.98	16.4	539.58	445	0	445
Block4	103	1	PLTC_D10	PDCD6	715.67	32.88	682.79	487	0	487
Block4	103	2	PLTC_D11	BMPR1B	588.88	35.98	552.9	485	0	485
Block4	103	3	PLTC_D12	ATG12	537.6	32.24	505.36	431.5	0	431.5
Block4	104	1	PLTC_D13	RPS6KA4	329.59	18.95	310.64	286	0	286
Block4	104	2	PLTC_D14	zzzzz_MXI1	603.55	41.33	562.22	400	0	400
Block4	104	3	PLTC_D15	BMPR2	490.77	38.29	452.48	375	0	375
Block4	105	1	PLTC_D16	TXNRD1	877.95	19.22	858.73	756	0	756
Block4	105	2	PLTC_D17	NLK	621.38	21.13	600.25	470.5	0	470.5
Block4	105	3	PLTC_D18	PDCD5	1114.23	32.39	1081.85	888.5	0	888.5
Block4	106	1	PLTC_D19	RPS6KB1	584.71	16.1	568.61	479	0	479
Block4	106	2	PLTC_D20	YWHAG	706.99	23.07	683.92	584.5	0	584.5
Block4	106	3	PLTC_D21	RAGE	618.04	62.22	555.82	474	0	474
Block4	107	1	PLTC_D22	RNGTT	515.13	25.99	489.14	465	0	465
Block4	107	2	PLTC_D23	ADCK1	301.61	19.47	282.14	286	0	286
Block4	107	3	PLTC_D24	RRAGC	820.78	37.87	782.91	633.5	0	633.5
Block4	108	1	PLTD_D01	TKT	323.21	25.25	297.95	195	0	195
Block4	108	2	PLTD_D02	zzzz_CDC25B	1826.22	39.84	1786.38	1788	0	1788
Block4	108	3	PLTD_D03	zzzz_UXT	320.32	46.84	273.49	277	0	277
Block4	109	1	PLTD_D04	SOCS2	514.66	17.99	496.66	392.5	0	392.5
Block4	109	2	PLTD_D05	NRBF2	1463.65	37.61	1426.04	1416	0	1416
Block4	109	3	PLTD_D06	NEUROD1	855.65	32.03	823.62	677	0	677
Block4	110	1	PLTD_D07	RPL11	316.94	18.3	298.64	276	0	276
Block4	110	2	PLTD_D08	zzz_pPRO9	468.03	33.43	434.6	380	0	380
Block4	110	3	PLTD_D09	PITX2	280.97	31.4	249.57	251	0	251
Block4	111	1	PLTD_D10	zzzz_TRIM25	882.87	17.94	864.92	486.5	0	486.5
Block4	111	2	PLTD_D11	GTPBP1	225.67	28.98	196.7	195	0	195
Block4	111	3	PLTD_D12	zzzz_GTF2A1L	708.9	26.2	682.7	535	0	535
Block4	112	1	PLTD_D13	ZKSCAN4	312.57	31.52	281.05	278	0	278
Block4	112	2	PLTD_D14	zzzz_ISL1	537.01	25.03	511.98	436	0	436
Block4	112	3	PLTD_D15	TNIP1	314.14	44.49	269.65	274.5	0	274.5
Block4	113	1	PLTD_D16	zzzz_SSBP3	576.21	18.06	558.14	475	1	474
Block4	113	2	PLTD_D17	SDCCAG10	312.23	24.37	287.86	281	0	281
Block4	113	3	PLTD_D18	zzzz_HOXD3	486.03	24.61	461.42	387.5	0	387.5
Block4	114	1	PLTD_D19	HOMER2	334.78	12.03	322.74	280.5	0	280.5
Block4	114	2	PLTD_D20	zzzz_CNOT7	607.75	34.05	573.7	491	0	491
Block4	114	3	PLTD_D21	CYCS	329.66	31.41	298.25	290	0	290
Block4	115	1	PLTD_D22	zzzz_FOXM1	635.47	24.29	611.18	491	0	491
Block4	115	2	PLTD_D23	PTPN2	354.13	21.78	332.35	280	0	280
Block4	115	3	PLTD_D24	zzzz_TADA3L	1033.05	58	975.06	887	0	887
Block4	116	1	PLTE_D01	SPAG4	332.14	31.21	300.94	285	0	285
Block4	116	2	Empty	Empty	0	0	0	0	0	0	Not Found
Block4	116	3	PLTE_D03	MAGEC1	453.56	26.05	427.51	380	0	380
Block4	117	1	Empty	Empty	0	0	0	0	0	0	Not Found
Block4	117	2	PLTE_D05	HORMAD1	453.01	29.94	423.08	385	0	385
Block4	117	3	Empty	Empty	0	0	0	0	0	0	Not Found
Block4	118	1	PLTE_D07	MAGEC3	383.05	20.43	362.63	332	1	331
Block4	118	2	Empty	Empty	0	0	0	0	0	0	Not Found
Block4	118	3	PLTE_D09	CTNNA2	385.54	18.97	366.57	302	0	302
Block4	119	1	Empty	Empty	0	0	0	0	0	0	Not Found
Block4	119	2	PLTE_D11	CABYR	301.89	18.56	283.33	286	0	286
Block4	119	3	Empty	Empty	0	0	0	0	0	0	Not Found
Block4	120	1	PLTE_D13	PIWIL2	642.92	18.75	624.17	380	0	380
Block4	120	2	Empty	Empty	0	0	0	0	0	0	Not Found
Block4	120	3	PLTE_D15	SPAG9	362.44	42.2	320.24	292	0	292
Block4	121	1	Empty	Empty	0	0	0	0	0	0	Not Found
Block4	121	2	PLTE_D17	NUF2	425.84	19.95	405.89	384	0	384
Block4	121	3	Empty	Empty	0	0	0	0	0	0	Not Found
Block4	122	1	PLTE_D19	MAEL	461.19	30.94	430.25	377	0	377
Block4	122	2	Empty	Empty	0	0	0	0	0	0	Not Found
Block4	122	3	PLTE_D21	NXF2	461.99	23.91	438.08	376	0	376
Block4	123	1	Empty	Empty	0	0	0	0	0	0	Not Found
Block4	123	2	PLTE_D23	TSGA10	1290.61	12.41	1278.2	1107	0	1107
Block4	123	3	Empty	Empty	0	0	0	0	0	0	Not Found
Block4	124	1	CTRL_D01	zzz_Cy3BSA_4	20588.9	226.57	20362.3	20653.5	0	20653.5
Block4	124	2	CTRL_D03	zzz_iga4	0	0	0	0	0	0	Not Found
Block4	124	3	CTRL_D02	zzz_igg4	1011.74	35.05	976.7	960.5	0	960.5
Block4	125	1	PLTA_D01	RAP1GDS1	596.69	10.39	586.3	495	0	495
Block4	125	2	PLTA_D02	FOLH1	477.71	15.63	462.08	386	0	386
Block4	125	3	PLTA_D03	DDB2	643.33	28.12	615.21	500	0	500
Block4	126	1	PLTA_D04	PPP3R1	419.26	8.61	410.65	383	0	383
Block4	126	2	PLTA_D05	LYL1	601.97	12.26	589.71	500.5	0	500.5
Block4	126	3	PLTA_D06	PKLR	517.86	23.92	493.94	410	0	410
Block4	127	1	PLTA_D07	RARA	755.89	11.75	744.15	582.5	0	582.5
Block4	127	2	PLTA_D08	IDO1	647.69	28.05	619.64	485	0	485
Block4	127	3	PLTA_D09	SH3GL1	1041.28	21	1020.28	922	0	922
Block4	128	1	PLTA_D10	CA1	467.17	15.25	451.92	391	0	391
Block4	128	2	PLTA_D11	PTPN4	799.22	25.06	774.16	624	0	624
Block4	128	3	PLTA_D12	PPP3CA	606.26	21.81	584.45	484	0	484
Block4	129	1	PLTA_D13	EIF4A2	612.74	11.89	600.85	507.5	0	507.5
Block4	129	2	PLTA_D14	CISH	540.65	27.21	513.44	472	0	472
Block4	129	3	PLTA_D15	GPHN	685.97	16.53	669.44	574	0	574
Block4	130	1	PLTA_D16	BDNF	505.1	13.58	491.52	455.5	0	455.5
Block4	130	2	PLTA_D17	ERCC5	508.11	15.45	492.66	420	0	420
Block4	130	3	PLTA_D18	BTRC	632.6	26.9	605.7	505	0	505
Block4	131	1	PLTA_D19	LMO2	721.29	11.34	709.95	601.5	0	601.5
Block4	131	2	PLTA_D20	IMPDH1	798.48	16.73	781.75	692	0	692
Block4	131	3	PLTA_D21	PIN1	786.61	25.44	761.17	595	0	595
Block4	132	1	PLTA_D22	TIRAP	772.06	18.17	753.88	676	0	676
Block4	132	2	PLTA_D23	PTEN	644.85	13.37	631.48	575	0	575
Block4	132	3	PLTA_D24	EGR2	698.35	24.33	674.02	609	0	609
Block4	133	1	PLTB_D01	TCF21	673.01	19.55	653.46	460	0	460
Block4	133	2	PLTB_D02	HIPK1	365.12	18.7	346.42	301	0	301
Block4	133	3	PLTB_D03	NR0B2	519.12	22.25	496.87	438	0	438
Block4	134	1	PLTB_D04	FGFR2	402.1	33.73	368.37	326	0	326
Block4	134	2	PLTB_D05	TEAD3	614.81	17.21	597.6	492	0	492
Block4	134	3	PLTB_D06	DYRK4	784.9	43.77	741.13	609.5	0	609.5
Block4	135	1	PLTB_D07	FIGF	595.74	23.91	571.83	476	0	476
Block4	135	2	PLTB_D08	STK33	615.51	23.22	592.28	501	0	501
Block4	135	3	PLTB_D09	NKX2-5	505.14	27.52	477.63	422	0	422
Block4	136	1	PLTB_D10	MGC42105	511.54	16.07	495.47	368	0	368
Block4	136	2	PLTB_D11	RORC	644.22	41.92	602.3	482	0	482
Block4	136	3	PLTB_D12	PDK4	388.4	45	343.4	322	0	322
Block4	137	1	PLTB_D13	FOXI1	1069.17	18.88	1050.29	955	0	955
Block4	137	2	PLTB_D14	MAPK6	207.06	22.2	184.86	188	0	188
Block4	137	3	PLTB_D15	TFEC	522.4	39.85	482.55	404	0	404
Block4	138	1	PLTB_D16	FRK	527.74	26.31	501.43	385	0	385
Block4	138	2	PLTB_D17	TSC22D4	663.48	22.79	640.7	487	0	487
Block4	138	3	PLTB_D18	SRPK2	342.71	43.45	299.26	295	0	295
Block4	139	1	PLTB_D19	MITF	561.86	20.85	541.02	406	0	406
Block4	139	2	PLTB_D20	zzzzz_NTRK2	526.17	31.86	494.31	387	0	387
Block4	139	3	PLTB_D21	GMEB2	712.37	39.32	673.05	574	0	574
Block4	140	1	PLTB_D22	NEK3	227.63	32.3	195.32	193	0	193
Block4	140	2	PLTB_D23	KLF4	569.35	59.39	509.96	485	2	483
Block4	140	3	PLTB_D24	ZBTB16	267.37	99.56	167.81	203	10	193
Block4	141	1	PLTC_D01	zzzz_DYRK3	678.08	38.84	639.25	417	0	417
Block4	141	2	PLTC_D02	INPP1	572.82	53.45	519.37	490	0	490
Block4	141	3	PLTC_D03	zzzzz_PFTK2	491.44	45.55	445.89	388	1	387
Block4	142	1	PLTC_D04	CRADD	988.61	71.69	916.92	873	0	873
Block4	142	2	PLTC_D05	MAPKAPK5	616.9	44.88	572.02	493	0	493
Block4	142	3	PLTC_D06	CIDEC	547.04	43.1	503.94	387.5	0	387.5
Block4	143	1	PLTC_D07	TYRO3	523.14	27.25	495.89	416.5	0	416.5
Block4	143	2	PLTC_D08	BTG3	713.64	107.83	605.8	503.5	0	503.5
Block4	143	3	PLTC_D09	CDK3	560.13	40.35	519.78	469	0	469
Block4	144	1	PLTC_D10	PDCD6	636.47	27.27	609.2	485.5	0	485.5
Block4	144	2	PLTC_D11	BMPR1B	598.41	40.52	557.89	479	0	479
Block4	144	3	PLTC_D12	ATG12	572.32	29.53	542.8	478	0	478
Block4	145	1	PLTC_D13	RPS6KA4	353.47	32.55	320.91	286	0	286
Block4	145	2	PLTC_D14	zzzzz_MXI1	506.6	42.68	463.91	384	0	384
Block4	145	3	PLTC_D15	BMPR2	549.75	23.95	525.81	302.5	0	302.5
Block4	146	1	PLTC_D16	TXNRD1	1001.04	26.56	974.48	786.5	0	786.5
Block4	146	2	PLTC_D17	NLK	462.67	29.35	433.32	414.5	0	414.5
Block4	146	3	PLTC_D18	PDCD5	1048.31	191.27	857.04	804	0	804
Block4	147	1	PLTC_D19	RPS6KB1	668.96	38.81	630.15	594	0	594
Block4	147	2	PLTC_D20	YWHAG	702.06	39.79	662.27	590	0	590
Block4	147	3	PLTC_D21	RAGE	498.26	23.59	474.67	398	0	398
Block4	148	1	PLTC_D22	RNGTT	697.39	87.08	610.31	575	2	573
Block4	148	2	PLTC_D23	ADCK1	373.71	86.49	287.22	286	1	285
Block4	148	3	PLTC_D24	RRAGC	689.6	16.63	672.97	594	0	594
Block4	149	1	PLTD_D01	TKT	306.54	63.9	242.64	286	0	286
Block4	149	2	PLTD_D02	zzzz_CDC25B	2116.73	63.06	2053.67	1999	0	1999
Block4	149	3	PLTD_D03	zzzz_UXT	297.09	108.52	188.57	257	0	257
Block4	150	1	PLTD_D04	SOCS2	604.92	40.65	564.27	458.5	0	458.5
Block4	150	2	PLTD_D05	NRBF2	1545.59	47.35	1498.24	1465	0	1465
Block4	150	3	PLTD_D06	NEUROD1	994.66	36.95	957.71	594	0	594
Block4	151	1	PLTD_D07	RPL11	403.51	43.19	360.33	290	0	290
Block4	151	2	PLTD_D08	zzz_pPRO9	691.62	53.42	638.21	478	0	478
Block4	151	3	PLTD_D09	PITX2	374.13	20.76	353.37	287	0	287
Block4	152	1	PLTD_D10	zzzz_TRIM25	710.22	38.11	672.11	489	0	489
Block4	152	2	PLTD_D11	GTPBP1	188.54	55.99	132.55	189	0	189
Block4	152	3	PLTD_D12	zzzz_GTF2A1L	739.9	77.6	662.3	595	1	594
Block4	153	1	PLTD_D13	ZKSCAN4	435.74	36.01	399.72	279	0	279
Block4	153	2	PLTD_D14	zzzz_ISL1	486.88	67.75	419.12	393	0	393
Block4	153	3	PLTD_D15	TNIP1	350.48	39.86	310.63	293	0	293
Block4	154	1	PLTD_D16	zzzz_SSBP3	710.4	43.61	666.79	556	0	556
Block4	154	2	PLTD_D17	SDCCAG10	434.37	14.95	419.42	284	0	284
Block4	154	3	PLTD_D18	zzzz_HOXD3	627.74	32.32	595.42	489	0	489
Block4	155	1	PLTD_D19	HOMER2	453.84	26.67	427.17	341	0	341
Block4	155	2	PLTD_D20	zzzz_CNOT7	547.03	24.44	522.59	483	0	483
Block4	155	3	PLTD_D21	CYCS	309.63	18.46	291.17	283	1	282
Block4	156	1	PLTD_D22	zzzz_FOXM1	821.23	34.14	787.1	568	1	567
Block4	156	2	PLTD_D23	PTPN2	308.69	15.28	293.41	289	0	289
Block4	156	3	PLTD_D24	zzzz_TADA3L	926.94	15.19	911.75	804	0	804
Block4	157	1	PLTE_D01	SPAG4	314.3	17.94	296.36	262	0	262
Block4	157	2	Empty	Empty	0	0	0	0	0	0	Not Found
Block4	157	3	PLTE_D03	MAGEC1	421.42	8.71	412.71	359	0	359
Block4	158	1	Empty	Empty	0	0	0	0	0	0	Not Found
Block4	158	2	PLTE_D05	HORMAD1	397.33	18.21	379.13	377	0	377
Block4	158	3	Empty	Empty	0	0	0	0	0	0	Not Found
Block4	159	1	PLTE_D07	MAGEC3	372.93	7.69	365.24	299	0	299
Block4	159	2	Empty	Empty	0	0	0	0	0	0	Not Found
Block4	159	3	PLTE_D09	CTNNA2	356.6	9.31	347.3	283	0	283
Block4	160	1	Empty	Empty	0	0	0	0	0	0	Not Found
Block4	160	2	PLTE_D11	CABYR	324.14	13.35	310.79	294	0	294
Block4	160	3	Empty	Empty	0	0	0	0	0	0	Not Found
Block4	161	1	PLTE_D13	PIWIL2	438.75	14.68	424.07	389	0	389
Block4	161	2	Empty	Empty	0	0	0	0	0	0	Not Found
Block4	161	3	PLTE_D15	SPAG9	397.83	22.44	375.38	358	1	357
Block4	162	1	Empty	Empty	0	0	0	0	0	0	Not Found
Block4	162	2	PLTE_D17	NUF2	410.56	14.53	396.03	381	0	381
Block4	162	3	Empty	Empty	0	0	0	0	0	0	Not Found
Block4	163	1	PLTE_D19	MAEL	455.93	23.5	432.44	372	0	372
Block4	163	2	Empty	Empty	0	0	0	0	0	0	Not Found
Block4	163	3	PLTE_D21	NXF2	484.57	30.88	453.69	387	0	387
Block4	164	1	Empty	Empty	0	0	0	0	0	0	Not Found
Block4	164	2	PLTE_D23	TSGA10	1509.9	21.97	1487.93	1317	1	1316
Block4	164	3	Empty	Empty	0	0	0	0	0	0	Not Found
Block4	165	1	CTRL_D01	zzz_Cy3BSA_4	22318.5	321.55	21996.9	22327	1	22326
Block4	165	2	Empty	Empty	0	0	0	0	0	0	Not Found
Block4	165	3	Empty	Empty	0	0	0	0	0	0	Not Found
Block5	1	1	CTRL_E01	zzz_Cy3BSA_5	18694.7	205.3	18489.3	18509.5	0	18509.5
Block5	1	2	CTRL_E03	zzz_iga5	0	0	0	0	0	0	Not Found
Block5	1	3	CTRL_E02	zzz_igg5	531.15	9.37	521.79	360.5	0	360.5
Block5	2	1	PLTA_E01	PRKACG	201.19	14.83	186.36	180	0	180
Block5	2	2	PLTA_E02	WAS	613.77	13.23	600.54	551	0	551
Block5	2	3	PLTA_E03	ZAP70	364.25	13.78	350.47	306	0	306
Block5	3	1	PLTA_E04	FLCN	643.16	12.95	630.21	567	0	567
Block5	3	2	PLTA_E05	FES	383.57	14.02	369.55	309	0	309
Block5	3	3	PLTA_E06	ASPSCR1	703.29	20.6	682.69	569	0	569
Block5	4	1	PLTA_E07	TSSK3	401.66	18.07	383.58	362.5	0	362.5
Block5	4	2	PLTA_E08	zzzz_ABL2	609.84	24.72	585.12	484	0	484
Block5	4	3	PLTA_E09	MAPK11	354.45	15.53	338.92	311	0	311
Block5	5	1	PLTA_E10	EPS15	719.04	23.03	696.02	612	0	612
Block5	5	2	PLTA_E11	zzzz_BUB1	309.53	20.52	289.02	282	0	282
Block5	5	3	PLTA_E12	LHFP	628.73	19.1	609.63	509	0	509
Block5	6	1	PLTA_E13	MAP2K3	190.5	15.16	175.35	177	0	177
Block5	6	2	PLTA_E14	SSX4	553.88	18.91	534.97	484	0	484
Block5	6	3	PLTA_E15	TP53	336.97	14.66	322.31	298	0	298
Block5	7	1	PLTA_E16	VAV1	572.48	14.54	557.94	466	0	466
[truncated: 5,921 more rows]

## Sheet: 2. Raw Data, Low Activity
Block	Local Row	Local Column	ID	Name	Red Raw Mean	Red Background Mean	Red Foreground Mean	Red Raw Median	Red Background Median	Red Foreground Median	Flag	Annotation
Block1	1	1	CTRL_A01	zzz_Cy3BSA_1	22434.5	284.03	22150.5	22322	0	22322
Block1	1	2	CTRL_A03	zzz_iga1	0	0	0	0	0	0	Not Found
Block1	1	3	CTRL_A02	zzz_igg1	7814.93	252.64	7562.28	5388	58	5330
Block1	2	1	PLTA_A01	ZZ_con1	395.12	35.23	359.88	308	0	308
Block1	2	2	PLTA_A02	STAT3	403.08	33.84	369.24	356	0	356
Block1	2	3	PLTA_A03	ZZ_con2	265.66	80.46	185.2	169	49	120
Block1	3	1	PLTA_A04	NF2	376.49	40.5	336	305	0	305
Block1	3	2	PLTA_A05	ZZ_con3	180.48	65.26	115.22	156	1	155
Block1	3	3	PLTA_A06	ACSL6	556.18	46.85	509.33	356	0	356
Block1	4	1	PLTA_A07	ZZ_con4	174.99	27.38	147.61	102	0	102
Block1	4	2	PLTA_A08	BCL10	843.89	60.86	783.03	710	0	710
Block1	4	3	PLTA_A09	MNAT1	172.46	30.93	141.53	155	0	155
Block1	5	1	PLTA_A10	ATF1	246.12	32.75	213.37	202	0	202
Block1	5	2	PLTA_A11	CDK7	0	0	0	0	0	0	Not Found
Block1	5	3	PLTA_A12	ATIC	276.14	21.15	254.99	238	0	238
Block1	6	1	PLTA_A13	AURKA	524.44	25.06	499.37	480	0	480
Block1	6	2	PLTA_A14	SEPT9a	380.53	60.43	320.1	369	0	369
Block1	6	3	PLTA_A15	ILK	399.68	35.6	364.08	363	0	363
Block1	7	1	PLTA_A16	zzzz_NPM1	388.3	22.42	365.89	358	0	358
Block1	7	2	PLTA_A17	SGK1	0	0	0	0	0	0	Not Found
Block1	7	3	PLTA_A18	RHOH	300.99	20.07	280.92	283	0	283
Block1	8	1	PLTA_A19	CDK9	152.19	26.95	125.24	93	0	93
Block1	8	2	PLTA_A20	MSN	350.49	87.54	262.95	289	0	289
Block1	8	3	PLTA_A21	STK3	162.45	41.38	121.07	96	0	96
Block1	9	1	PLTA_A22	ZMYND8	247.88	13.17	234.71	200	0	200
Block1	9	2	PLTA_A23	TP53RK	0	0	0	0	0	0	Not Found
Block1	9	3	PLTA_A24	TRIP11	272.94	38.2	234.75	216	0	216
Block1	10	1	PLTB_A01	NCK1	0	0	0	0	0	0	Not Found
Block1	10	2	PLTB_A02	ZKSCAN3	453.35	59.06	394.29	224	0	224
Block1	10	3	PLTB_A03	INHBA	344.82	26.64	318.18	203	0	203
Block1	11	1	PLTB_A04	POU2F2	215.72	24.13	191.59	207	0	207
Block1	11	2	PLTB_A05	ISG20	0	0	0	0	0	0	Not Found
Block1	11	3	PLTB_A06	ZNF136	265.91	18.22	247.68	189	0	189
Block1	12	1	PLTB_A07	STUB1	0	0	0	0	0	0	Not Found
Block1	12	2	PLTB_A08	NFE2	386.66	63.14	323.52	371.5	1	370.5
Block1	12	3	PLTB_A09	MYBL2	158.04	35.45	122.59	99	0	99
Block1	13	1	PLTB_A10	NR1H2	318.09	24.53	293.56	298	0	298
Block1	13	2	PLTB_A11	PKM2	0	0	0	0	0	0	Not Found
Block1	13	3	PLTB_A12	HES6	299.22	57.12	242.1	271	0	271
Block1	14	1	PLTB_A13	SLA	0	0	0	0	0	0	Not Found
Block1	14	2	PLTB_A14	SPIB	254.34	19.3	235.05	200	0	200
Block1	14	3	PLTB_A15	IL18	0	0	0	0	0	0	Not Found
Block1	15	1	PLTB_A16	TEAD2	151.15	11.95	139.21	100	0	100
Block1	15	2	PLTB_A17	CCNH	0	0	0	0	0	0	Not Found
Block1	15	3	PLTB_A18	HLX	245.8	18.46	227.34	201	0	201
Block1	16	1	PLTB_A19	HUS1	220.15	12.82	207.33	187	0	187
Block1	16	2	PLTB_A20	E2F6	320.15	44.32	275.84	222	0	222
Block1	16	3	PLTB_A21	TUBA4A	174.64	29.28	145.37	119	0	119
Block1	17	1	PLTB_A22	SIX1	225.07	32.17	192.9	203	1	202
Block1	17	2	PLTB_A23	SORD	219.31	31.92	187.38	214	5	209
Block1	17	3	PLTB_A24	NFYB	206.23	45.84	160.4	115	2	113
Block1	18	1	PLTC_A01	NUAK2	284.99	21.09	263.9	220	4	216
Block1	18	2	PLTC_A02	MRPL45	424.16	23.9	400.26	402	0	402
Block1	18	3	PLTC_A03	BUB1B	336.02	16.36	319.66	301	0	301
Block1	19	1	PLTC_A04	DUSP12	358.23	26.13	332.1	306	4	302
Block1	19	2	PLTC_A05	CAMKK2	713.96	51.66	662.3	279	0	279
Block1	19	3	PLTC_A06	MSC	225.36	15.48	209.87	186	0	186
Block1	20	1	PLTC_A07	VRK3	226.05	20.33	205.72	204	3	201
Block1	20	2	PLTC_A08	NICN1	490.43	32.05	458.38	287	0	287
Block1	20	3	PLTC_A09	BRD3	323.54	69.23	254.31	278.5	0	278.5
Block1	21	1	PLTC_A10	RNF40	458.93	13.44	445.49	398.5	0	398.5
Block1	21	2	PLTC_A11	UHMK1	330.46	67.92	262.53	284	0	284
Block1	21	3	PLTC_A12	BAG3	258.91	36.23	222.69	197	0	197
Block1	22	1	PLTC_A13	PRKD2	402.72	8.29	394.43	379	0	379
Block1	22	2	PLTC_A14	PHLDA2	357.13	33.74	323.39	285	0	285
Block1	22	3	PLTC_A15	TWF1	248.38	15.11	233.27	197	0	197
Block1	23	1	PLTC_A16	EEF1D	664.95	20.56	644.4	594	0	594
Block1	23	2	PLTC_A17	MARK2	0	0	0	0	0	0	Not Found
Block1	23	3	PLTC_A18	STARD7	596.63	23.72	572.91	548	0	548
Block1	24	1	PLTC_A19	LYN	216.9	9.28	207.62	181	0	181
Block1	24	2	PLTC_A20	AMT	429.19	37.56	391.63	385	0	385
Block1	24	3	PLTC_A21	MKNK2	198.76	12.27	186.5	165	0	165
Block1	25	1	PLTC_A22	ANXA11	419.81	12.85	406.96	384	0	384
Block1	25	2	PLTC_A23	MARK4	164.2	41.31	122.89	98	0	98
Block1	25	3	PLTC_A24	CEBPG	332.74	23.47	309.28	286	0	286
Block1	26	1	PLTD_A01	ABT1	185.82	8.76	177.06	186	0	186
Block1	26	2	PLTD_A02	GK2	185.9	32.18	153.72	139	0	139
Block1	26	3	PLTD_A03	FOXR2	595.9	14.34	581.56	496	0	496
Block1	27	1	PLTD_A04	PIP4K2B	295.53	7.66	287.87	289.5	0	289.5
Block1	27	2	PLTD_A05	SIAH1	204.36	23.03	181.33	166	0	166
Block1	27	3	PLTD_A06	GK	261.86	37.24	224.62	198	0	198
Block1	28	1	PLTD_A07	CASP10	202.92	4.31	198.61	186	0	186
Block1	28	2	PLTD_A08	IL8RB	0	0	0	0	0	0	Not Found
Block1	28	3	PLTD_A09	FKBP5	223.29	38.65	184.64	189	0	189
Block1	29	1	PLTD_A10	TXNDC3	249.67	10.37	239.3	196	0	196
Block1	29	2	PLTD_A11	ZSCAN12	182.5	24.5	157.99	108	0	108
Block1	29	3	PLTD_A12	PRPS2	261.99	17.99	244	202	0	202
Block1	30	1	PLTD_A13	TAF5L	312.53	5.5	307.03	280	0	280
Block1	30	2	PLTD_A14	GRM3	295.6	39.87	255.73	262	0	262
Block1	30	3	PLTD_A15	BPI	248.07	24	224.07	180.5	0	180.5
Block1	31	1	PLTD_A16	HRH1	281.33	12.5	268.83	267	0	267
Block1	31	2	PLTD_A17	ZNF70	312.12	38.03	274.09	278	0	278
Block1	31	3	PLTD_A18	CCR5	301.13	32.2	268.93	275	0	275
Block1	32	1	PLTD_A19	TP63	780.98	15.46	765.52	764	0	764
Block1	32	2	PLTD_A20	NPY5R	252.14	52.34	199.8	189	0	189
Block1	32	3	PLTD_A21	MED22	452.67	24.51	428.15	388	0	388
Block1	33	1	PLTD_A22	FN3K	247.4	11.34	236.06	194	0	194
Block1	33	2	PLTD_A23	NEUROD4	275.98	47.99	227.99	195	0	195
Block1	33	3	PLTD_A24	PTGDR	209.37	19.02	190.35	185	0	185
Block1	34	1	PLTE_A01	CPXCR1	228.12	14.73	213.39	205	0	205
Block1	34	2	PLTE_A02	CCNA1	129.79	29.28	100.51	90	0	90
Block1	34	3	PLTE_A03	FTHL17	521.34	39.58	481.76	471	0	471
Block1	35	1	PLTE_A04	SRPX2	158.52	25.93	132.59	102	0	102
Block1	35	2	PLTE_A05	CXorf48	305.29	37.33	267.96	280	0	280
Block1	35	3	PLTE_A06	CBLC	180.68	15.55	165.13	178	0	178
Block1	36	1	PLTE_A07	SAGE1	224.7	9.07	215.63	198	0	198
Block1	36	2	PLTE_A08	MATN3	613.19	48.36	564.83	570	0	570
Block1	36	3	PLTE_A09	DDX53	264.21	57.9	206.32	185	0	185
Block1	37	1	PLTE_A10	MMP11	174.53	13.15	161.38	106	0	106
Block1	37	2	PLTE_A11	Cxorf61	249.75	34.16	215.59	187	0	187
Block1	37	3	PLTE_A12	ITGBL1	253.79	16.25	237.54	199	0	199
Block1	38	1	PLTE_A13	CTAG1A	244.46	11.7	232.76	205	0	205
Block1	38	2	PLTE_A14	MDM2	184.35	52.61	131.74	190	0	190
Block1	38	3	PLTE_A15	TSPY3	531.91	33.78	498.13	494.5	0	494.5
Block1	39	1	PLTE_A16	INA	900.09	18.15	881.94	779	0	779
Block1	39	2	PLTE_A17	CSAG2	243.17	40.46	202.71	196	0	196
Block1	39	3	PLTE_A18	RBPJ	5508.4	39.46	5468.94	5696.5	1	5695.5
Block1	40	1	PLTE_A19	MAGEB6	264.54	15.62	248.92	201	0	201
Block1	40	2	PLTE_A20	ATF2	287.22	40.34	246.88	180	0	180
Block1	40	3	PLTE_A21	MAGEB5	304.73	41.35	263.38	300	2	298
Block1	41	1	PLTE_A22	DCT	277.85	15.33	262.51	212	0	212
Block1	41	2	PLTE_A23	PAGE2B	217.96	18.08	199.88	190	0	190
Block1	41	3	PLTE_A24	PSIP1	422.91	24.64	398.27	303.5	2	301.5
Block1	42	1	CTRL_A01	zzz_Cy3BSA_1	21524.4	417.32	21107	22130	0	22130
Block1	42	2	CTRL_A03	zzz_iga1	0	0	0	0	0	0	Not Found
Block1	42	3	CTRL_A02	zzz_igg1	8781.1	268.24	8512.86	7324	4	7320
Block1	43	1	PLTA_A01	ZZ_con1	372.44	17.21	355.23	353	0	353
Block1	43	2	PLTA_A02	STAT3	344.94	12.43	332.51	290	0	290
Block1	43	3	PLTA_A03	ZZ_con2	187.96	12.34	175.62	127.5	0	127.5
Block1	44	1	PLTA_A04	NF2	273.64	23.46	250.18	199	0	199
Block1	44	2	PLTA_A05	ZZ_con3	163.94	49.88	114.06	113	0	113
Block1	44	3	PLTA_A06	ACSL6	364.7	16.8	347.9	302	0	302
Block1	45	1	PLTA_A07	ZZ_con4	91.66	24.53	67.13	106	0	106
Block1	45	2	PLTA_A08	BCL10	915.36	32.69	882.67	737	0	737
Block1	45	3	PLTA_A09	MNAT1	175.69	13.01	162.68	118	0	118
Block1	46	1	PLTA_A10	ATF1	251.99	67.75	184.24	211	0	211
Block1	46	2	PLTA_A11	CDK7	127.63	13.9	113.73	95	0	95
Block1	46	3	PLTA_A12	ATIC	282.37	28.06	254.31	276	0	276
Block1	47	1	PLTA_A13	AURKA	598.78	18.77	580.02	559	0	559
Block1	47	2	PLTA_A14	SEPT9a	671.54	28.73	642.81	413	0	413
Block1	47	3	PLTA_A15	ILK	351.87	21.5	330.36	302	0	302
Block1	48	1	PLTA_A16	zzzz_NPM1	393.44	14.24	379.2	379	0	379
Block1	48	2	PLTA_A17	SGK1	138.95	12.07	126.88	93	0	93
Block1	48	3	PLTA_A18	RHOH	354.05	15.35	338.7	308	0	308
Block1	49	1	PLTA_A19	CDK9	211.46	16.73	194.73	127	0	127
Block1	49	2	PLTA_A20	MSN	396.28	29.08	367.2	368	0	368
Block1	49	3	PLTA_A21	STK3	164.27	23.62	140.65	102	0	102
Block1	50	1	PLTA_A22	ZMYND8	293.62	17.73	275.89	274	0	274
Block1	50	2	PLTA_A23	TP53RK	0	0	0	0	0	0	Not Found
Block1	50	3	PLTA_A24	TRIP11	283.81	15.98	267.83	244.5	0	244.5
Block1	51	1	PLTB_A01	NCK1	0	0	0	0	0	0	Not Found
Block1	51	2	PLTB_A02	ZKSCAN3	225.51	10.27	215.25	203	0	203
Block1	51	3	PLTB_A03	INHBA	256.58	10.8	245.78	195	0	195
Block1	52	1	PLTB_A04	POU2F2	180.63	16.11	164.51	150.5	0	150.5
Block1	52	2	PLTB_A05	ISG20	147.44	20.84	126.6	100	0	100
Block1	52	3	PLTB_A06	ZNF136	211.03	33.54	177.49	186	0	186
Block1	53	1	PLTB_A07	STUB1	119.01	26.36	92.65	102	0	102
Block1	53	2	PLTB_A08	NFE2	366.77	39.73	327.04	305	0	305
Block1	53	3	PLTB_A09	MYBL2	149.07	60.25	88.82	100	0	100
Block1	54	1	PLTB_A10	NR1H2	234.07	24.18	209.89	199	0	199
Block1	54	2	PLTB_A11	PKM2	0	0	0	0	0	0	Not Found
Block1	54	3	PLTB_A12	HES6	305.79	18.27	287.52	288	0	288
Block1	55	1	PLTB_A13	SLA	0	0	0	0	0	0	Not Found
Block1	55	2	PLTB_A14	SPIB	261.9	17.95	243.95	199	0	199
Block1	55	3	PLTB_A15	IL18	0	0	0	0	0	0	Not Found
Block1	56	1	PLTB_A16	TEAD2	180.31	12.02	168.29	118	0	118
Block1	56	2	PLTB_A17	CCNH	271.08	83.87	187.22	204	1	203
Block1	56	3	PLTB_A18	HLX	246.55	21.74	224.82	193	0	193
Block1	57	1	PLTB_A19	HUS1	231.86	10.26	221.61	196	0	196
Block1	57	2	PLTB_A20	E2F6	302.9	53.57	249.32	219.5	0	219.5
Block1	57	3	PLTB_A21	TUBA4A	192.83	25.09	167.74	186	0	186
Block1	58	1	PLTB_A22	SIX1	188.32	97.63	90.7	194	0	194
Block1	58	2	PLTB_A23	SORD	205.69	14.49	191.21	178	0	178
Block1	58	3	PLTB_A24	NFYB	237.93	37.59	200.34	195	0	195
Block1	59	1	PLTC_A01	NUAK2	241.29	8.34	232.95	196.5	0	196.5
Block1	59	2	PLTC_A02	MRPL45	490.25	56.43	433.82	470	0	470
Block1	59	3	PLTC_A03	BUB1B	310.6	22.39	288.21	279	0	279
Block1	60	1	PLTC_A04	DUSP12	386.3	8.76	377.54	344	0	344
Block1	60	2	PLTC_A05	CAMKK2	407.95	34.19	373.76	379	0	379
Block1	60	3	PLTC_A06	MSC	455.76	31.98	423.78	283	0	283
Block1	61	1	PLTC_A07	VRK3	248.1	5.43	242.67	202	0	202
Block1	61	2	PLTC_A08	NICN1	424.63	33.77	390.86	367	0	367
Block1	61	3	PLTC_A09	BRD3	423.06	46.98	376.08	379	0	379
Block1	62	1	PLTC_A10	RNF40	490.83	8.49	482.34	467	0	467
Block1	62	2	PLTC_A11	UHMK1	282.72	28.54	254.18	278	0	278
Block1	62	3	PLTC_A12	BAG3	308.43	47.62	260.82	273	0	273
Block1	63	1	PLTC_A13	PRKD2	516.86	31.9	484.96	495	0	495
Block1	63	2	PLTC_A14	PHLDA2	500.04	30.6	469.44	466	0	466
Block1	63	3	PLTC_A15	TWF1	378.05	26.67	351.38	311	0	311
Block1	64	1	PLTC_A16	EEF1D	776.49	12.23	764.26	695	0	695
Block1	64	2	PLTC_A17	MARK2	260.24	27.99	232.25	187	0	187
Block1	64	3	PLTC_A18	STARD7	709.88	48.75	661.13	656.5	0	656.5
Block1	65	1	PLTC_A19	LYN	251.31	8.46	242.85	205	0	205
Block1	65	2	PLTC_A20	AMT	521.91	17.25	504.67	478	0	478
Block1	65	3	PLTC_A21	MKNK2	295.82	31.55	264.26	201	0	201
Block1	66	1	PLTC_A22	ANXA11	600.66	72.03	528.62	553	0	553
Block1	66	2	PLTC_A23	MARK4	334.5	22.28	312.22	199	0	199
Block1	66	3	PLTC_A24	CEBPG	431.49	14.4	417.1	309	0	309
Block1	67	1	PLTD_A01	ABT1	288.78	12.26	276.52	184	0	184
Block1	67	2	PLTD_A02	GK2	289.89	33.21	256.69	284	0	284
Block1	67	3	PLTD_A03	FOXR2	713.84	15.69	698.15	659	0	659
Block1	68	1	PLTD_A04	PIP4K2B	300.44	12.36	288.08	297	0	297
Block1	68	2	PLTD_A05	SIAH1	280.34	34	246.34	209	0	209
Block1	68	3	PLTD_A06	GK	334.69	18.52	316.17	296	0	296
Block1	69	1	PLTD_A07	CASP10	223.76	6.76	217	203	0	203
Block1	69	2	PLTD_A08	IL8RB	229.04	33.13	195.91	184	0	184
Block1	69	3	PLTD_A09	FKBP5	311.37	17.69	293.68	283	0	283
Block1	70	1	PLTD_A10	TXNDC3	229.37	5.46	223.92	200	0	200
Block1	70	2	PLTD_A11	ZSCAN12	246.86	31.89	214.97	182	0	182
Block1	70	3	PLTD_A12	PRPS2	266.85	17.39	249.46	266	0	266
Block1	71	1	PLTD_A13	TAF5L	349.28	7.86	341.42	297.5	0	297.5
Block1	71	2	PLTD_A14	GRM3	374.97	46.85	328.12	282.5	0	282.5
Block1	71	3	PLTD_A15	BPI	317.86	11.79	306.07	284	0	284
Block1	72	1	PLTD_A16	HRH1	230.02	4.35	225.67	192	0	192
Block1	72	2	PLTD_A17	ZNF70	329.1	38.69	290.4	279	0	279
Block1	72	3	PLTD_A18	CCR5	278.84	11.65	267.19	277	0	277
Block1	73	1	PLTD_A19	TP63	812.89	9.57	803.32	793	0	793
Block1	73	2	PLTD_A20	NPY5R	312.46	34.78	277.68	279	0	279
Block1	73	3	PLTD_A21	MED22	488.66	13.47	475.19	467	0	467
Block1	74	1	PLTD_A22	FN3K	280.87	6.85	274.03	248	0	248
Block1	74	2	PLTD_A23	NEUROD4	280.85	27.92	252.93	270	0	270
Block1	74	3	PLTD_A24	PTGDR	233.25	16.18	217.07	189	0	189
Block1	75	1	PLTE_A01	CPXCR1	239.45	7.33	232.13	197	0	197
Block1	75	2	PLTE_A02	CCNA1	151.9	27.4	124.5	103	0	103
Block1	75	3	PLTE_A03	FTHL17	591.99	12	579.99	570	0	570
Block1	76	1	PLTE_A04	SRPX2	222.93	7.88	215.05	117	0	117
Block1	76	2	PLTE_A05	CXorf48	364.52	42.06	322.46	301	0	301
Block1	76	3	PLTE_A06	CBLC	208.46	12.71	195.75	183	0	183
Block1	77	1	PLTE_A07	SAGE1	275.27	7.65	267.63	203	0	203
Block1	77	2	PLTE_A08	MATN3	745.69	23.71	721.97	647	0	647
Block1	77	3	PLTE_A09	DDX53	559.21	16.28	542.93	275	0	275
Block1	78	1	PLTE_A10	MMP11	220.34	24.7	195.64	169	0	169
Block1	78	2	PLTE_A11	Cxorf61	246.29	25.45	220.84	190	0	190
Block1	78	3	PLTE_A12	ITGBL1	245.59	45.7	199.89	191	0	191
Block1	79	1	PLTE_A13	CTAG1A	300.53	27.19	273.34	280	0	280
Block1	79	2	PLTE_A14	MDM2	151.33	16.71	134.62	103	0	103
Block1	79	3	PLTE_A15	TSPY3	627.6	33.74	593.86	571.5	0	571.5
Block1	80	1	PLTE_A16	INA	909.45	9.76	899.69	811	0	811
Block1	80	2	PLTE_A17	CSAG2	306.3	6.36	299.94	197	0	197
Block1	80	3	PLTE_A18	RBPJ	6349.23	63.96	6285.27	6298	0	6298
Block1	81	1	PLTE_A19	MAGEB6	335.13	6.05	329.08	296	0	296
Block1	81	2	PLTE_A20	ATF2	293.21	14.43	278.78	260	0	260
Block1	81	3	PLTE_A21	MAGEB5	333.86	21.51	312.35	277	0	277
Block1	82	1	PLTE_A22	DCT	349.67	6.26	343.42	295	0	295
Block1	82	2	PLTE_A23	PAGE2B	272.93	13.63	259.3	216	0	216
Block1	82	3	PLTE_A24	PSIP1	388.21	23.85	364.37	313	0	313
Block1	83	1	CTRL_A01	zzz_Cy3BSA_1	18511.1	281.48	18229.6	18848.5	0	18848.5
Block1	83	2	CTRL_A03	zzz_iga1	0	0	0	0	0	0	Not Found
Block1	83	3	CTRL_A02	zzz_igg1	8529.68	90.87	8438.81	7506	0	7506
Block1	84	1	PLTA_A01	ZZ_con1	399.72	5.34	394.38	336	0	336
Block1	84	2	PLTA_A02	STAT3	430.61	63.49	367.12	376	0	376
Block1	84	3	PLTA_A03	ZZ_con2	192.25	17.56	174.69	180	0	180
Block1	85	1	PLTA_A04	NF2	340.84	2.11	338.73	299	0	299
Block1	85	2	PLTA_A05	ZZ_con3	202.01	17.72	184.29	175	0	175
Block1	85	3	PLTA_A06	ACSL6	454.01	12.62	441.38	387	0	387
Block1	86	1	PLTA_A07	ZZ_con4	195.66	5.61	190.04	113	0	113
Block1	86	2	PLTA_A08	BCL10	881.19	42.74	838.45	773	0	773
Block1	86	3	PLTA_A09	MNAT1	194.78	17.13	177.64	188	0	188
Block1	87	1	PLTA_A10	ATF1	288.93	4.29	284.64	220	0	220
Block1	87	2	PLTA_A11	CDK7	369.65	37.46	332.19	83	0	83
Block1	87	3	PLTA_A12	ATIC	363.63	10.4	353.23	286	0	286
Block1	88	1	PLTA_A13	AURKA	574.47	2.71	571.76	525	0	525
Block1	88	2	PLTA_A14	SEPT9a	416.91	24.83	392.08	374	0	374
Block1	88	3	PLTA_A15	ILK	453.45	17.9	435.55	380	0	380
Block1	89	1	PLTA_A16	zzzz_NPM1	421.59	2.83	418.76	387	0	387
Block1	89	2	PLTA_A17	SGK1	120.07	42.32	77.75	85	1	84
Block1	89	3	PLTA_A18	RHOH	390.47	17.83	372.64	366	0	366
Block1	90	1	PLTA_A19	CDK9	117.41	1.99	115.42	103	0	103
Block1	90	2	PLTA_A20	MSN	391.07	20.98	370.08	366	0	366
Block1	90	3	PLTA_A21	STK3	182.63	27.11	155.52	102	0	102
Block1	91	1	PLTA_A22	ZMYND8	446.19	3.14	443.04	221	0	221
Block1	91	2	PLTA_A23	TP53RK	97	40.41	56.58	79	0	79
Block1	91	3	PLTA_A24	TRIP11	344.11	14.84	329.27	287	0	287
Block1	92	1	PLTB_A01	NCK1	53.35	4.38	48.97	25	0	25
Block1	92	2	PLTB_A02	ZKSCAN3	280.74	9.27	271.48	269	0	269
Block1	92	3	PLTB_A03	INHBA	321.92	21.72	300.21	276	0	276
Block1	93	1	PLTB_A04	POU2F2	223.91	6.46	217.45	194	0	194
Block1	93	2	PLTB_A05	ISG20	158.14	10.81	147.33	156	0	156
Block1	93	3	PLTB_A06	ZNF136	369.47	15.1	354.37	280	0	280
Block1	94	1	PLTB_A07	STUB1	168.59	8.13	160.45	112	0	112
Block1	94	2	PLTB_A08	NFE2	286.76	8.9	277.87	223	0	223
Block1	94	3	PLTB_A09	MYBL2	312.03	15.15	296.88	91	0	91
Block1	95	1	PLTB_A10	NR1H2	294.17	16.23	277.94	284	0	284
Block1	95	2	PLTB_A11	PKM2	0	0	0	0	0	0	Not Found
Block1	95	3	PLTB_A12	HES6	388.7	17.98	370.72	311.5	0	311.5
Block1	96	1	PLTB_A13	SLA	86.44	3.11	83.33	97	0	97
Block1	96	2	PLTB_A14	SPIB	177.24	5.44	171.79	114	0	114
Block1	96	3	PLTB_A15	IL18	151.39	24.73	126.66	85	0	85
Block1	97	1	PLTB_A16	TEAD2	213.34	3.53	209.81	200	0	200
Block1	97	2	PLTB_A17	CCNH	336.17	9.79	326.38	198	0	198
Block1	97	3	PLTB_A18	HLX	426.29	22.08	404.21	266	0	266
Block1	98	1	PLTB_A19	HUS1	241.21	4.54	236.67	202	0	202
Block1	98	2	PLTB_A20	E2F6	146.15	12.95	133.2	100	0	100
Block1	98	3	PLTB_A21	TUBA4A	686.71	36.31	650.4	198	0	198
Block1	99	1	PLTB_A22	SIX1	247.47	47.02	200.45	211	0	211
Block1	99	2	PLTB_A23	SORD	237.46	5.89	231.57	192.5	0	192.5
Block1	99	3	PLTB_A24	NFYB	315.73	14.97	300.75	191	0	191
Block1	100	1	PLTC_A01	NUAK2	448.82	10.18	438.64	298	0	298
Block1	100	2	PLTC_A02	MRPL45	486.33	21.16	465.17	421	0	421
Block1	100	3	PLTC_A03	BUB1B	344.51	16.91	327.6	291	0	291
Block1	101	1	PLTC_A04	DUSP12	416.96	7.46	409.5	391	0	391
Block1	101	2	PLTC_A05	CAMKK2	375.57	20.17	355.4	308	0	308
Block1	101	3	PLTC_A06	MSC	408.38	14.38	394	350	0	350
Block1	102	1	PLTC_A07	VRK3	286.3	3.29	283.01	211	0	211
Block1	102	2	PLTC_A08	NICN1	443.07	16.87	426.2	398	0	398
Block1	102	3	PLTC_A09	BRD3	401.91	7.54	394.37	368	0	368
Block1	103	1	PLTC_A10	RNF40	534.65	8.23	526.42	491	0	491
Block1	103	2	PLTC_A11	UHMK1	241.57	9.9	231.68	192	0	192
Block1	103	3	PLTC_A12	BAG3	271.94	8.14	263.8	268	0	268
Block1	104	1	PLTC_A13	PRKD2	527.29	7.02	520.28	497	0	497
Block1	104	2	PLTC_A14	PHLDA2	415.49	15.71	399.78	349.5	0	349.5
Block1	104	3	PLTC_A15	TWF1	354.7	7.64	347.06	285	0	285
Block1	105	1	PLTC_A16	EEF1D	775.88	6.03	769.85	744	0	744
Block1	105	2	PLTC_A17	MARK2	210.63	13.91	196.72	204	0	204
Block1	105	3	PLTC_A18	STARD7	751.32	8.96	742.37	685.5	0	685.5
Block1	106	1	PLTC_A19	LYN	248.35	11.26	237.09	202.5	0	202.5
Block1	106	2	PLTC_A20	AMT	490.44	24.11	466.33	410	0	410
Block1	106	3	PLTC_A21	MKNK2	205.86	9.1	196.76	192	0	192
Block1	107	1	PLTC_A22	ANXA11	515.81	6.72	509.09	475	0	475
Block1	107	2	PLTC_A23	MARK4	202.46	20.26	182.21	175	0	175
Block1	107	3	PLTC_A24	CEBPG	369.84	10.68	359.16	308	0	308
Block1	108	1	PLTD_A01	ABT1	227.15	5.64	221.5	190	0	190
Block1	108	2	PLTD_A02	GK2	295.33	25.14	270.2	291	0	291
Block1	108	3	PLTD_A03	FOXR2	674.61	17.07	657.54	600	0	600
Block1	109	1	PLTD_A04	PIP4K2B	319.55	6.71	312.84	279	0	279
Block1	109	2	PLTD_A05	SIAH1	244.74	36.69	208.05	198	0	198
Block1	109	3	PLTD_A06	GK	438.85	6.11	432.74	312.5	0	312.5
Block1	110	1	PLTD_A07	CASP10	244.65	14.09	230.57	183	0	183
Block1	110	2	PLTD_A08	IL8RB	289.19	33.04	256.16	206	0	206
Block1	110	3	PLTD_A09	FKBP5	419.62	11.06	408.56	360	0	360
Block1	111	1	PLTD_A10	TXNDC3	276.15	63.62	212.53	285	0	285
Block1	111	2	PLTD_A11	ZSCAN12	289.62	27.01	262.61	202	0	202
Block1	111	3	PLTD_A12	PRPS2	266.9	10.48	256.42	196	0	196
Block1	112	1	PLTD_A13	TAF5L	397.6	8.92	388.68	288	0	288
Block1	112	2	PLTD_A14	GRM3	454.89	31.09	423.8	294	0	294
Block1	112	3	PLTD_A15	BPI	274.79	8.68	266.1	208	0	208
Block1	113	1	PLTD_A16	HRH1	270.02	5.81	264.21	203.5	0	203.5
Block1	113	2	PLTD_A17	ZNF70	451.82	21.16	430.66	298	0	298
Block1	113	3	PLTD_A18	CCR5	279.22	123.35	155.87	192	0	192
Block1	114	1	PLTD_A19	TP63	726.12	7.58	718.54	779.5	0	779.5
Block1	114	2	PLTD_A20	NPY5R	307.71	25.26	282.45	295	0	295
Block1	114	3	PLTD_A21	MED22	478.27	11.89	466.38	403	0	403
Block1	115	1	PLTD_A22	FN3K	304.09	11.46	292.62	277	0	277
Block1	115	2	PLTD_A23	NEUROD4	289.13	52.61	236.52	277	0	277
Block1	115	3	PLTD_A24	PTGDR	200.74	6.12	194.63	182.5	0	182.5
Block1	116	1	PLTE_A01	CPXCR1	247.1	25.02	222.08	189	0	189
Block1	116	2	PLTE_A02	CCNA1	280.75	75.07	205.67	111	0	111
Block1	116	3	PLTE_A03	FTHL17	592.43	9.53	582.9	568	0	568
Block1	117	1	PLTE_A04	SRPX2	220.87	9.35	211.52	174	0	174
Block1	117	2	PLTE_A05	CXorf48	420.71	29.62	391.09	304	0	304
Block1	117	3	PLTE_A06	CBLC	168.71	11.74	156.98	107	0	107
Block1	118	1	PLTE_A07	SAGE1	249.61	5.05	244.55	200	0	200
Block1	118	2	PLTE_A08	MATN3	672.69	64.15	608.54	610	0	610
Block1	118	3	PLTE_A09	DDX53	262.94	9.56	253.38	195	0	195
Block1	119	1	PLTE_A10	MMP11	185.78	6.62	179.16	184	0	184
Block1	119	2	PLTE_A11	Cxorf61	244.19	26.05	218.14	203	0	203
Block1	119	3	PLTE_A12	ITGBL1	302.04	18.92	283.12	195	0	195
Block1	120	1	PLTE_A13	CTAG1A	248.72	4.98	243.74	273	0	273
Block1	120	2	PLTE_A14	MDM2	251.04	25.75	225.29	203	0	203
Block1	120	3	PLTE_A15	TSPY3	568.63	12.08	556.55	558	0	558
Block1	121	1	PLTE_A16	INA	893.4	19.43	873.97	854	0	854
Block1	121	2	PLTE_A17	CSAG2	274.86	22.71	252.15	210	0	210
Block1	121	3	PLTE_A18	RBPJ	6109.05	39.13	6069.92	6215.5	0	6215.5
Block1	122	1	PLTE_A19	MAGEB6	329.48	9	320.48	285	0	285
Block1	122	2	PLTE_A20	ATF2	320.3	28.25	292.05	291	0	291
Block1	122	3	PLTE_A21	MAGEB5	392.63	13.52	379.11	363	0	363
Block1	123	1	PLTE_A22	DCT	334.71	9.57	325.15	286.5	0	286.5
Block1	123	2	PLTE_A23	PAGE2B	331.66	63.13	268.53	291	0	291
Block1	123	3	PLTE_A24	PSIP1	380.42	65.19	315.23	331	0	331
Block1	124	1	CTRL_A01	zzz_Cy3BSA_1	21879.9	317.38	21562.5	21781.5	0	21781.5
Block1	124	2	CTRL_A03	zzz_iga1	0	0	0	0	0	0	Not Found
Block1	124	3	CTRL_A02	zzz_igg1	8739.69	141.97	8597.72	8528.5	0	8528.5
Block1	125	1	PLTA_A01	ZZ_con1	423.69	8.6	415.09	390	0	390
Block1	125	2	PLTA_A02	STAT3	596.39	28.1	568.29	479	0	479
Block1	125	3	PLTA_A03	ZZ_con2	184.43	15.86	168.57	128	0	128
Block1	126	1	PLTA_A04	NF2	583.86	7.95	575.91	374	0	374
Block1	126	2	PLTA_A05	ZZ_con3	226.16	20.11	206.05	197	0	197
Block1	126	3	PLTA_A06	ACSL6	450.94	12.9	438.04	384	0	384
Block1	127	1	PLTA_A07	ZZ_con4	184.89	5.66	179.23	190	0	190
Block1	127	2	PLTA_A08	BCL10	1107.8	30.46	1077.33	877	0	877
Block1	127	3	PLTA_A09	MNAT1	285.17	17.11	268.07	198	0	198
Block1	128	1	PLTA_A10	ATF1	359.72	3.69	356.03	297	0	297
Block1	128	2	PLTA_A11	CDK7	0	0	0	0	0	0	Not Found
Block1	128	3	PLTA_A12	ATIC	953.7	39.14	914.55	575	0	575
Block1	129	1	PLTA_A13	AURKA	871.64	8.4	863.24	684	0	684
Block1	129	2	PLTA_A14	SEPT9a	617.5	43.37	574.13	404	0	404
Block1	129	3	PLTA_A15	ILK	902.12	42.39	859.73	583.5	0	583.5
Block1	130	1	PLTA_A16	zzzz_NPM1	430.54	6.72	423.82	396	0	396
Block1	130	2	PLTA_A17	SGK1	198.51	68.29	130.23	109	0	109
Block1	130	3	PLTA_A18	RHOH	625	42.49	582.51	389	0	389
Block1	131	1	PLTA_A19	CDK9	241.65	5.23	236.42	180	0	180
Block1	131	2	PLTA_A20	MSN	416.32	41.09	375.22	388	0	388
Block1	131	3	PLTA_A21	STK3	311.69	72.68	239.01	104	0	104
Block1	132	1	PLTA_A22	ZMYND8	381.77	9.99	371.78	301	0	301
Block1	132	2	PLTA_A23	TP53RK	0	0	0	0	0	0	Not Found
Block1	132	3	PLTA_A24	TRIP11	430.37	21.09	409.29	292	0	292
Block1	133	1	PLTB_A01	NCK1	73.2	89.58	0	79	0	79	Error
Block1	133	2	PLTB_A02	ZKSCAN3	256.4	18.06	238.34	197	0	197
Block1	133	3	PLTB_A03	INHBA	317.39	22.79	294.6	278.5	0	278.5
Block1	134	1	PLTB_A04	POU2F2	275.07	5.64	269.44	279	0	279
Block1	134	2	PLTB_A05	ISG20	122.5	7.56	114.94	98	0	98
Block1	134	3	PLTB_A06	ZNF136	251.92	29.15	222.77	195	0	195
Block1	135	1	PLTB_A07	STUB1	157.1	5.5	151.61	105	0	105
Block1	135	2	PLTB_A08	NFE2	354.93	14.21	340.72	303	0	303
Block1	135	3	PLTB_A09	MYBL2	96.49	20	76.48	90	0	90
Block1	136	1	PLTB_A10	NR1H2	281	7.24	273.76	263	0	263
Block1	136	2	PLTB_A11	PKM2	0	0	0	0	0	0	Not Found
Block1	136	3	PLTB_A12	HES6	328.51	30.77	297.74	279.5	0	279.5
Block1	137	1	PLTB_A13	SLA	136.07	24.09	111.98	92	0	92
Block1	137	2	PLTB_A14	SPIB	221.67	16.29	205.38	192	0	192
Block1	137	3	PLTB_A15	IL18	0	0	0	0	0	0	Not Found
Block1	138	1	PLTB_A16	TEAD2	224.16	5.85	218.31	193	0	193
Block1	138	2	PLTB_A17	CCNH	170.01	11.97	158.04	117	0	117
Block1	138	3	PLTB_A18	HLX	239.51	40.96	198.55	197	0	197
Block1	139	1	PLTB_A19	HUS1	330.11	4.9	325.21	272	0	272
Block1	139	2	PLTB_A20	E2F6	184.76	4.91	179.85	179.5	0	179.5
Block1	139	3	PLTB_A21	TUBA4A	174.24	24.12	150.13	178	0	178
Block1	140	1	PLTB_A22	SIX1	254.33	4.07	250.26	206	0	206
Block1	140	2	PLTB_A23	SORD	357.14	7.6	349.54	173	0	173
Block1	140	3	PLTB_A24	NFYB	189.62	35.2	154.42	191	0	191
Block1	141	1	PLTC_A01	NUAK2	316	17.2	298.8	282	0	282
Block1	141	2	PLTC_A02	MRPL45	547.13	48.8	498.34	514	0	514
Block1	141	3	PLTC_A03	BUB1B	516	38.8	477.19	247	0	247
Block1	142	1	PLTC_A04	DUSP12	437.81	7.06	430.75	404	0	404
Block1	142	2	PLTC_A05	CAMKK2	484.91	29.1	455.81	378	0	378
Block1	142	3	PLTC_A06	MSC	340.83	45.63	295.21	283	0	283
Block1	143	1	PLTC_A07	VRK3	289.08	11.13	277.96	274	0	274
Block1	143	2	PLTC_A08	NICN1	399.42	5.8	393.62	352	0	352
Block1	143	3	PLTC_A09	BRD3	434.55	31.68	402.88	375.5	0	375.5
Block1	144	1	PLTC_A10	RNF40	526.63	17.44	509.19	483	0	483
Block1	144	2	PLTC_A11	UHMK1	268.9	10.15	258.75	214	0	214
Block1	144	3	PLTC_A12	BAG3	249.66	45.26	204.4	191	0	191
Block1	145	1	PLTC_A13	PRKD2	617.5	21.41	596.09	575	0	575
Block1	145	2	PLTC_A14	PHLDA2	415.12	4.63	410.49	390	0	390
Block1	145	3	PLTC_A15	TWF1	309.63	25.71	283.92	272	0	272
Block1	146	1	PLTC_A16	EEF1D	906.82	7.84	898.98	783	0	783
Block1	146	2	PLTC_A17	MARK2	185.15	10.59	174.57	188.5	0	188.5
Block1	146	3	PLTC_A18	STARD7	588.35	15.23	573.12	506	0	506
Block1	147	1	PLTC_A19	LYN	297.94	22.88	275.06	279	0	279
Block1	147	2	PLTC_A20	AMT	497.3	9.98	487.33	471	0	471
Block1	147	3	PLTC_A21	MKNK2	184.08	19.53	164.55	112	0	112
Block1	148	1	PLTC_A22	ANXA11	592.49	5.87	586.63	534.5	0	534.5
Block1	148	2	PLTC_A23	MARK4	178.89	21.46	157.43	191	0	191
Block1	148	3	PLTC_A24	CEBPG	337.79	19.42	318.37	301	0	301
Block1	149	1	PLTD_A01	ABT1	236.08	35.38	200.7	193	0	193
Block1	149	2	PLTD_A02	GK2	319.48	9.2	310.29	211	0	211
Block1	149	3	PLTD_A03	FOXR2	633.13	19.95	613.17	586	0	586
Block1	150	1	PLTD_A04	PIP4K2B	329.23	10.34	318.89	279	0	279
Block1	150	2	PLTD_A05	SIAH1	276.58	11.17	265.41	196	0	196
Block1	150	3	PLTD_A06	GK	343.25	27.21	316.04	300	0	300
Block1	151	1	PLTD_A07	CASP10	293.73	8.86	284.87	270	0	270
Block1	151	2	PLTD_A08	IL8RB	307.94	23.38	284.56	223.5	0	223.5
Block1	151	3	PLTD_A09	FKBP5	353.29	17.66	335.62	300	0	300
Block1	152	1	PLTD_A10	TXNDC3	306.45	8.78	297.67	269	0	269
Block1	152	2	PLTD_A11	ZSCAN12	249.9	10.98	238.92	198.5	0	198.5
Block1	152	3	PLTD_A12	PRPS2	313.15	19.5	293.65	292	0	292
Block1	153	1	PLTD_A13	TAF5L	372.51	19.01	353.5	356	0	356
Block1	153	2	PLTD_A14	GRM3	352.52	8.49	344.03	298	0	298
Block1	153	3	PLTD_A15	BPI	413.62	23.44	390.18	303	0	303
Block1	154	1	PLTD_A16	HRH1	305.81	26.4	279.41	270	0	270
Block1	154	2	PLTD_A17	ZNF70	313.72	10.81	302.91	289	0	289
Block1	154	3	PLTD_A18	CCR5	344.26	24.87	319.39	297	0	297
Block1	155	1	PLTD_A19	TP63	997.18	25.41	971.77	964	0	964
Block1	155	2	PLTD_A20	NPY5R	349.25	10.17	339.07	290	0	290
Block1	155	3	PLTD_A21	MED22	454.05	21.72	432.33	397	0	397
Block1	156	1	PLTD_A22	FN3K	413.84	21.45	392.39	373	0	373
Block1	156	2	PLTD_A23	NEUROD4	294.32	8.02	286.3	274	0	274
Block1	156	3	PLTD_A24	PTGDR	356.84	46.52	310.32	295.5	0	295.5
Block1	157	1	PLTE_A01	CPXCR1	259.13	12.39	246.73	209	0	209
Block1	157	2	PLTE_A02	CCNA1	153.43	11.54	141.89	103	0	103
Block1	157	3	PLTE_A03	FTHL17	639.12	26.4	612.72	579	0	579
Block1	158	1	PLTE_A04	SRPX2	197.05	9.03	188.02	196	0	196
Block1	158	2	PLTE_A05	CXorf48	458.29	19.92	438.38	378	0	378
Block1	158	3	PLTE_A06	CBLC	324.42	30.84	293.58	218	0	218
Block1	159	1	PLTE_A07	SAGE1	323.75	14.18	309.57	284	0	284
Block1	159	2	PLTE_A08	MATN3	770.56	136.02	634.54	642	0	642
Block1	159	3	PLTE_A09	DDX53	774.07	27.35	746.72	319	1	318
Block1	160	1	PLTE_A10	MMP11	209.54	7.62	201.92	190	0	190
Block1	160	2	PLTE_A11	Cxorf61	259.47	17.09	242.39	269	0	269
Block1	160	3	PLTE_A12	ITGBL1	372.21	37.36	334.85	291	0	291
Block1	161	1	PLTE_A13	CTAG1A	331.75	5.05	326.7	299	0	299
Block1	161	2	PLTE_A14	MDM2	235.32	8.28	227.05	183	0	183
Block1	161	3	PLTE_A15	TSPY3	637.22	27.17	610.05	591	0	591
Block1	162	1	PLTE_A16	INA	877.87	4.92	872.95	775	0	775
Block1	162	2	PLTE_A17	CSAG2	333.26	34.61	298.65	299	0	299
Block1	162	3	PLTE_A18	RBPJ	6602.41	46.65	6555.76	6698	0	6698
Block1	163	1	PLTE_A19	MAGEB6	405.71	9.79	395.93	369	0	369
Block1	163	2	PLTE_A20	ATF2	336.74	21.53	315.21	289	0	289
Block1	163	3	PLTE_A21	MAGEB5	385.19	30.58	354.62	327	0	327
Block1	164	1	PLTE_A22	DCT	426	18.3	407.7	275	0	275
Block1	164	2	PLTE_A23	PAGE2B	374.17	62.76	311.41	317	0	317
Block1	164	3	PLTE_A24	PSIP1	354.59	21.62	332.98	290	0	290
Block1	165	1	CTRL_A01	zzz_Cy3BSA_1	21720.3	327.8	21392.5	22010	0	22010
Block1	165	2	Empty	Empty	0	0	0	0	0	0	Not Found
Block1	165	3	Empty	Empty	0	0	0	0	0	0	Not Found
Block2	1	1	CTRL_B01	zzz_Cy3BSA_2	21347.9	253.57	21094.4	21768	0	21768
Block2	1	2	CTRL_B03	zzz_iga2	0	0	0	0	0	0	Not Found
Block2	1	3	CTRL_B02	zzz_igg2	3253.45	37.72	3215.73	2472	0	2472
Block2	2	1	PLTA_B01	PAX8	324.83	9.41	315.42	291	0	291
Block2	2	2	PLTA_B02	RAPGEF4	306.32	18.29	288.03	289	0	289
Block2	2	3	PLTA_B03	EXT1	723.25	20.69	702.56	373	0	373
Block2	3	1	PLTA_B04	zzzz_CUL1	266.54	6.23	260.31	209	0	209
Block2	3	2	PLTA_B05	DDIT3	461.78	15.09	446.69	399	0	399
Block2	3	3	PLTA_B06	zzzz_MAPK6	515.86	32.55	483.31	469	0	469
Block2	4	1	PLTA_B07	IL21R	382.67	8.22	374.44	299	0	299
Block2	4	2	PLTA_B08	RPL32	262.49	6.74	255.76	190	0	190
Block2	4	3	PLTA_B09	LCP1	337.78	16.59	321.19	307	0	307
Block2	5	1	PLTA_B10	EFS	284.67	5.91	278.76	275	0	275
Block2	5	2	PLTA_B11	SSX1	377.49	7.98	369.51	299.5	0	299.5
Block2	5	3	PLTA_B12	CDKN2C	225.25	15.68	209.57	195	0	195
Block2	6	1	PLTA_B13	ETV4	514.95	8.14	506.81	478	0	478
Block2	6	2	PLTA_B14	PPM1A	295.58	8.38	287.2	277	0	277
Block2	6	3	PLTA_B15	PBX1	295.75	9.48	286.26	277	0	277
Block2	7	1	PLTA_B16	GNAI2	370.75	9.99	360.76	303	0	303
Block2	7	2	PLTA_B17	BMPR1A	346.54	10.02	336.53	292	0	292
Block2	7	3	PLTA_B18	SP1	299.73	7.17	292.56	269	0	269
Block2	8	1	PLTA_B19	PRKAR1A	693.6	13.77	679.83	593	0	593
Block2	8	2	PLTA_B20	VCL	289.35	5.71	283.64	280	0	280
Block2	8	3	PLTA_B21	STAT5A	372.45	7.16	365.28	298	0	298
Block2	9	1	PLTA_B22	PPP2R2B	339.32	35.17	304.15	295	0	295
Block2	9	2	PLTA_B23	TFEB	369.8	12.02	357.77	311	0	311
Block2	9	3	PLTA_B24	PDE4A	503.88	7.38	496.5	480	0	480
Block2	10	1	PLTB_B01	zzzzz_ISL1	349.14	21.51	327.63	303	0	303
Block2	10	2	PLTB_B02	zzzz_CAMK2G	186.55	33.75	152.8	183	0	183
Block2	10	3	PLTB_B03	DMRTB1	362.59	11.28	351.31	301	0	301
Block2	11	1	PLTB_B04	ACVR1C	187.57	17.16	170.41	190	0	190
Block2	11	2	PLTB_B05	DLX1	357.89	16.11	341.77	189	0	189
Block2	11	3	PLTB_B06	HIPK4	214.33	8.16	206.18	187	0	187
Block2	12	1	PLTB_B07	FHOD2	377.52	19.63	357.89	287	0	287
Block2	12	2	PLTB_B08	TBK1	226.24	7.12	219.12	184	0	184
Block2	12	3	PLTB_B09	ZNF41	378.13	8.62	369.5	358	0	358
Block2	13	1	PLTB_B10	SRPK1	198.44	67.52	130.92	177.5	0	177.5
Block2	13	2	PLTB_B11	NRIP1	261.37	11.72	249.65	239.5	0	239.5
Block2	13	3	PLTB_B12	PCTK2	145.65	9.94	135.71	97	0	97
Block2	14	1	PLTB_B13	ELF5	343.09	40.28	302.81	276	0	276
Block2	14	2	PLTB_B14	NEK11	107.66	15.64	92.02	93	0	93
Block2	14	3	PLTB_B15	KLF7	322.01	13.1	308.91	293	0	293
Block2	15	1	PLTB_B16	PDIK1L	0	0	0	0	0	0	Not Found
Block2	15	2	PLTB_B17	zzzz_ZBTB16	302.91	19.97	282.95	275	0	275
Block2	15	3	PLTB_B18	PTK2_iso1	0	0	0	0	0	0	Not Found
Block2	16	1	PLTB_B19	KLF12	351.32	47.97	303.35	288	0	288
Block2	16	2	PLTB_B20	STK38L	217.49	13.1	204.39	184	0	184
Block2	16	3	PLTB_B21	RB1	249.3	9.21	240.09	185.5	0	185.5
Block2	17	1	PLTB_B22	ULK2	414.53	8.48	406.05	373.5	0	373.5
Block2	17	2	PLTB_B23	TBX5	270.76	8.65	262.11	199	0	199
Block2	17	3	PLTB_B24	PLK4	369.13	7.5	361.63	281	0	281
Block2	18	1	PLTC_B01	RUFY1	514.61	26.45	488.16	421	0	421
Block2	18	2	PLTC_B02	EAPP	347.27	6.94	340.33	293	0	293
Block2	18	3	PLTC_B03	TDRKH	269.14	7.16	261.98	184	0	184
Block2	19	1	PLTC_B04	PCTK3	231.99	10.22	221.77	202	0	202
Block2	19	2	PLTC_B05	MX1	401.13	12.89	388.24	373	0	373
Block2	19	3	PLTC_B06	NHLH1	422.68	7.02	415.66	379	0	379
Block2	20	1	PLTC_B07	CTNNBL1	324.09	19.94	304.15	282	0	282
Block2	20	2	PLTC_B08	IL1A	571.91	15.01	556.9	442	0	442
Block2	20	3	PLTC_B09	STK32B	223.41	7.82	215.59	185	0	185
Block2	21	1	PLTC_B10	IL1B	340.1	5.29	334.8	282	0	282
Block2	21	2	PLTC_B11	CAMK2A	270.27	11.18	259.09	276	0	276
Block2	21	3	PLTC_B12	IL24	297.82	6.94	290.89	285.5	0	285.5
Block2	22	1	PLTC_B13	TGFBR2	0	0	0	0	0	0	Not Found
Block2	22	2	PLTC_B14	DPF2	140.57	44.78	95.78	93	0	93
Block2	22	3	PLTC_B15	TSSK2	165.41	18.1	147.31	94	0	94
Block2	23	1	PLTC_B16	zzzzz_TIA1	0	0	0	0	0	0	Not Found
Block2	23	2	PLTC_B17	TLK2	266.39	18.67	247.72	228.5	0	228.5
Block2	23	3	PLTC_B18	CASP7	220.57	36.19	184.38	186	0	186
Block2	24	1	PLTC_B19	PRKAA1	327.67	25.25	302.42	282	0	282
Block2	24	2	PLTC_B20	STYX	403.53	33.01	370.52	378	0	378
Block2	24	3	PLTC_B21	ALPK1	488.23	38.49	449.73	471	0	471
Block2	25	1	PLTC_B22	TWF2	369.22	17.49	351.73	302	0	302
Block2	25	2	PLTC_B23	STRADA	264.91	19.69	245.22	279	0	279
Block2	25	3	PLTC_B24	PHB2	386.96	30.37	356.59	288	0	288
Block2	26	1	PLTD_B01	ASB1	107.91	14.4	93.51	97	0	97
Block2	26	2	PLTD_B02	SEPT5a	331.6	25.5	306.1	291	0	291
Block2	26	3	PLTD_B03	IMPA1	192.83	39.39	153.44	108	0	108
Block2	27	1	PLTD_B04	zzzz_AFF4	720.22	14.71	705.52	675	0	675
Block2	27	2	PLTD_B05	AIM2	151.59	9	142.59	94	0	94
Block2	27	3	PLTD_B06	zzzz_TAF15	837.88	32.42	805.47	762	0	762
Block2	28	1	PLTD_B07	DUSP13	144.56	8.89	135.67	94	0	94
Block2	28	2	PLTD_B08	zzzz_CDK4	321.7	4.9	316.8	286	0	286
Block2	28	3	PLTD_B09	PLUNC	168.22	65.01	103.22	114	0	114
Block2	29	1	PLTD_B10	zzzz_BCL10	977.98	12.03	965.95	890	0	890
Block2	29	2	PLTD_B11	AIF1	0	0	0	0	0	0	Not Found
Block2	29	3	PLTD_B12	ABL2	326.38	11.86	314.52	285	0	285
Block2	30	1	PLTD_B13	PDGFRL	128.07	5.43	122.64	98	0	98
Block2	30	2	PLTD_B14	zzzz_RRAS2	239.91	5.58	234.33	183	0	183
Block2	30	3	PLTD_B15	PHLDA1	187.38	27.53	159.86	192	0	192
Block2	31	1	PLTD_B16	PPP2CB	323.65	5.61	318.04	281	0	281
Block2	31	2	PLTD_B17	TUBB	168.67	5.23	163.44	96	0	96
Block2	31	3	PLTD_B18	CAMK2G	429.16	13.47	415.69	376	0	376
Block2	32	1	PLTD_B19	ARHGDIB	138.07	8.95	129.12	95	0	95
Block2	32	2	PLTD_B20	zzzz_PMAIP1	291.42	5.88	285.54	208	0	208
Block2	32	3	PLTD_B21	ELMOD3	153.63	19.58	134.05	97.5	0	97.5
Block2	33	1	PLTD_B22	G6PD	318.29	9.08	309.21	283	0	283
Block2	33	2	PLTD_B23	SMARCD1	154.2	8.58	145.62	106	0	106
Block2	33	3	PLTD_B24	zzzz_HK1	408.69	11.45	397.24	386	0	386
Block2	34	1	PLTE_B01	LY6K	146.11	20.19	125.92	98	0	98
Block2	34	2	Empty	Empty	0	0	0	0	0	0	Not Found
Block2	34	3	PLTE_B03	SEMG1	360.95	11.62	349.33	244	0	244
Block2	35	1	Empty	Empty	0	0	0	0	0	0	Not Found
Block2	35	2	PLTE_B05	TMEFF1	182.89	17.29	165.59	153	0	153
Block2	35	3	Empty	Empty	0	0	0	0	0	0	Not Found
Block2	36	1	PLTE_B07	SLCO6A1	354.74	33.9	320.83	355	0	355
Block2	36	2	Empty	Empty	0	0	0	0	0	0	Not Found
Block2	36	3	PLTE_B09	FMR1NB	287.77	24.19	263.58	276	0	276
Block2	37	1	Empty	Empty	0	0	0	0	0	0	Not Found
Block2	37	2	PLTE_B11	TPTE	214.9	34.34	180.57	183	0	183
Block2	37	3	Empty	Empty	0	0	0	0	0	0	Not Found
Block2	38	1	PLTE_B13	ARMC3	226.27	18.07	208.21	202	0	202
Block2	38	2	Empty	Empty	0	0	0	0	0	0	Not Found
Block2	38	3	PLTE_B15	CEP55	608.4	21.4	587	559	0	559
Block2	39	1	Empty	Empty	0	0	0	0	0	0	Not Found
Block2	39	2	PLTE_B17	IL13RA2	398.45	20.58	377.87	377	0	377
Block2	39	3	Empty	Empty	0	0	0	0	0	0	Not Found
Block2	40	1	PLTE_B19	TAF7L	273.14	12.72	260.42	200	0	200
Block2	40	2	Empty	Empty	0	0	0	0	0	0	Not Found
Block2	40	3	PLTE_B21	IGSF11	274.66	15.94	258.71	259	0	259
Block2	41	1	Empty	Empty	0	0	0	0	0	0	Not Found
Block2	41	2	PLTE_B23	AKAP4	207.69	17.62	190.07	174	0	174
Block2	41	3	Empty	Empty	0	0	0	0	0	0	Not Found
Block2	42	1	CTRL_B01	zzz_Cy3BSA_2	19763.6	214.91	19548.7	19982	0	19982
Block2	42	2	CTRL_B03	zzz_iga2	0	0	0	0	0	0	Not Found
Block2	42	3	CTRL_B02	zzz_igg2	3739.14	72.38	3666.76	3482	0	3482
Block2	43	1	PLTA_B01	PAX8	364.88	12.72	352.16	317	0	317
Block2	43	2	PLTA_B02	RAPGEF4	308.24	8.08	300.17	278	0	278
Block2	43	3	PLTA_B03	EXT1	373.26	12.44	360.82	366	0	366
Block2	44	1	PLTA_B04	zzzz_CUL1	266.34	13.72	252.62	277	0	277
Block2	44	2	PLTA_B05	DDIT3	413.9	10.06	403.84	382	0	382
Block2	44	3	PLTA_B06	zzzz_MAPK6	475.3	15.31	459.99	464	0	464
Block2	45	1	PLTA_B07	IL21R	372.39	11.07	361.32	302	0	302
Block2	45	2	PLTA_B08	RPL32	266.5	9.64	256.86	235.5	0	235.5
Block2	45	3	PLTA_B09	LCP1	359.47	10.83	348.64	283	0	283
Block2	46	1	PLTA_B10	EFS	313.53	8.99	304.54	268	0	268
Block2	46	2	PLTA_B11	SSX1	376.39	12.21	364.18	296	0	296
Block2	46	3	PLTA_B12	CDKN2C	284.72	11.93	272.79	266	0	266
Block2	47	1	PLTA_B13	ETV4	519.61	12.07	507.54	478	0	478
Block2	47	2	PLTA_B14	PPM1A	318.15	7.91	310.24	284.5	0	284.5
Block2	47	3	PLTA_B15	PBX1	318.11	12.68	305.43	276	0	276
Block2	48	1	PLTA_B16	GNAI2	349.92	5.49	344.43	281	0	281
Block2	48	2	PLTA_B17	BMPR1A	395.16	8.68	386.48	378	0	378
Block2	48	3	PLTA_B18	SP1	364.62	9.71	354.9	304	0	304
Block2	49	1	PLTA_B19	PRKAR1A	675.19	15.02	660.17	633.5	0	633.5
Block2	49	2	PLTA_B20	VCL	346.92	8.74	338.18	291	0	291
Block2	49	3	PLTA_B21	STAT5A	402.94	13.13	389.81	376	0	376
Block2	50	1	PLTA_B22	PPP2R2B	338.24	11.45	326.79	290	0	290
Block2	50	2	PLTA_B23	TFEB	349.55	10.51	339.05	288	0	288
Block2	50	3	PLTA_B24	PDE4A	558.47	18.82	539.65	498	0	498
Block2	51	1	PLTB_B01	zzzzz_ISL1	306.65	15.55	291.11	275	0	275
Block2	51	2	PLTB_B02	zzzz_CAMK2G	171.65	15.86	155.8	170	0	170
Block2	51	3	PLTB_B03	DMRTB1	380.7	12.9	367.79	366	0	366
Block2	52	1	PLTB_B04	ACVR1C	165.35	16.12	149.23	169	0	169
Block2	52	2	PLTB_B05	DLX1	254.6	8.77	245.82	210	0	210
Block2	52	3	PLTB_B06	HIPK4	279.6	13.84	265.76	278	0	278
Block2	53	1	PLTB_B07	FHOD2	316.51	11.57	304.94	273	0	273
Block2	53	2	PLTB_B08	TBK1	214.03	11.99	202.04	179	0	179
Block2	53	3	PLTB_B09	ZNF41	379.81	18.52	361.29	371.5	0	371.5
Block2	54	1	PLTB_B10	SRPK1	178.98	10.91	168.06	177	0	177
Block2	54	2	PLTB_B11	NRIP1	261.25	14.88	246.36	195	0	195
Block2	54	3	PLTB_B12	PCTK2	134.15	24.2	109.95	92	0	92
Block2	55	1	PLTB_B13	ELF5	268.53	14.7	253.83	239	0	239
Block2	55	2	PLTB_B14	NEK11	94.64	8.9	85.74	84	0	84
Block2	55	3	PLTB_B15	KLF7	317.96	11.7	306.25	278	0	278
Block2	56	1	PLTB_B16	PDIK1L	138.62	26.36	112.26	92	0	92
Block2	56	2	PLTB_B17	zzzz_ZBTB16	357.89	15.42	342.47	336	0	336
Block2	56	3	PLTB_B18	PTK2_iso1	133.01	17.01	116	92	0	92
Block2	57	1	PLTB_B19	KLF12	344.86	19.83	325.03	297	0	297
Block2	57	2	PLTB_B20	STK38L	260.37	26.3	234.06	186	0	186
Block2	57	3	PLTB_B21	RB1	304.42	20.11	284.32	274	0	274
Block2	58	1	PLTB_B22	ULK2	561.01	27.29	533.72	380	0	380
Block2	58	2	PLTB_B23	TBX5	296.52	23.95	272.57	272	0	272
Block2	58	3	PLTB_B24	PLK4	471.71	27.18	444.52	376	0	376
Block2	59	1	PLTC_B01	RUFY1	584.88	45.96	538.93	482	0	482
Block2	59	2	PLTC_B02	EAPP	341.61	14.2	327.42	308	0	308
Block2	59	3	PLTC_B03	TDRKH	385.26	25.42	359.84	275	0	275
Block2	60	1	PLTC_B04	PCTK3	287.48	13.88	273.6	280	0	280
Block2	60	2	PLTC_B05	MX1	425.67	10.89	414.78	394	0	394
Block2	60	3	PLTC_B06	NHLH1	487.23	19.96	467.26	461	0	461
Block2	61	1	PLTC_B07	CTNNBL1	301.34	9.35	291.99	291	0	291
Block2	61	2	PLTC_B08	IL1A	526.18	8.25	517.93	471	0	471
Block2	61	3	PLTC_B09	STK32B	237.5	12.25	225.25	196	0	196
Block2	62	1	PLTC_B10	IL1B	375.69	11.21	364.48	300	0	300
Block2	62	2	PLTC_B11	CAMK2A	256.41	9.93	246.48	189	0	189
Block2	62	3	PLTC_B12	IL24	289.86	10.51	279.35	284	0	284
Block2	63	1	PLTC_B13	TGFBR2	0	0	0	0	0	0	Not Found
Block2	63	2	PLTC_B14	DPF2	198.29	9.04	189.25	189	0	189
Block2	63	3	PLTC_B15	TSSK2	187.38	9.67	177.71	181	0	181
Block2	64	1	PLTC_B16	zzzzz_TIA1	126.55	12.71	113.84	95	0	95
Block2	64	2	PLTC_B17	TLK2	314.55	27.35	287.2	293	0	293
Block2	64	3	PLTC_B18	CASP7	166.74	11.97	154.77	112	0	112
Block2	65	1	PLTC_B19	PRKAA1	254.08	13.37	240.71	206.5	0	206.5
Block2	65	2	PLTC_B20	STYX	440.17	36.39	403.78	372	0	372
Block2	65	3	PLTC_B21	ALPK1	455.73	20.43	435.29	379.5	0	379.5
Block2	66	1	PLTC_B22	TWF2	392.76	15.51	377.26	369	0	369
Block2	66	2	PLTC_B23	STRADA	254.14	14.09	240.04	184	0	184
Block2	66	3	PLTC_B24	PHB2	378.91	18.04	360.86	277	0	277
Block2	67	1	PLTD_B01	ASB1	110.08	16.68	93.39	91	0	91
Block2	67	2	PLTD_B02	SEPT5a	422	8.6	413.4	281	0	281
Block2	67	3	PLTD_B03	IMPA1	137.85	20.08	117.77	95	0	95
Block2	68	1	PLTD_B04	zzzz_AFF4	742.86	13.91	728.94	681	0	681
Block2	68	2	PLTD_B05	AIM2	194.41	18.92	175.49	180	0	180
Block2	68	3	PLTD_B06	zzzz_TAF15	774.82	29.62	745.2	718.5	0	718.5
Block2	69	1	PLTD_B07	DUSP13	194.64	22.36	172.28	170	0	170
Block2	69	2	PLTD_B08	zzzz_CDK4	327.79	18.51	309.28	290	0	290
Block2	69	3	PLTD_B09	PLUNC	158.85	16.56	142.29	92	0	92
Block2	70	1	PLTD_B10	zzzz_BCL10	1067.6	23.25	1044.35	961	0	961
Block2	70	2	PLTD_B11	AIF1	0	0	0	0	0	0	Not Found
Block2	70	3	PLTD_B12	ABL2	368.1	29.2	338.9	281	0	281
Block2	71	1	PLTD_B13	PDGFRL	91.25	9.16	82.09	90	0	90
Block2	71	2	PLTD_B14	zzzz_RRAS2	240.79	18.1	222.7	216	0	216
Block2	71	3	PLTD_B15	PHLDA1	227.62	26.69	200.92	181	0	181
Block2	72	1	PLTD_B16	PPP2CB	301.61	6.62	294.99	284	0	284
Block2	72	2	PLTD_B17	TUBB	125.53	13.6	111.93	87	0	87
Block2	72	3	PLTD_B18	CAMK2G	450.72	33.92	416.8	313	0	313
Block2	73	1	PLTD_B19	ARHGDIB	139.85	10.06	129.79	95	0	95
Block2	73	2	PLTD_B20	zzzz_PMAIP1	364.99	28.01	336.99	308	0	308
Block2	73	3	PLTD_B21	ELMOD3	162.61	15.68	146.93	100	0	100
Block2	74	1	PLTD_B22	G6PD	360.17	18.65	341.52	298	0	298
Block2	74	2	PLTD_B23	SMARCD1	160.43	13.71	146.73	103	0	103
Block2	74	3	PLTD_B24	zzzz_HK1	475.71	12.83	462.88	397	0	397
Block2	75	1	PLTE_B01	LY6K	155.01	19.19	135.82	104	0	104
Block2	75	2	Empty	Empty	0	0	0	0	0	0	Not Found
Block2	75	3	PLTE_B03	SEMG1	284.25	13.34	270.92	239	0	239
Block2	76	1	Empty	Empty	0	0	0	0	0	0	Not Found
Block2	76	2	PLTE_B05	TMEFF1	202.5	9.62	192.87	197	0	197
Block2	76	3	Empty	Empty	0	0	0	0	0	0	Not Found
Block2	77	1	PLTE_B07	SLCO6A1	295.77	14.18	281.6	280	0	280
Block2	77	2	Empty	Empty	0	0	0	0	0	0	Not Found
Block2	77	3	PLTE_B09	FMR1NB	222.25	22.21	200.04	199	0	199
Block2	78	1	Empty	Empty	0	0	0	0	0	0	Not Found
Block2	78	2	PLTE_B11	TPTE	129.65	20.99	108.66	101	0	101
Block2	78	3	Empty	Empty	0	0	0	0	0	0	Not Found
Block2	79	1	PLTE_B13	ARMC3	305.59	19.09	286.49	277	0	277
Block2	79	2	Empty	Empty	0	0	0	0	0	0	Not Found
Block2	79	3	PLTE_B15	CEP55	681.73	29.6	652.13	635	0	635
Block2	80	1	Empty	Empty	0	0	0	0	0	0	Not Found
Block2	80	2	PLTE_B17	IL13RA2	457.44	12.42	445.02	381	0	381
Block2	80	3	Empty	Empty	0	0	0	0	0	0	Not Found
Block2	81	1	PLTE_B19	TAF7L	317	7.08	309.92	280	0	280
Block2	81	2	Empty	Empty	0	0	0	0	0	0	Not Found
Block2	81	3	PLTE_B21	IGSF11	274.02	15.47	258.55	263	0	263
Block2	82	1	Empty	Empty	0	0	0	0	0	0	Not Found
Block2	82	2	PLTE_B23	AKAP4	183.18	5.21	177.97	179	0	179
Block2	82	3	Empty	Empty	0	0	0	0	0	0	Not Found
Block2	83	1	CTRL_B01	zzz_Cy3BSA_2	22269.6	221.55	22048.1	22456	0	22456
Block2	83	2	CTRL_B03	zzz_iga2	0	0	0	0	0	0	Not Found
Block2	83	3	CTRL_B02	zzz_igg2	3531.31	46.63	3484.68	2842	7	2835
Block2	84	1	PLTA_B01	PAX8	335.41	3.71	331.7	297	0	297
Block2	84	2	PLTA_B02	RAPGEF4	361.07	4.58	356.49	288	0	288
Block2	84	3	PLTA_B03	EXT1	532.32	4.92	527.4	312	0	312
Block2	85	1	PLTA_B04	zzzz_CUL1	252.75	3.34	249.42	203	0	203
Block2	85	2	PLTA_B05	DDIT3	516	30.08	485.91	408	0	408
Block2	85	3	PLTA_B06	zzzz_MAPK6	480.56	5.61	474.95	400	0	400
Block2	86	1	PLTA_B07	IL21R	383.95	7.18	376.77	301	0	301
Block2	86	2	PLTA_B08	RPL32	295.17	6.99	288.18	256	0	256
Block2	86	3	PLTA_B09	LCP1	318.74	5.17	313.57	294	0	294
Block2	87	1	PLTA_B10	EFS	316.04	8.3	307.74	285	0	285
Block2	87	2	PLTA_B11	SSX1	351.57	4.42	347.15	305	0	305
Block2	87	3	PLTA_B12	CDKN2C	301.35	4.6	296.75	209.5	0	209.5
Block2	88	1	PLTA_B13	ETV4	503.18	4.05	499.13	476	0	476
Block2	88	2	PLTA_B14	PPM1A	337.11	3.49	333.62	293	0	293
Block2	88	3	PLTA_B15	PBX1	346.94	4.94	342	293	0	293
Block2	89	1	PLTA_B16	GNAI2	337.6	4.7	332.9	292	0	292
Block2	89	2	PLTA_B17	BMPR1A	381.8	5.82	375.98	301	0	301
Block2	89	3	PLTA_B18	SP1	348.87	11.03	337.84	300	0	300
Block2	90	1	PLTA_B19	PRKAR1A	681.3	27.76	653.54	612	0	612
Block2	90	2	PLTA_B20	VCL	324.83	4.11	320.72	293	0	293
Block2	90	3	PLTA_B21	STAT5A	399.66	11.04	388.62	383	0	383
Block2	91	1	PLTA_B22	PPP2R2B	304.93	4.1	300.83	291	0	291
Block2	91	2	PLTA_B23	TFEB	370.4	7.85	362.55	305	0	305
Block2	91	3	PLTA_B24	PDE4A	554.63	10.42	544.21	495	0	495
Block2	92	1	PLTB_B01	zzzzz_ISL1	295.72	6.7	289.02	288	0	288
Block2	92	2	PLTB_B02	zzzz_CAMK2G	287.66	5.61	282.06	188	0	188
Block2	92	3	PLTB_B03	DMRTB1	502.09	4.14	497.95	301	0	301
Block2	93	1	PLTB_B04	ACVR1C	149.62	5.59	144.03	103	0	103
Block2	93	2	PLTB_B05	DLX1	241.16	4.19	236.97	195	0	195
Block2	93	3	PLTB_B06	HIPK4	249.3	5.96	243.33	189	0	189
Block2	94	1	PLTB_B07	FHOD2	291.38	4.64	286.74	279	0	279
Block2	94	2	PLTB_B08	TBK1	204.84	4.86	199.98	195	0	195
Block2	94	3	PLTB_B09	ZNF41	354.3	4.21	350.09	296.5	0	296.5
Block2	95	1	PLTB_B10	SRPK1	139.3	3.16	136.14	98	0	98
Block2	95	2	PLTB_B11	NRIP1	0	0	0	0	0	0	Not Found
Block2	95	3	PLTB_B12	PCTK2	131.14	5.99	125.16	103	0	103
Block2	96	1	PLTB_B13	ELF5	262.14	3.98	258.16	203	0	203
Block2	96	2	PLTB_B14	NEK11	69.37	4.86	64.51	31	0	31
Block2	96	3	PLTB_B15	KLF7	298.26	11.37	286.89	216	0	216
Block2	97	1	PLTB_B16	PDIK1L	109.76	3.63	106.13	103	0	103
Block2	97	2	PLTB_B17	zzzz_ZBTB16	408.47	20.51	387.96	371.5	0	371.5
Block2	97	3	PLTB_B18	PTK2_iso1	123.28	6.2	117.07	102	0	102
Block2	98	1	PLTB_B19	KLF12	389.33	5.16	384.17	345.5	0	345.5
Block2	98	2	PLTB_B20	STK38L	210.78	4.06	206.72	200	0	200
Block2	98	3	PLTB_B21	RB1	273.44	3.21	270.23	207	0	207
Block2	99	1	PLTB_B22	ULK2	401.7	5.45	396.24	388	0	388
Block2	99	2	PLTB_B23	TBX5	283.59	3.5	280.09	216	0	216
Block2	99	3	PLTB_B24	PLK4	383.51	7.45	376.06	349	0	349
Block2	100	1	PLTC_B01	RUFY1	682.69	3.98	678.71	580	0	580
Block2	100	2	PLTC_B02	EAPP	372.2	9.56	362.64	375	0	375
Block2	100	3	PLTC_B03	TDRKH	295.03	4.76	290.27	291	0	291
Block2	101	1	PLTC_B04	PCTK3	296.55	4.66	291.89	291	0	291
Block2	101	2	PLTC_B05	MX1	453.56	6.17	447.39	399	0	399
Block2	101	3	PLTC_B06	NHLH1	483.73	7.19	476.54	416	0	416
Block2	102	1	PLTC_B07	CTNNBL1	331.92	4	327.92	292	0	292
Block2	102	2	PLTC_B08	IL1A	531.24	4.18	527.06	497	0	497
Block2	102	3	PLTC_B09	STK32B	284.36	6.1	278.27	272.5	0	272.5
Block2	103	1	PLTC_B10	IL1B	386.78	3.73	383.05	313	0	313
Block2	103	2	PLTC_B11	CAMK2A	326.06	13.49	312.58	291	0	291
Block2	103	3	PLTC_B12	IL24	356.79	6.24	350.55	289	1	288
Block2	104	1	PLTC_B13	TGFBR2	99.91	10.43	89.48	103	0	103
Block2	104	2	PLTC_B14	DPF2	392.07	3.37	388.7	203	0	203
Block2	104	3	PLTC_B15	TSSK2	213.71	3.86	209.85	186	0	186
Block2	105	1	PLTC_B16	zzzzz_TIA1	145.14	3.33	141.81	103	0	103
Block2	105	2	PLTC_B17	TLK2	367.69	4.29	363.4	297	0	297
Block2	105	3	PLTC_B18	CASP7	174.05	7.37	166.69	191	0	191
Block2	106	1	PLTC_B19	PRKAA1	310.32	7.84	302.48	286	0	286
Block2	106	2	PLTC_B20	STYX	423.25	9.16	414.08	394	0	394
Block2	106	3	PLTC_B21	ALPK1	472.67	7.36	465.31	401	0	401
Block2	107	1	PLTC_B22	TWF2	372.12	5.49	366.62	307	0	307
Block2	107	2	PLTC_B23	STRADA	281.71	6.1	275.62	288	0	288
Block2	107	3	PLTC_B24	PHB2	330.38	5.31	325.06	288	0	288
Block2	108	1	PLTD_B01	ASB1	92.17	17.29	74.88	94	0	94
Block2	108	2	PLTD_B02	SEPT5a	356.65	4.1	352.55	283	0	283
Block2	108	3	PLTD_B03	IMPA1	176.47	11.63	164.83	104	0	104
Block2	109	1	PLTD_B04	zzzz_AFF4	880.77	6.43	874.34	763	0	763
Block2	109	2	PLTD_B05	AIM2	167.78	7.6	160.18	175	0	175
Block2	109	3	PLTD_B06	zzzz_TAF15	822.52	7.86	814.66	778.5	0	778.5
Block2	110	1	PLTD_B07	DUSP13	157.22	9.01	148.21	108	0	108
Block2	110	2	PLTD_B08	zzzz_CDK4	358.6	13.32	345.28	304	0	304
Block2	110	3	PLTD_B09	PLUNC	148.22	6.71	141.5	101	0	101
Block2	111	1	PLTD_B10	zzzz_BCL10	1005.24	12.25	992.99	905	0	905
Block2	111	2	PLTD_B11	AIF1	0	0	0	0	0	0	Not Found
Block2	111	3	PLTD_B12	ABL2	327.64	6.87	320.77	279	0	279
Block2	112	1	PLTD_B13	PDGFRL	134.77	38.96	95.81	94	0	94
Block2	112	2	PLTD_B14	zzzz_RRAS2	309.32	8.39	300.93	259	0	259
Block2	112	3	PLTD_B15	PHLDA1	192.13	9.89	182.24	190	0	190
Block2	113	1	PLTD_B16	PPP2CB	415.32	18.39	396.93	286	0	286
Block2	113	2	PLTD_B17	TUBB	212.06	5.31	206.75	185	0	185
Block2	113	3	PLTD_B18	CAMK2G	484.14	21	463.14	398	0	398
Block2	114	1	PLTD_B19	ARHGDIB	169.89	8.25	161.65	184	0	184
Block2	114	2	PLTD_B20	zzzz_PMAIP1	407.61	11.05	396.57	298	0	298
Block2	114	3	PLTD_B21	ELMOD3	195.41	6.5	188.91	193	0	193
Block2	115	1	PLTD_B22	G6PD	552.96	13.38	539.58	371	0	371
Block2	115	2	PLTD_B23	SMARCD1	169.62	32.89	136.74	184	0	184
Block2	115	3	PLTD_B24	zzzz_HK1	449.54	9.43	440.11	382	1	381
Block2	116	1	PLTE_B01	LY6K	599.73	11.95	587.78	193	0	193
Block2	116	2	Empty	Empty	0	0	0	0	0	0	Not Found
Block2	116	3	PLTE_B03	SEMG1	335.44	15.15	320.29	296	0	296
Block2	117	1	Empty	Empty	0	0	0	0	0	0	Not Found
Block2	117	2	PLTE_B05	TMEFF1	292.82	9.62	283.2	187	0	187
Block2	117	3	Empty	Empty	0	0	0	0	0	0	Not Found
Block2	118	1	PLTE_B07	SLCO6A1	358.62	12.92	345.7	294	0	294
Block2	118	2	Empty	Empty	0	0	0	0	0	0	Not Found
Block2	118	3	PLTE_B09	FMR1NB	281.03	12.68	268.35	283	0	283
Block2	119	1	Empty	Empty	0	0	0	0	0	0	Not Found
Block2	119	2	PLTE_B11	TPTE	153.26	9.66	143.61	119	0	119
Block2	119	3	Empty	Empty	0	0	0	0	0	0	Not Found
Block2	120	1	PLTE_B13	ARMC3	277.71	13.87	263.84	274	0	274
Block2	120	2	Empty	Empty	0	0	0	0	0	0	Not Found
Block2	120	3	PLTE_B15	CEP55	662.43	10.56	651.87	602	0	602
Block2	121	1	Empty	Empty	0	0	0	0	0	0	Not Found
Block2	121	2	PLTE_B17	IL13RA2	402.42	10.98	391.45	389	0	389
Block2	121	3	Empty	Empty	0	0	0	0	0	0	Not Found
Block2	122	1	PLTE_B19	TAF7L	340.36	11.24	329.12	289	0	289
Block2	122	2	Empty	Empty	0	0	0	0	0	0	Not Found
Block2	122	3	PLTE_B21	IGSF11	279.76	18.85	260.91	278	0	278
Block2	123	1	Empty	Empty	0	0	0	0	0	0	Not Found
Block2	123	2	PLTE_B23	AKAP4	204.62	11.69	192.93	189	0	189
Block2	123	3	Empty	Empty	0	0	0	0	0	0	Not Found
Block2	124	1	CTRL_B01	zzz_Cy3BSA_2	26510.6	192.03	26318.5	26685.5	0	26685.5
Block2	124	2	CTRL_B03	zzz_iga2	0	0	0	0	0	0	Not Found
Block2	124	3	CTRL_B02	zzz_igg2	4193.75	47.72	4146.03	4094.5	0	4094.5
Block2	125	1	PLTA_B01	PAX8	289.74	16.77	272.97	282	0	282
Block2	125	2	PLTA_B02	RAPGEF4	421.1	31.82	389.28	297	0	297
Block2	125	3	PLTA_B03	EXT1	393.29	28.35	364.94	306	0	306
Block2	126	1	PLTA_B04	zzzz_CUL1	345.68	20.07	325.62	288	0	288
Block2	126	2	PLTA_B05	DDIT3	422.76	17.95	404.8	393	0	393
Block2	126	3	PLTA_B06	zzzz_MAPK6	650.61	40.77	609.84	483.5	1	482.5
Block2	127	1	PLTA_B07	IL21R	405.69	19.11	386.57	369	0	369
Block2	127	2	PLTA_B08	RPL32	368.97	53.87	315.1	296	1	295
Block2	127	3	PLTA_B09	LCP1	406.45	24.45	381.99	358	0	358
Block2	128	1	PLTA_B10	EFS	321.42	12.78	308.64	282	0	282
Block2	128	2	PLTA_B11	SSX1	424.25	63.18	361.07	389	0	389
Block2	128	3	PLTA_B12	CDKN2C	293.59	10.34	283.25	204	0	204
Block2	129	1	PLTA_B13	ETV4	833.82	13.56	820.26	582	0	582
Block2	129	2	PLTA_B14	PPM1A	430.05	12.22	417.82	308	0	308
Block2	129	3	PLTA_B15	PBX1	400.85	12.71	388.14	378	0	378
Block2	130	1	PLTA_B16	GNAI2	525.83	9.04	516.79	302	0	302
Block2	130	2	PLTA_B17	BMPR1A	789.86	32.57	757.29	604.5	1	603.5
Block2	130	3	PLTA_B18	SP1	359.64	15.23	344.41	322	0	322
Block2	131	1	PLTA_B19	PRKAR1A	717.75	65.8	651.95	687	1	686
Block2	131	2	PLTA_B20	VCL	592.29	21.01	571.28	303	0	303
Block2	131	3	PLTA_B21	STAT5A	614.75	24.78	589.97	389	0	389
Block2	132	1	PLTA_B22	PPP2R2B	365.82	24.51	341.31	298	4	294
Block2	132	2	PLTA_B23	TFEB	385.6	18.16	367.44	379	1	378
Block2	132	3	PLTA_B24	PDE4A	1087.82	20.97	1066.85	596	0	596
Block2	133	1	PLTB_B01	zzzzz_ISL1	333.84	10.2	323.65	284	0	284
Block2	133	2	PLTB_B02	zzzz_CAMK2G	205.05	5.57	199.48	196	0	196
Block2	133	3	PLTB_B03	DMRTB1	392.66	24.09	368.57	374	0	374
Block2	134	1	PLTB_B04	ACVR1C	226.76	11.98	214.78	177	0	177
Block2	134	2	PLTB_B05	DLX1	300.01	6.89	293.11	192	0	192
Block2	134	3	PLTB_B06	HIPK4	318.03	18.68	299.35	292	0	292
Block2	135	1	PLTB_B07	FHOD2	343.88	7.52	336.36	289	0	289
Block2	135	2	PLTB_B08	TBK1	236.57	7.97	228.6	194	0	194
Block2	135	3	PLTB_B09	ZNF41	553.25	17.5	535.74	389	0	389
Block2	136	1	PLTB_B10	SRPK1	191.04	7.81	183.24	194	0	194
Block2	136	2	PLTB_B11	NRIP1	245.91	6.39	239.52	187	0	187
Block2	136	3	PLTB_B12	PCTK2	183.04	13.14	169.9	110	0	110
Block2	137	1	PLTB_B13	ELF5	517.75	5.86	511.89	282	0	282
Block2	137	2	PLTB_B14	NEK11	100.69	15.56	85.13	91	0	91
Block2	137	3	PLTB_B15	KLF7	370.54	58.87	311.67	287	0	287
Block2	138	1	PLTB_B16	PDIK1L	121.7	14.61	107.09	93	0	93
Block2	138	2	PLTB_B17	zzzz_ZBTB16	442.11	11.68	430.43	370	0	370
Block2	138	3	PLTB_B18	PTK2_iso1	159.49	17.22	142.27	110	0	110
Block2	139	1	PLTB_B19	KLF12	415.8	5.43	410.37	371	0	371
Block2	139	2	PLTB_B20	STK38L	249.23	29.43	219.79	187	0	187
Block2	139	3	PLTB_B21	RB1	337.38	16.6	320.78	277.5	0	277.5
Block2	140	1	PLTB_B22	ULK2	447.48	10.8	436.68	389	0	389
Block2	140	2	PLTB_B23	TBX5	437.37	22.24	415.13	284	0	284
Block2	140	3	PLTB_B24	PLK4	500.81	26.68	474.13	474	2	472
Block2	141	1	PLTC_B01	RUFY1	697.74	16.98	680.76	600	0	600
Block2	141	2	PLTC_B02	EAPP	414.88	25.2	389.68	393	1	392
Block2	141	3	PLTC_B03	TDRKH	383.45	25.26	358.19	300.5	0	300.5
Block2	142	1	PLTC_B04	PCTK3	365.68	13.23	352.45	296	0	296
Block2	142	2	PLTC_B05	MX1	529.28	19.24	510.04	473	0	473
Block2	142	3	PLTC_B06	NHLH1	532.78	27.75	505.03	477	0	477
Block2	143	1	PLTC_B07	CTNNBL1	457.85	18.95	438.91	301	0	301
Block2	143	2	PLTC_B08	IL1A	545.11	16.8	528.31	484	0	484
Block2	143	3	PLTC_B09	STK32B	356.99	46.67	310.32	280	0	280
Block2	144	1	PLTC_B10	IL1B	468.17	22.84	445.33	375	0	375
Block2	144	2	PLTC_B11	CAMK2A	360.17	22.61	337.55	292	0	292
Block2	144	3	PLTC_B12	IL24	440.69	28.46	412.23	369	0	369
Block2	145	1	PLTC_B13	TGFBR2	131.81	17.42	114.39	87	0	87
Block2	145	2	PLTC_B14	DPF2	243.21	16.6	226.61	192	0	192
Block2	145	3	PLTC_B15	TSSK2	226.48	21.95	204.52	192	0	192
Block2	146	1	PLTC_B16	zzzzz_TIA1	166.83	15.99	150.84	100	0	100
Block2	146	2	PLTC_B17	TLK2	409.16	22.43	386.73	367	0	367
Block2	146	3	PLTC_B18	CASP7	193.67	16.55	177.12	174	0	174
Block2	147	1	PLTC_B19	PRKAA1	347	20.76	326.24	292	0	292
Block2	147	2	PLTC_B20	STYX	462.16	23.99	438.17	394	0	394
Block2	147	3	PLTC_B21	ALPK1	517.97	31.08	486.88	477	0	477
Block2	148	1	PLTC_B22	TWF2	431.5	13.53	417.96	374	0	374
Block2	148	2	PLTC_B23	STRADA	286.8	17.27	269.53	266	0	266
Block2	148	3	PLTC_B24	PHB2	353.21	43.5	309.71	289	0	289
Block2	149	1	PLTD_B01	ASB1	102.54	17.79	84.75	87	0	87
Block2	149	2	PLTD_B02	SEPT5a	359.32	97.02	262.3	294	0	294
Block2	149	3	PLTD_B03	IMPA1	153.28	24.33	128.95	100	0	100
Block2	150	1	PLTD_B04	zzzz_AFF4	921.13	25.56	895.57	903	0	903
Block2	150	2	PLTD_B05	AIM2	368.68	30.31	338.37	186	0	186
Block2	150	3	PLTD_B06	zzzz_TAF15	847.29	29.91	817.38	793.5	0	793.5
Block2	151	1	PLTD_B07	DUSP13	237.73	24.59	213.14	172	0	172
Block2	151	2	PLTD_B08	zzzz_CDK4	449.13	21.64	427.49	361	0	361
Block2	151	3	PLTD_B09	PLUNC	169.15	27.54	141.61	106	0	106
Block2	152	1	PLTD_B10	zzzz_BCL10	1058.07	32.54	1025.52	967	0	967
Block2	152	2	PLTD_B11	AIF1	131.99	22.54	109.45	88	0	88
Block2	152	3	PLTD_B12	ABL2	379.02	46.59	332.43	378	0	378
Block2	153	1	PLTD_B13	PDGFRL	0	0	0	0	0	0	Not Found
Block2	153	2	PLTD_B14	zzzz_RRAS2	321.6	26.06	295.55	281	0	281
Block2	153	3	PLTD_B15	PHLDA1	260.89	30.79	230.1	181	0	181
Block2	154	1	PLTD_B16	PPP2CB	375.69	54.03	321.66	300	0	300
Block2	154	2	PLTD_B17	TUBB	208.79	35.29	173.51	183	0	183
Block2	154	3	PLTD_B18	CAMK2G	576.05	38.84	537.21	463.5	0	463.5
Block2	155	1	PLTD_B19	ARHGDIB	163.44	15.88	147.56	102	0	102
Block2	155	2	PLTD_B20	zzzz_PMAIP1	444.39	39.93	404.46	370	0	370
Block2	155	3	PLTD_B21	ELMOD3	232.83	58.6	174.23	174	0	174
Block2	156	1	PLTD_B22	G6PD	546.31	13.77	532.54	375	0	375
Block2	156	2	PLTD_B23	SMARCD1	210.88	27.17	183.71	169	0	169
Block2	156	3	PLTD_B24	zzzz_HK1	527.33	32.28	495.05	458.5	0	458.5
Block2	157	1	PLTE_B01	LY6K	211.69	68.79	142.9	184	0	184
Block2	157	2	Empty	Empty	0	0	0	0	0	0	Not Found
Block2	157	3	PLTE_B03	SEMG1	341.02	28.57	312.45	275	0	275
Block2	158	1	Empty	Empty	0	0	0	0	0	0	Not Found
Block2	158	2	PLTE_B05	TMEFF1	208.81	18.42	190.39	212	0	212
Block2	158	3	Empty	Empty	0	0	0	0	0	0	Not Found
Block2	159	1	PLTE_B07	SLCO6A1	352.27	22.97	329.3	291	0	291
Block2	159	2	Empty	Empty	0	0	0	0	0	0	Not Found
Block2	159	3	PLTE_B09	FMR1NB	235.16	25.66	209.49	199	0	199
Block2	160	1	Empty	Empty	0	0	0	0	0	0	Not Found
Block2	160	2	PLTE_B11	TPTE	149.86	11.84	138.02	97	0	97
Block2	160	3	Empty	Empty	0	0	0	0	0	0	Not Found
Block2	161	1	PLTE_B13	ARMC3	288.75	30.61	258.14	290	0	290
Block2	161	2	Empty	Empty	0	0	0	0	0	0	Not Found
Block2	161	3	PLTE_B15	CEP55	667.81	54.94	612.87	573	0	573
Block2	162	1	Empty	Empty	0	0	0	0	0	0	Not Found
Block2	162	2	PLTE_B17	IL13RA2	385.73	14.18	371.54	388.5	0	388.5
Block2	162	3	Empty	Empty	0	0	0	0	0	0	Not Found
Block2	163	1	PLTE_B19	TAF7L	350.3	14.19	336.11	295	0	295
Block2	163	2	Empty	Empty	0	0	0	0	0	0	Not Found
Block2	163	3	PLTE_B21	IGSF11	243.12	8.92	234.2	192	0	192
Block2	164	1	Empty	Empty	0	0	0	0	0	0	Not Found
Block2	164	2	PLTE_B23	AKAP4	229.2	12.27	216.93	175.5	0	175.5
Block2	164	3	Empty	Empty	0	0	0	0	0	0	Not Found
Block2	165	1	CTRL_B01	zzz_Cy3BSA_2	21713.1	286.11	21427	21638	0	21638
Block2	165	2	Empty	Empty	0	0	0	0	0	0	Not Found
Block2	165	3	Empty	Empty	0	0	0	0	0	0	Not Found
Block3	1	1	CTRL_C01	zzz_Cy3BSA_3	21338.6	248.56	21090.1	21602	0	21602
Block3	1	2	CTRL_C03	zzz_iga3	0	0	0	0	0	0	Not Found
Block3	1	3	CTRL_C02	zzz_igg3	1719.64	27.49	1692.15	1370	0	1370
Block3	2	1	PLTA_C01	RAF1	486.56	12.9	473.66	426	0	426
Block3	2	2	PLTA_C02	ZNF384	428.8	8.52	420.28	392	0	392
Block3	2	3	PLTA_C03	PIM2	158.97	9.04	149.94	100	0	100
Block3	3	1	PLTA_C04	CTNNB1	1113.32	29.77	1083.55	1103	0	1103
Block3	3	2	PLTA_C05	BMX	250.61	9.25	241.36	186	0	186
Block3	3	3	PLTA_C06	PRCC	403.54	11.79	391.74	384	0	384
Block3	4	1	PLTA_C07	LCK	334.46	16.66	317.8	274	0	274
Block3	4	2	PLTA_C08	NRAS	445.65	12.75	432.9	397.5	0	397.5
Block3	4	3	PLTA_C09	CLK1	263.58	14.58	249.01	203	0	203
Block3	5	1	PLTA_C10	TFG	911.45	27.14	884.31	846.5	0	846.5
Block3	5	2	PLTA_C11	SGK3	229.49	16.9	212.59	176	0	176
Block3	5	3	PLTA_C12	EXT2	321.83	10.43	311.4	280	0	280
Block3	6	1	PLTA_C13	MAP2K6	144.6	21.95	122.65	86	0	86
Block3	6	2	PLTA_C14	HIST1H4I	348.99	18.43	330.57	294	0	294
Block3	6	3	PLTA_C15	PDK1	179.76	17.59	162.17	180	0	180
Block3	7	1	PLTA_C16	PATZ1	304.7	15.99	288.71	294	0	294
Block3	7	2	PLTA_C17	TSSK1B	284.78	26.55	258.23	266	0	266
Block3	7	3	PLTA_C18	ARNT	362.83	28.27	334.56	353	0	353
Block3	8	1	PLTA_C19	PRKCH	157.64	9.64	148	96	0	96
Block3	8	2	PLTA_C20	ETV6	931.32	23.25	908.07	846	0	846
Block3	8	3	PLTA_C21	PRKCI	199.96	26.72	173.24	184	0	184
Block3	9	1	PLTA_C22	MLF1	381.99	6.53	375.46	371	0	371
Block3	9	2	PLTA_C23	MARK3	151.23	9.16	142.07	97	0	97
Block3	9	3	PLTA_C24	CCND1	424.88	17.68	407.2	372	0	372
Block3	10	1	PLTB_C01	PPP2R1A	237.28	7.31	229.97	188.5	0	188.5
Block3	10	2	PLTB_C02	MED4	309.57	5.5	304.07	285	0	285
Block3	10	3	PLTB_C03	RAC2	189.35	12.29	177.06	186	0	186
Block3	11	1	PLTB_C04	NSBP1	335.41	9.9	325.51	279	0	279
Block3	11	2	PLTB_C05	zzzzz_TRIB3	153.38	6.53	146.85	104	0	104
Block3	11	3	PLTB_C06	MED21	339.31	7.84	331.47	286	0	286
Block3	12	1	PLTB_C07	PSMB3	249.48	6.46	243.02	190	0	190
Block3	12	2	PLTB_C08	ZNF323	304.78	5.99	298.79	288	0	288
Block3	12	3	PLTB_C09	ADD1	224.09	7.1	217	191	0	191
Block3	13	1	PLTB_C10	SMARCE1	303.39	6.92	296.47	282	0	282
Block3	13	2	PLTB_C11	HIF1A	0	0	0	0	0	0	Not Found
Block3	13	3	PLTB_C12	SOX2	281.25	12.29	268.96	271	0	271
Block3	14	1	PLTB_C13	PC	168.16	10.31	157.85	152.5	0	152.5
Block3	14	2	PLTB_C14	HCFC2	316	17.27	298.72	294	0	294
Block3	14	3	PLTB_C15	GNG3	245.24	27.75	217.48	192	0	192
Block3	15	1	PLTB_C16	ZNF274	196.46	14.91	181.55	203	0	203
Block3	15	2	PLTB_C17	HBG1	282.68	26.44	256.24	287	0	287
Block3	15	3	PLTB_C18	SCMH1	277	39.32	237.69	292	0	292
Block3	16	1	PLTB_C19	CCND2	228.65	8.52	220.13	178	0	178
Block3	16	2	PLTB_C20	HCLS1	711	17.71	693.3	675	0	675
Block3	16	3	PLTB_C21	ELK3	123.62	16.33	107.29	89	0	89
Block3	17	1	PLTB_C22	zzzz_HOXA9	220.42	9.18	211.23	183	0	183
Block3	17	2	PLTB_C23	ACTA1	357.92	9.06	348.85	289	0	289
Block3	17	3	PLTB_C24	ELF4	226.25	12.57	213.68	191	0	191
Block3	18	1	PLTC_C01	KIT	296.36	8.54	287.83	284	0	284
Block3	18	2	PLTC_C02	SLC25A6	180.07	8.45	171.61	177	0	177
Block3	18	3	PLTC_C03	MAP4K3	201.54	11.61	189.93	186	1	185
Block3	19	1	PLTC_C04	KRT19	5087.37	16.74	5070.63	5136.5	0	5136.5
Block3	19	2	PLTC_C05	STK10	363.73	9.44	354.29	302	0	302
Block3	19	3	PLTC_C06	PDXK	306.53	9.21	297.32	283	0	283
Block3	20	1	PLTC_C07	PRKAA2	404.28	15.55	388.73	374	0	374
Block3	20	2	PLTC_C08	CCT3	486.31	10.02	476.29	408	0	408
Block3	20	3	PLTC_C09	ACVR2A	304.79	10.84	293.94	278	1	277
Block3	21	1	PLTC_C10	PHIP	474.64	13.85	460.79	397	0	397
Block3	21	2	PLTC_C11	PAK2	387.82	12.21	375.62	291	0	291
Block3	21	3	PLTC_C12	RPL27A	294.75	13.06	281.68	275	0	275
Block3	22	1	PLTC_C13	BRD2	475.43	21.61	453.82	408	0	408
Block3	22	2	PLTC_C14	LIMS1	1356.52	23.61	1332.9	1231	0	1231
Block3	22	3	PLTC_C15	DSTYK	267.25	10.5	256.76	198	0	198
Block3	23	1	PLTC_C16	IDI1	408.78	19.11	389.67	378	0	378
Block3	23	2	PLTC_C17	C9orf96	373.93	20.18	353.75	341	0	341
Block3	23	3	PLTC_C18	CRYAB	1432.12	15.38	1416.74	1360	0	1360
Block3	24	1	PLTC_C19	C20orf43	510.63	30.78	479.85	454	0	454
Block3	24	2	PLTC_C20	GSTT1	920.14	30.51	889.63	893	0	893
Block3	24	3	PLTC_C21	RPL10	349.37	25.77	323.6	295	0	295
Block3	25	1	PLTC_C22	zzzzz_PRIM1	463.91	27.12	436.8	399.5	0	399.5
Block3	25	2	PLTC_C23	ME2	317.84	27.25	290.59	277	0	277
Block3	25	3	PLTC_C24	MYOZ2	533.16	34.86	498.3	478	0	478
Block3	26	1	PLTD_C01	NR2E3	514.03	21.8	492.23	479	0	479
Block3	26	2	PLTD_C02	XYLB	309.07	26.11	282.96	282	0	282
Block3	26	3	PLTD_C03	SLA2	401.64	29.76	371.88	381	0	381
Block3	27	1	PLTD_C04	KLK3	278.87	12.97	265.9	287	0	287
Block3	27	2	PLTD_C05	RBM6	361.49	14.51	346.97	291	0	291
Block3	27	3	PLTD_C06	HRH2	273.81	22.56	251.25	211	0	211
Block3	28	1	PLTD_C07	VPS4A	407.33	11.91	395.42	381	0	381
Block3	28	2	PLTD_C08	MPP3	263.8	11.81	251.99	211	0	211
Block3	28	3	PLTD_C09	ZSCAN21	298.01	16.38	281.63	285	0	285
Block3	29	1	PLTD_C10	MPP1	332.29	11.87	320.42	284	0	284
Block3	29	2	PLTD_C11	PTRH1	419.63	8.31	411.32	380	0	380
Block3	29	3	PLTD_C12	AK1	258.51	12.98	245.52	191	0	191
Block3	30	1	PLTD_C13	OAS2	351.59	13.93	337.66	282	0	282
Block3	30	2	PLTD_C14	ITPK1	491.03	9.96	481.07	470	0	470
Block3	30	3	PLTD_C15	ZNF169	346.98	13.79	333.19	289	0	289
Block3	31	1	PLTD_C16	PFKP	417.39	21.55	395.84	291	0	291
Block3	31	2	PLTD_C17	TRAF3IP1	454.79	11.91	442.88	414	0	414
Block3	31	3	PLTD_C18	CKB	358.06	11.41	346.66	284	2	282
Block3	32	1	PLTD_C19	STAU1	505.29	21.88	483.41	402.5	0	402.5
Block3	32	2	PLTD_C20	GALK1	300.21	8.98	291.24	283	0	283
Block3	32	3	PLTD_C21	RAD21	368.25	26.02	342.23	285	0	285
Block3	33	1	PLTD_C22	DTYMK	321.29	36.1	285.19	283	0	283
Block3	33	2	PLTD_C23	S100A9	288.07	13.3	274.78	273	0	273
Block3	33	3	PLTD_C24	NME4	366.15	15.75	350.4	306	0	306
Block3	34	1	PLTE_C01	MAGEB1	577.74	20.86	556.88	491	0	491
Block3	34	2	PLTE_C02	CD276	168.59	16.87	151.73	105	0	105
Block3	34	3	PLTE_C03	MAGEB2	806.86	21.87	784.99	775	0	775
Block3	35	1	PLTE_C04	GP2	198.8	31.63	167.17	118	0	118
Block3	35	2	PLTE_C05	MAGEB3	278.23	23.43	254.8	199	0	199
Block3	35	3	PLTE_C06	IGF2BP3	318.3	35.08	283.22	283	0	283
Block3	36	1	PLTE_C07	MAGEB4	750.43	40	710.43	687.5	0	687.5
Block3	36	2	PLTE_C08	MMP14	197.04	23.41	173.63	204	0	204
Block3	36	3	PLTE_C09	MAGEC2	394.47	28.47	366	362.5	0	362.5
Block3	37	1	PLTE_C10	AIFM3	199.86	29.23	170.62	200	0	200
Block3	37	2	PLTE_C11	CTAGE1	474.74	28.31	446.43	310	0	310
Block3	37	3	PLTE_C12	GLS2	341.31	29.59	311.73	292	0	292
Block3	38	1	PLTE_C13	GAGE1	491.36	38.87	452.49	393	0	393
Block3	38	2	PLTE_C14	HSPA5	234.88	75.29	159.6	156	0	156
Block3	38	3	PLTE_C15	GAGE2C	361.4	33.65	327.75	290	0	290
Block3	39	1	PLTE_C16	SPARCL1	279.36	48.55	230.81	269	0	269
Block3	39	2	PLTE_C17	FAM133A	354.76	37.69	317.07	297	0	297
Block3	39	3	PLTE_C18	ZNF282	290.34	24.37	265.97	285	0	285
Block3	40	1	PLTE_C19	OIP5	420.49	32.78	387.71	373	0	373
Block3	40	2	PLTE_C20	MPP5	341.72	59.84	281.88	283	0	283
Block3	40	3	PLTE_C21	SPO11	364.44	26.58	337.86	298	0	298
Block3	41	1	PLTE_C22	FAP	336.61	30.61	306	275	0	275
Block3	41	2	PLTE_C23	TFDP3	496.07	43.78	452.29	378	0	378
Block3	41	3	PLTE_C24	APP	353.02	41.34	311.68	276	0	276
Block3	42	1	CTRL_C01	zzz_Cy3BSA_3	22233.6	208.86	22024.7	22047	0	22047
Block3	42	2	CTRL_C03	zzz_iga3	0	0	0	0	0	0	Not Found
Block3	42	3	CTRL_C02	zzz_igg3	1841.15	53.08	1788.08	1475	1	1474
Block3	43	1	PLTA_C01	RAF1	988.43	23.25	965.18	385	0	385
Block3	43	2	PLTA_C02	ZNF384	455.62	34.46	421.16	387	0	387
Block3	43	3	PLTA_C03	PIM2	306.65	25.83	280.83	179	0	179
Block3	44	1	PLTA_C04	CTNNB1	1119.07	28.95	1090.12	1073	0	1073
Block3	44	2	PLTA_C05	BMX	272.63	27.41	245.21	188	0	188
Block3	44	3	PLTA_C06	PRCC	466.1	33.68	432.42	388	0	388
Block3	45	1	PLTA_C07	LCK	298.19	13.78	284.42	277	0	277
Block3	45	2	PLTA_C08	NRAS	447.11	43.1	404.01	391	0	391
Block3	45	3	PLTA_C09	CLK1	253.14	30.7	222.44	190	0	190
Block3	46	1	PLTA_C10	TFG	837.02	13.57	823.45	814	0	814
Block3	46	2	PLTA_C11	SGK3	304.49	27.71	276.78	276	0	276
Block3	46	3	PLTA_C12	EXT2	327.16	52.03	275.13	275	0	275
Block3	47	1	PLTA_C13	MAP2K6	140.6	11.29	129.31	101	0	101
Block3	47	2	PLTA_C14	HIST1H4I	345.65	19.68	325.97	290	1	289
Block3	47	3	PLTA_C15	PDK1	245.51	58.4	187.12	198	1	197
Block3	48	1	PLTA_C16	PATZ1	398.38	14.88	383.5	306	0	306
Block3	48	2	PLTA_C17	TSSK1B	268.4	18.83	249.56	200	0	200
Block3	48	3	PLTA_C18	ARNT	465.85	34.97	430.88	379.5	0	379.5
Block3	49	1	PLTA_C19	PRKCH	188.61	13.58	175.03	181	0	181
Block3	49	2	PLTA_C20	ETV6	885.51	23.83	861.68	772	0	772
Block3	49	3	PLTA_C21	PRKCI	204.47	31.92	172.54	183	0	183
Block3	50	1	PLTA_C22	MLF1	417.38	13.94	403.44	389	0	389
Block3	50	2	PLTA_C23	MARK3	259.29	24.94	234.35	198	0	198
Block3	50	3	PLTA_C24	CCND1	532.82	47.85	484.96	481	0	481
Block3	51	1	PLTB_C01	PPP2R1A	248.66	10.58	238.09	195	0	195
Block3	51	2	PLTB_C02	MED4	341.59	15.63	325.96	294.5	0	294.5
Block3	51	3	PLTB_C03	RAC2	278.37	43.83	234.54	215.5	0	215.5
Block3	52	1	PLTB_C04	NSBP1	345	11.91	333.1	295	0	295
Block3	52	2	PLTB_C05	zzzzz_TRIB3	230.26	12.2	218.06	182	0	182
Block3	52	3	PLTB_C06	MED21	377.28	26.49	350.79	312	0	312
Block3	53	1	PLTB_C07	PSMB3	244.46	12.29	232.17	190.5	0	190.5
Block3	53	2	PLTB_C08	ZNF323	309.78	13.25	296.54	280	0	280
Block3	53	3	PLTB_C09	ADD1	279.09	17.16	261.93	204	0	204
Block3	54	1	PLTB_C10	SMARCE1	311.42	10.8	300.62	276	0	276
Block3	54	2	PLTB_C11	HIF1A	174.14	10.54	163.6	179	0	179
Block3	54	3	PLTB_C12	SOX2	280.14	19.5	260.64	240.5	0	240.5
Block3	55	1	PLTB_C13	PC	180.43	14.69	165.74	177.5	0	177.5
Block3	55	2	PLTB_C14	HCFC2	309.4	17.42	291.98	280	0	280
Block3	55	3	PLTB_C15	GNG3	221.48	26.49	194.99	174	0	174
Block3	56	1	PLTB_C16	ZNF274	272.5	18.19	254.3	260	0	260
Block3	56	2	PLTB_C17	HBG1	265.33	21.83	243.5	267	0	267
Block3	56	3	PLTB_C18	SCMH1	279.81	22.12	257.69	261	0	261
Block3	57	1	PLTB_C19	CCND2	270.92	19.19	251.73	267	0	267
Block3	57	2	PLTB_C20	HCLS1	801.47	25.95	775.52	766	0	766
Block3	57	3	PLTB_C21	ELK3	211.36	29.63	181.74	183	0	183
Block3	58	1	PLTB_C22	zzzz_HOXA9	301.56	20.8	280.76	278	0	278
Block3	58	2	PLTB_C23	ACTA1	398.72	22.43	376.29	358.5	0	358.5
Block3	58	3	PLTB_C24	ELF4	310.62	21.82	288.8	261	0	261
Block3	59	1	PLTC_C01	KIT	355.2	23.62	331.58	323	0	323
Block3	59	2	PLTC_C02	SLC25A6	227.43	17.31	210.12	217	0	217
Block3	59	3	PLTC_C03	MAP4K3	271.99	23.77	248.22	274	0	274
Block3	60	1	PLTC_C04	KRT19	4871.68	15.47	4856.21	4912.5	0	4912.5
Block3	60	2	PLTC_C05	STK10	409.76	17.05	392.72	382.5	0	382.5
Block3	60	3	PLTC_C06	PDXK	455.45	28.03	427.43	383	0	383
Block3	61	1	PLTC_C07	PRKAA2	388.71	7.86	380.85	382	0	382
Block3	61	2	PLTC_C08	CCT3	541.89	10.21	531.67	397.5	0	397.5
Block3	61	3	PLTC_C09	ACVR2A	279.88	19.99	259.89	282	0	282
Block3	62	1	PLTC_C10	PHIP	498.52	12.01	486.51	479	0	479
Block3	62	2	PLTC_C11	PAK2	397.18	10.1	387.08	289	0	289
Block3	62	3	PLTC_C12	RPL27A	297.51	10.64	286.87	280	0	280
Block3	63	1	PLTC_C13	BRD2	503.96	5.17	498.78	481	0	481
Block3	63	2	PLTC_C14	LIMS1	1179.36	13.28	1166.08	1137.5	0	1137.5
Block3	63	3	PLTC_C15	DSTYK	275.85	8.25	267.6	201	0	201
Block3	64	1	PLTC_C16	IDI1	379.69	6.52	373.18	374	0	374
Block3	64	2	PLTC_C17	C9orf96	382.13	9.73	372.41	289	0	289
Block3	64	3	PLTC_C18	CRYAB	1466.25	15.16	1451.1	1465	0	1465
Block3	65	1	PLTC_C19	C20orf43	380	7.33	372.67	321	0	321
Block3	65	2	PLTC_C20	GSTT1	844.73	12.1	832.63	797	0	797
Block3	65	3	PLTC_C21	RPL10	294.84	13.91	280.93	213	0	213
Block3	66	1	PLTC_C22	zzzzz_PRIM1	408.8	11.52	397.29	397	0	397
Block3	66	2	PLTC_C23	ME2	350.44	18.74	331.69	277	0	277
Block3	66	3	PLTC_C24	MYOZ2	491.87	12.84	479.03	404	0	404
Block3	67	1	PLTD_C01	NR2E3	377.16	17.97	359.2	364	0	364
Block3	67	2	PLTD_C02	XYLB	229.25	22.31	206.94	197	0	197
Block3	67	3	PLTD_C03	SLA2	351.54	15.81	335.73	286	0	286
Block3	68	1	PLTD_C04	KLK3	251.44	9.19	242.25	206	0	206
Block3	68	2	PLTD_C05	RBM6	309.42	13.29	296.13	286	0	286
Block3	68	3	PLTD_C06	HRH2	224.43	10.2	214.22	188	0	188
Block3	69	1	PLTD_C07	VPS4A	385.38	8.12	377.26	364	0	364
Block3	69	2	PLTD_C08	MPP3	278.21	5.22	272.99	273	0	273
Block3	69	3	PLTD_C09	ZSCAN21	201.4	7.57	193.83	186	0	186
Block3	70	1	PLTD_C10	MPP1	329.15	8.84	320.32	284	0	284
Block3	70	2	PLTD_C11	PTRH1	414.2	7.05	407.15	392.5	0	392.5
Block3	70	3	PLTD_C12	AK1	279.67	5.77	273.9	271	0	271
Block3	71	1	PLTD_C13	OAS2	287.1	12	275.1	215	0	215
Block3	71	2	PLTD_C14	ITPK1	396.62	6.86	389.76	397	0	397
Block3	71	3	PLTD_C15	ZNF169	323.52	10.22	313.3	283	0	283
Block3	72	1	PLTD_C16	PFKP	296.38	13.8	282.58	276	0	276
Block3	72	2	PLTD_C17	TRAF3IP1	487.52	9.13	478.39	420	0	420
Block3	72	3	PLTD_C18	CKB	332.32	10.13	322.2	288	0	288
Block3	73	1	PLTD_C19	STAU1	441.8	13.65	428.15	397	3	394
Block3	73	2	PLTD_C20	GALK1	309.42	9.46	299.96	294	0	294
Block3	73	3	PLTD_C21	RAD21	362.82	11.02	351.8	303	0	303
Block3	74	1	PLTD_C22	DTYMK	326.33	14.62	311.71	293	3	290
Block3	74	2	PLTD_C23	S100A9	345.97	11.88	334.09	292.5	0	292.5
Block3	74	3	PLTD_C24	NME4	586.75	20.74	566	395	0	395
Block3	75	1	PLTE_C01	MAGEB1	507.34	17.22	490.12	471	0	471
Block3	75	2	PLTE_C02	CD276	138.1	10.3	127.8	98	0	98
Block3	75	3	PLTE_C03	MAGEB2	835.43	33.75	801.68	779	0	779
Block3	76	1	PLTE_C04	GP2	178.81	29.01	149.8	97	0	97
Block3	76	2	PLTE_C05	MAGEB3	293.74	12.24	281.5	298	0	298
Block3	76	3	PLTE_C06	IGF2BP3	273.11	36.71	236.41	269	0	269
Block3	77	1	PLTE_C07	MAGEB4	616.89	15.61	601.28	613	0	613
Block3	77	2	PLTE_C08	MMP14	251.1	20.59	230.51	190	0	190
Block3	77	3	PLTE_C09	MAGEC2	436.77	28.93	407.84	372	0	372
Block3	78	1	PLTE_C10	AIFM3	217.2	21.61	195.58	178	0	178
Block3	78	2	PLTE_C11	CTAGE1	545.48	21.04	524.44	381	0	381
Block3	78	3	PLTE_C12	GLS2	298.7	17.66	281.04	278	0	278
Block3	79	1	PLTE_C13	GAGE1	420.4	26.49	393.91	321	0	321
Block3	79	2	PLTE_C14	HSPA5	253.85	18.3	235.55	189	0	189
Block3	79	3	PLTE_C15	GAGE2C	339.25	13.97	325.28	292	0	292
Block3	80	1	PLTE_C16	SPARCL1	473.84	23.37	450.47	271	0	271
Block3	80	2	PLTE_C17	FAM133A	398.16	11.46	386.7	381	0	381
Block3	80	3	PLTE_C18	ZNF282	279.2	16.24	262.96	264	0	264
Block3	81	1	PLTE_C19	OIP5	481.28	17.91	463.38	386	0	386
Block3	81	2	PLTE_C20	MPP5	301.75	14.6	287.14	283	0	283
Block3	81	3	PLTE_C21	SPO11	330.75	6.89	323.85	289	0	289
Block3	82	1	PLTE_C22	FAP	332.29	32.05	300.24	281	0	281
Block3	82	2	PLTE_C23	TFDP3	427.87	9.72	418.15	378	0	378
Block3	82	3	PLTE_C24	APP	275.95	7.07	268.88	271	0	271
Block3	83	1	CTRL_C01	zzz_Cy3BSA_3	24002.1	234.2	23767.9	24266	0	24266
Block3	83	2	CTRL_C03	zzz_iga3	0	0	0	0	0	0	Not Found
Block3	83	3	CTRL_C02	zzz_igg3	1808.56	12.48	1796.08	1456	0	1456
Block3	84	1	PLTA_C01	RAF1	1078.76	28	1050.76	446	0	446
Block3	84	2	PLTA_C02	ZNF384	381.37	12.42	368.94	313	0	313
Block3	84	3	PLTA_C03	PIM2	143.48	4.47	139.01	100	0	100
Block3	85	1	PLTA_C04	CTNNB1	1351.03	28.58	1322.45	1156	3	1153
Block3	85	2	PLTA_C05	BMX	2781.48	30.31	2751.17	206	1	205
Block3	85	3	PLTA_C06	PRCC	393.25	5.04	388.21	376	0	376
Block3	86	1	PLTA_C07	LCK	281.31	25.47	255.84	271	0	271
Block3	86	2	PLTA_C08	NRAS	417.67	17.08	400.59	388	0	388
Block3	86	3	PLTA_C09	CLK1	215.4	3.35	212.05	191	0	191
Block3	87	1	PLTA_C10	TFG	921.78	18.28	903.5	867	0	867
Block3	87	2	PLTA_C11	SGK3	218.11	10.35	207.76	198	0	198
Block3	87	3	PLTA_C12	EXT2	290.03	5.22	284.81	290	0	290
Block3	88	1	PLTA_C13	MAP2K6	124.62	16.57	108.05	102	0	102
Block3	88	2	PLTA_C14	HIST1H4I	319.19	6.98	312.21	290	0	290
Block3	88	3	PLTA_C15	PDK1	207.86	3.93	203.92	198	0	198
Block3	89	1	PLTA_C16	PATZ1	399.55	16.34	383.21	284	0	284
Block3	89	2	PLTA_C17	TSSK1B	238.57	17.79	220.79	200	0	200
Block3	89	3	PLTA_C18	ARNT	325.62	6	319.62	289	0	289
Block3	90	1	PLTA_C19	PRKCH	173.16	15.26	157.9	116	0	116
Block3	90	2	PLTA_C20	ETV6	867.38	21.79	845.59	775	0	775
Block3	90	3	PLTA_C21	PRKCI	176.58	22.04	154.54	190	0	190
Block3	91	1	PLTA_C22	MLF1	377.38	9.77	367.62	316	0	316
Block3	91	2	PLTA_C23	MARK3	252.94	20.79	232.16	190	0	190
Block3	91	3	PLTA_C24	CCND1	501.09	6.47	494.63	385	0	385
Block3	92	1	PLTB_C01	PPP2R1A	262.57	29.76	232.81	201	0	201
Block3	92	2	PLTB_C02	MED4	360.57	38.63	321.94	292	0	292
Block3	92	3	PLTB_C03	RAC2	231.46	4.89	226.56	193	0	193
Block3	93	1	PLTB_C04	NSBP1	350.73	11.31	339.41	295	0	295
Block3	93	2	PLTB_C05	zzzzz_TRIB3	223.54	20.47	203.08	190	0	190
Block3	93	3	PLTB_C06	MED21	304.93	6.44	298.49	287	0	287
Block3	94	1	PLTB_C07	PSMB3	304.77	13.25	291.52	278	0	278
Block3	94	2	PLTB_C08	ZNF323	357.46	28.08	329.39	289	0	289
Block3	94	3	PLTB_C09	ADD1	197	7.38	189.62	195	0	195
Block3	95	1	PLTB_C10	SMARCE1	294.95	15.13	279.82	287	0	287
Block3	95	2	PLTB_C11	HIF1A	261.71	12.26	249.45	101	0	101
Block3	95	3	PLTB_C12	SOX2	233.87	4.09	229.78	201	0	201
Block3	96	1	PLTB_C13	PC	187.28	36.22	151.06	111	0	111
Block3	96	2	PLTB_C14	HCFC2	324.2	17.23	306.96	212	1	211
Block3	96	3	PLTB_C15	GNG3	186.78	6.2	180.58	196	0	196
Block3	97	1	PLTB_C16	ZNF274	278.01	16.14	261.87	201	0	201
Block3	97	2	PLTB_C17	HBG1	255.07	32.56	222.51	197	0	197
Block3	97	3	PLTB_C18	SCMH1	186.01	5.01	181	190	0	190
Block3	98	1	PLTB_C19	CCND2	251.97	12.63	239.34	196	0	196
Block3	98	2	PLTB_C20	HCLS1	833.75	14.47	819.28	608	0	608
Block3	98	3	PLTB_C21	ELK3	140.34	8.18	132.15	103	0	103
Block3	99	1	PLTB_C22	zzzz_HOXA9	265.43	10.27	255.16	205	0	205
Block3	99	2	PLTB_C23	ACTA1	393.06	9.45	383.61	296	0	296
Block3	99	3	PLTB_C24	ELF4	248.15	5.31	242.84	194	0	194
Block3	100	1	PLTC_C01	KIT	292.19	9.14	283.05	292	0	292
Block3	100	2	PLTC_C02	SLC25A6	294.18	38.47	255.7	198	0	198
Block3	100	3	PLTC_C03	MAP4K3	215.54	12.26	203.27	198	0	198
Block3	101	1	PLTC_C04	KRT19	4834.99	17.14	4817.85	4946.5	0	4946.5
Block3	101	2	PLTC_C05	STK10	501.92	11.77	490.15	379	0	379
Block3	101	3	PLTC_C06	PDXK	350.22	7.49	342.73	290	0	290
Block3	102	1	PLTC_C07	PRKAA2	440.02	16.52	423.5	395	0	395
Block3	102	2	PLTC_C08	CCT3	593.3	25.43	567.87	477	0	477
Block3	102	3	PLTC_C09	ACVR2A	282.39	13.84	268.55	276.5	1	275.5
Block3	103	1	PLTC_C10	PHIP	549.05	13.56	535.49	484	1	483
Block3	103	2	PLTC_C11	PAK2	695.01	33.77	661.24	518	0	518
Block3	103	3	PLTC_C12	RPL27A	966.87	8.21	958.66	303	0	303
Block3	104	1	PLTC_C13	BRD2	525.86	10.55	515.31	485	0	485
Block3	104	2	PLTC_C14	LIMS1	1087.57	35.82	1051.75	1023.5	0	1023.5
Block3	104	3	PLTC_C15	DSTYK	351.73	6.72	345.01	197	0	197
Block3	105	1	PLTC_C16	IDI1	676.6	11.88	664.72	398	0	398
Block3	105	2	PLTC_C17	C9orf96	457.09	29.09	428.01	305	0	305
Block3	105	3	PLTC_C18	CRYAB	1397.57	11.12	1386.45	1359	1	1358
Block3	106	1	PLTC_C19	C20orf43	427.32	12.41	414.91	389	0	389
Block3	106	2	PLTC_C20	GSTT1	812	110.1	701.89	781	1	780
Block3	106	3	PLTC_C21	RPL10	280.1	7.12	272.99	284	0	284
Block3	107	1	PLTC_C22	zzzzz_PRIM1	425.96	14.11	411.84	383	0	383
Block3	107	2	PLTC_C23	ME2	244.53	23.48	221.06	195	0	195
Block3	107	3	PLTC_C24	MYOZ2	467.56	14.17	453.4	453.5	0	453.5
Block3	108	1	PLTD_C01	NR2E3	504.45	38.21	466.24	489	0	489
Block3	108	2	PLTD_C02	XYLB	0	0	0	0	0	0	Not Found
Block3	108	3	PLTD_C03	SLA2	369.13	16.07	353.06	302	0	302
Block3	109	1	PLTD_C04	KLK3	298.4	13.2	285.2	286	0	286
Block3	109	2	PLTD_C05	RBM6	377.68	18.63	359.05	294	0	294
Block3	109	3	PLTD_C06	HRH2	286.38	29.29	257.09	221	0	221
Block3	110	1	PLTD_C07	VPS4A	416.54	16.54	400	386	1	385
Block3	110	2	PLTD_C08	MPP3	305.23	15.36	289.87	208	0	208
Block3	110	3	PLTD_C09	ZSCAN21	292.98	25.41	267.58	284	0	284
Block3	111	1	PLTD_C10	MPP1	343.8	32.67	311.12	293	0	293
Block3	111	2	PLTD_C11	PTRH1	477.03	14.64	462.38	405	0	405
Block3	111	3	PLTD_C12	AK1	297.53	20.63	276.9	276	0	276
Block3	112	1	PLTD_C13	OAS2	358.7	15.13	343.57	305	0	305
Block3	112	2	PLTD_C14	ITPK1	570.21	13.93	556.28	505	0	505
Block3	112	3	PLTD_C15	ZNF169	380.41	46.84	333.57	373	0	373
Block3	113	1	PLTD_C16	PFKP	321.68	13.93	307.75	285	0	285
Block3	113	2	PLTD_C17	TRAF3IP1	548.59	22.69	525.9	488	0	488
Block3	113	3	PLTD_C18	CKB	370.38	26.92	343.46	383	0	383
Block3	114	1	PLTD_C19	STAU1	449.65	10.97	438.68	397	0	397
Block3	114	2	PLTD_C20	GALK1	345.05	27.16	317.89	292	0	292
Block3	114	3	PLTD_C21	RAD21	345.07	33.54	311.53	306.5	0	306.5
Block3	115	1	PLTD_C22	DTYMK	335.98	7.73	328.25	290	0	290
Block3	115	2	PLTD_C23	S100A9	354.26	11.17	343.09	295	0	295
Block3	115	3	PLTD_C24	NME4	403.34	19.94	383.4	392	0	392
Block3	116	1	PLTE_C01	MAGEB1	824.95	16.5	808.44	577	0	577
Block3	116	2	PLTE_C02	CD276	307.39	277.57	29.82	203	0	203
Block3	116	3	PLTE_C03	MAGEB2	828.28	23.63	804.65	773.5	0	773.5
Block3	117	1	PLTE_C04	GP2	210.82	12.77	198.05	189	0	189
Block3	117	2	PLTE_C05	MAGEB3	352.37	21.44	330.92	297	0	297
Block3	117	3	PLTE_C06	IGF2BP3	242.22	68.94	173.28	197	0	197
Block3	118	1	PLTE_C07	MAGEB4	740.26	15.19	725.07	698	0	698
Block3	118	2	PLTE_C08	MMP14	273.03	22.98	250.06	248.5	0	248.5
Block3	118	3	PLTE_C09	MAGEC2	355.03	10.61	344.42	294	0	294
Block3	119	1	PLTE_C10	AIFM3	242.27	14.6	227.67	183	0	183
Block3	119	2	PLTE_C11	CTAGE1	442.8	22.36	420.45	382	0	382
Block3	119	3	PLTE_C12	GLS2	289.96	10.42	279.55	274	0	274
Block3	120	1	PLTE_C13	GAGE1	454.42	19.33	435.1	391	0	391
Block3	120	2	PLTE_C14	HSPA5	236.44	75.52	160.93	184	0	184
Block3	120	3	PLTE_C15	GAGE2C	359.14	8.59	350.55	291	0	291
Block3	121	1	PLTE_C16	SPARCL1	242.17	12.06	230.11	184	0	184
Block3	121	2	PLTE_C17	FAM133A	454.81	18.25	436.56	378	0	378
Block3	121	3	PLTE_C18	ZNF282	241.6	5.75	235.85	194	0	194
Block3	122	1	PLTE_C19	OIP5	425.26	14.69	410.56	379	0	379
Block3	122	2	PLTE_C20	MPP5	354.14	14.13	340	294	0	294
Block3	122	3	PLTE_C21	SPO11	316.02	8.77	307.25	289	0	289
Block3	123	1	PLTE_C22	FAP	318.35	17.94	300.41	278.5	2	276.5
Block3	123	2	PLTE_C23	TFDP3	527.23	16.29	510.94	390	0	390
Block3	123	3	PLTE_C24	APP	255.77	5.61	250.16	218	0	218
Block3	124	1	CTRL_C01	zzz_Cy3BSA_3	27884	282.55	27601.4	27645	1	27644
Block3	124	2	CTRL_C03	zzz_iga3	0	0	0	0	0	0	Not Found
Block3	124	3	CTRL_C02	zzz_igg3	1803.38	11.25	1792.13	1766	0	1766
Block3	125	1	PLTA_C01	RAF1	630.09	10.54	619.55	405.5	0	405.5
Block3	125	2	PLTA_C02	ZNF384	447.89	26.03	421.86	383	0	383
Block3	125	3	PLTA_C03	PIM2	225.18	6.14	219.04	102	0	102
Block3	126	1	PLTA_C04	CTNNB1	992.59	17.19	975.4	896	0	896
Block3	126	2	PLTA_C05	BMX	344.79	48.19	296.6	200	0	200
Block3	126	3	PLTA_C06	PRCC	397.08	23.84	373.23	380	0	380
Block3	127	1	PLTA_C07	LCK	327.08	50.94	276.14	287	0	287
Block3	127	2	PLTA_C08	NRAS	440.44	14.85	425.6	408	0	408
Block3	127	3	PLTA_C09	CLK1	192.35	14.63	177.72	196	0	196
Block3	128	1	PLTA_C10	TFG	796.67	18.77	777.91	788	0	788
Block3	128	2	PLTA_C11	SGK3	211.66	5.85	205.8	193	0	193
Block3	128	3	PLTA_C12	EXT2	321.57	5.71	315.86	287	0	287
Block3	129	1	PLTA_C13	MAP2K6	209.69	33.63	176.05	103	0	103
Block3	129	2	PLTA_C14	HIST1H4I	321.24	10.3	310.94	287	0	287
Block3	129	3	PLTA_C15	PDK1	206.43	9.3	197.12	191	0	191
Block3	130	1	PLTA_C16	PATZ1	408.06	20.18	387.88	309	0	309
Block3	130	2	PLTA_C17	TSSK1B	237.85	5.39	232.46	202	0	202
Block3	130	3	PLTA_C18	ARNT	338.51	7.33	331.18	292	0	292
Block3	131	1	PLTA_C19	PRKCH	268.65	21.22	247.43	190	0	190
Block3	131	2	PLTA_C20	ETV6	967.93	9.6	958.34	875.5	0	875.5
Block3	131	3	PLTA_C21	PRKCI	191.63	4.8	186.82	188	0	188
Block3	132	1	PLTA_C22	MLF1	482.12	19.32	462.8	384	0	384
Block3	132	2	PLTA_C23	MARK3	211.46	6.45	205.01	197	0	197
Block3	132	3	PLTA_C24	CCND1	465.1	4.3	460.79	410	0	410
Block3	133	1	PLTB_C01	PPP2R1A	306.58	16.54	290.04	212	0	212
Block3	133	2	PLTB_C02	MED4	347.65	5.35	342.3	302	0	302
Block3	133	3	PLTB_C03	RAC2	263.87	5.14	258.74	204	0	204
Block3	134	1	PLTB_C04	NSBP1	753.16	28.99	724.17	397	0	397
Block3	134	2	PLTB_C05	zzzzz_TRIB3	169.12	5.61	163.51	149	0	149
Block3	134	3	PLTB_C06	MED21	335.63	4.92	330.71	284	0	284
Block3	135	1	PLTB_C07	PSMB3	343.78	30.17	313.61	273	0	273
Block3	135	2	PLTB_C08	ZNF323	331.67	6.76	324.9	289	0	289
Block3	135	3	PLTB_C09	ADD1	246.96	19.3	227.66	193	0	193
Block3	136	1	PLTB_C10	SMARCE1	653.22	35.46	617.76	384	0	384
Block3	136	2	PLTB_C11	HIF1A	178.46	4.71	173.75	99	0	99
Block3	136	3	PLTB_C12	SOX2	283.91	13.27	270.64	271.5	0	271.5
Block3	137	1	PLTB_C13	PC	271.07	21.06	250	186	0	186
Block3	137	2	PLTB_C14	HCFC2	316.92	16.26	300.67	293	1	292
Block3	137	3	PLTB_C15	GNG3	229.63	7.39	222.24	195	0	195
Block3	138	1	PLTB_C16	ZNF274	313.62	17.94	295.68	285	0	285
Block3	138	2	PLTB_C17	HBG1	256.95	13.6	243.36	200	0	200
Block3	138	3	PLTB_C18	SCMH1	240.59	11.33	229.26	203	0	203
Block3	139	1	PLTB_C19	CCND2	311.9	19.49	292.41	286	0	286
Block3	139	2	PLTB_C20	HCLS1	839.04	8.02	831.02	785	0	785
Block3	139	3	PLTB_C21	ELK3	180.7	5.52	175.18	184	0	184
Block3	140	1	PLTB_C22	zzzz_HOXA9	274.4	30.37	244.03	271	0	271
Block3	140	2	PLTB_C23	ACTA1	469.12	5.41	463.7	384	0	384
Block3	140	3	PLTB_C24	ELF4	284.81	8.24	276.57	280	0	280
Block3	141	1	PLTC_C01	KIT	365.8	116.41	249.4	294	0	294
Block3	141	2	PLTC_C02	SLC25A6	254.04	7.73	246.31	200	0	200
Block3	141	3	PLTC_C03	MAP4K3	241.71	10.3	231.41	180	0	180
Block3	142	1	PLTC_C04	KRT19	5071.74	33.8	5037.94	5162.5	0	5162.5
Block3	142	2	PLTC_C05	STK10	432.92	8.95	423.97	390	0	390
Block3	142	3	PLTC_C06	PDXK	429.58	10.31	419.27	379	0	379
Block3	143	1	PLTC_C07	PRKAA2	500.67	26.02	474.65	470	0	470
Block3	143	2	PLTC_C08	CCT3	507.6	10.57	497.04	481	0	481
Block3	143	3	PLTC_C09	ACVR2A	320.54	18.8	301.74	284	0	284
Block3	144	1	PLTC_C10	PHIP	666.46	16.35	650.11	533.5	0	533.5
Block3	144	2	PLTC_C11	PAK2	539.56	7.36	532.2	382	0	382
Block3	144	3	PLTC_C12	RPL27A	298.03	16.91	281.12	277	0	277
Block3	145	1	PLTC_C13	BRD2	786.97	22.01	764.96	560	0	560
Block3	145	2	PLTC_C14	LIMS1	1193.31	16.31	1177	1115	0	1115
Block3	145	3	PLTC_C15	DSTYK	301.34	14.37	286.97	281.5	0	281.5
Block3	146	1	PLTC_C16	IDI1	610.02	34.01	576	462	0	462
Block3	146	2	PLTC_C17	C9orf96	321.17	10.6	310.57	285	0	285
Block3	146	3	PLTC_C18	CRYAB	1277.34	21.98	1255.35	1236	0	1236
Block3	147	1	PLTC_C19	C20orf43	536.67	38.16	498.52	414	0	414
Block3	147	2	PLTC_C20	GSTT1	913.4	14.52	898.89	895	0	895
Block3	147	3	PLTC_C21	RPL10	299	16.77	282.24	271	0	271
Block3	148	1	PLTC_C22	zzzzz_PRIM1	501.4	41.59	459.82	463	0	463
Block3	148	2	PLTC_C23	ME2	349.34	15.75	333.59	279	0	279
Block3	148	3	PLTC_C24	MYOZ2	471.23	20.7	450.52	390	0	390
Block3	149	1	PLTD_C01	NR2E3	599.89	24.24	575.65	481	0	481
Block3	149	2	PLTD_C02	XYLB	312.61	24.68	287.93	287	0	287
Block3	149	3	PLTD_C03	SLA2	366.89	30.35	336.54	302	0	302
Block3	150	1	PLTD_C04	KLK3	342.74	32.56	310.18	279	0	279
Block3	150	2	PLTD_C05	RBM6	375.99	24.83	351.16	279	1	278
Block3	150	3	PLTD_C06	HRH2	303.63	29.99	273.63	281	0	281
Block3	151	1	PLTD_C07	VPS4A	453.21	28.58	424.62	385	0	385
Block3	151	2	PLTD_C08	MPP3	316.61	22.99	293.62	281	0	281
Block3	151	3	PLTD_C09	ZSCAN21	278.19	31.08	247.12	273	0	273
Block3	152	1	PLTD_C10	MPP1	392.18	23.75	368.42	360	0	360
Block3	152	2	PLTD_C11	PTRH1	531.21	28.71	502.49	470	0	470
Block3	152	3	PLTD_C12	AK1	311.84	30.76	281.08	275	0	275
Block3	153	1	PLTD_C13	OAS2	380.24	28.21	352.03	373	0	373
Block3	153	2	PLTD_C14	ITPK1	586.6	30.69	555.91	571	0	571
Block3	153	3	PLTD_C15	ZNF169	369.36	27.29	342.07	364	0	364
Block3	154	1	PLTD_C16	PFKP	375.8	46.55	329.25	289	0	289
Block3	154	2	PLTD_C17	TRAF3IP1	583.05	35.36	547.7	487	0	487
Block3	154	3	PLTD_C18	CKB	359.61	26.85	332.75	298	0	298
Block3	155	1	PLTD_C19	STAU1	508.19	46.5	461.69	474	0	474
Block3	155	2	PLTD_C20	GALK1	360.12	20.76	339.36	293	0	293
Block3	155	3	PLTD_C21	RAD21	363.23	17.4	345.82	292	0	292
Block3	156	1	PLTD_C22	DTYMK	292.24	21.01	271.23	282	0	282
Block3	156	2	PLTD_C23	S100A9	367.65	12.86	354.79	297	0	297
Block3	156	3	PLTD_C24	NME4	398.92	17.61	381.31	299	0	299
Block3	157	1	PLTE_C01	MAGEB1	519.21	18.33	500.88	474	0	474
Block3	157	2	PLTE_C02	CD276	134.75	11.64	123.11	93	0	93
Block3	157	3	PLTE_C03	MAGEB2	658.08	14.21	643.87	650	0	650
Block3	158	1	PLTE_C04	GP2	164.05	11.77	152.28	99	0	99
Block3	158	2	PLTE_C05	MAGEB3	315.57	10.42	305.15	281	0	281
Block3	158	3	PLTE_C06	IGF2BP3	234.54	10.24	224.29	178	0	178
Block3	159	1	PLTE_C07	MAGEB4	749.99	9.63	740.36	673	0	673
Block3	159	2	PLTE_C08	MMP14	289.75	13.02	276.74	183	0	183
Block3	159	3	PLTE_C09	MAGEC2	365.42	9.59	355.84	289	0	289
Block3	160	1	PLTE_C10	AIFM3	214.8	9.48	205.32	189	0	189
Block3	160	2	PLTE_C11	CTAGE1	455.95	12.48	443.47	383	0	383
Block3	160	3	PLTE_C12	GLS2	347.36	9.83	337.53	282	0	282
Block3	161	1	PLTE_C13	GAGE1	433.27	8.16	425.11	393	0	393
Block3	161	2	PLTE_C14	HSPA5	239.72	10.64	229.08	184	0	184
Block3	161	3	PLTE_C15	GAGE2C	419.52	10.97	408.55	297	0	297
Block3	162	1	PLTE_C16	SPARCL1	226.44	10.52	215.92	182	0	182
Block3	162	2	PLTE_C17	FAM133A	433.32	13.88	419.44	400	0	400
Block3	162	3	PLTE_C18	ZNF282	298.16	11.98	286.18	275.5	0	275.5
Block3	163	1	PLTE_C19	OIP5	438.22	13	425.22	390	0	390
Block3	163	2	PLTE_C20	MPP5	384.11	36.05	348.06	316	0	316
Block3	163	3	PLTE_C21	SPO11	423.65	27.98	395.67	293	0	293
Block3	164	1	PLTE_C22	FAP	316.81	22.49	294.32	281	0	281
Block3	164	2	PLTE_C23	TFDP3	507.02	58.63	448.39	476	0	476
Block3	164	3	PLTE_C24	APP	304.16	49.33	254.82	265	0	265
Block3	165	1	CTRL_C01	zzz_Cy3BSA_3	24776.9	357.87	24419	24743	0	24743
Block3	165	2	Empty	Empty	0	0	0	0	0	0	Not Found
Block3	165	3	Empty	Empty	0	0	0	0	0	0	Not Found
Block4	1	1	CTRL_D01	zzz_Cy3BSA_4	21874.9	275.52	21599.4	21591	0	21591
Block4	1	2	CTRL_D03	zzz_iga4	0	0	0	0	0	0	Not Found
Block4	1	3	CTRL_D02	zzz_igg4	936.03	68.17	867.85	780	7	773
Block4	2	1	PLTA_D01	RAP1GDS1	333.4	8.41	324.98	282	0	282
Block4	2	2	PLTA_D02	FOLH1	329.43	31.96	297.47	286	0	286
Block4	2	3	PLTA_D03	DDB2	397.34	44.32	353.03	371.5	1	370.5
Block4	3	1	PLTA_D04	PPP3R1	261.45	7.16	254.28	196	0	196
Block4	3	2	PLTA_D05	LYL1	369.26	15.85	353.41	286	0	286
Block4	3	3	PLTA_D06	PKLR	306.38	27.17	279.22	282	0	282
Block4	4	1	PLTA_D07	RARA	404.46	10.28	394.18	377	0	377
Block4	4	2	PLTA_D08	IDO1	318.54	15.18	303.36	279	0	279
Block4	4	3	PLTA_D09	SH3GL1	1028.07	21.57	1006.5	922	0	922
Block4	5	1	PLTA_D10	CA1	324.83	14.32	310.51	279	0	279
Block4	5	2	PLTA_D11	PTPN4	419.62	14.68	404.93	385	0	385
Block4	5	3	PLTA_D12	PPP3CA	400.64	15.84	384.8	371	0	371
Block4	6	1	PLTA_D13	EIF4A2	351.02	13.5	337.51	294	0	294
Block4	6	2	PLTA_D14	CISH	311.16	14.46	296.7	282	0	282
Block4	6	3	PLTA_D15	GPHN	426.74	109.49	317.25	387	0	387
Block4	7	1	PLTA_D16	BDNF	307.82	17.71	290.1	272	0	272
Block4	7	2	PLTA_D17	ERCC5	356.06	18.83	337.22	300	0	300
Block4	7	3	PLTA_D18	BTRC	328.8	17.85	310.95	284	0	284
Block4	8	1	PLTA_D19	LMO2	475.28	23.87	451.4	385	0	385
Block4	8	2	PLTA_D20	IMPDH1	576.4	30.22	546.18	515	0	515
Block4	8	3	PLTA_D21	PIN1	447.83	20.34	427.49	392	0	392
Block4	9	1	PLTA_D22	TIRAP	507.47	32.09	475.38	469.5	0	469.5
Block4	9	2	PLTA_D23	PTEN	429.26	27.28	401.98	372	0	372
Block4	9	3	PLTA_D24	EGR2	453.79	28.34	425.45	386	0	386
Block4	10	1	PLTB_D01	TCF21	265.76	19.47	246.29	198	0	198
Block4	10	2	PLTB_D02	HIPK1	177.71	19.06	158.64	183	0	183
Block4	10	3	PLTB_D03	NR0B2	328.12	31.09	297.03	270	0	270
Block4	11	1	PLTB_D04	FGFR2	183.53	9.76	173.78	174	0	174
Block4	11	2	PLTB_D05	TEAD3	302.33	8.27	294.06	275	0	275
Block4	11	3	PLTB_D06	DYRK4	352.39	12.53	339.86	285	0	285
Block4	12	1	PLTB_D07	FIGF	269.96	7.62	262.34	192	0	192
Block4	12	2	PLTB_D08	STK33	294.44	8.93	285.5	278	0	278
Block4	12	3	PLTB_D09	NKX2-5	239.19	7.43	231.76	189	0	189
Block4	13	1	PLTB_D10	MGC42105	227.92	14.45	213.47	189	0	189
Block4	13	2	PLTB_D11	RORC	237.47	9.21	228.26	181	0	181
Block4	13	3	PLTB_D12	PDK4	225.59	8.88	216.71	189	0	189
Block4	14	1	PLTB_D13	FOXI1	991.39	27.06	964.32	912.5	0	912.5
Block4	14	2	PLTB_D14	MAPK6	109.06	19.86	89.2	97	0	97
Block4	14	3	PLTB_D15	TFEC	216.17	17.32	198.84	182	0	182
Block4	15	1	PLTB_D16	FRK	221	15.73	205.27	177	0	177
Block4	15	2	PLTB_D17	TSC22D4	227.34	15.31	212.04	178	0	178
Block4	15	3	PLTB_D18	SRPK2	119.88	21.3	98.58	96	0	96
Block4	16	1	PLTB_D19	MITF	177.03	11.47	165.56	191	0	191
Block4	16	2	PLTB_D20	zzzzz_NTRK2	215.61	9.22	206.39	185	0	185
Block4	16	3	PLTB_D21	GMEB2	346.88	18.94	327.94	280.5	0	280.5
Block4	17	1	PLTB_D22	NEK3	97.95	11.23	86.73	90	0	90
Block4	17	2	PLTB_D23	KLF4	208.78	11.55	197.23	179	0	179
Block4	17	3	PLTB_D24	ZBTB16	0	0	0	0	0	0	Not Found
Block4	18	1	PLTC_D01	zzzz_DYRK3	249.1	24.03	225.06	191	0	191
Block4	18	2	PLTC_D02	INPP1	274.28	84.02	190.26	270.5	0	270.5
Block4	18	3	PLTC_D03	zzzzz_PFTK2	252.35	13.24	239.11	185	3	182
Block4	19	1	PLTC_D04	CRADD	902.92	15.75	887.18	869	2	867
Block4	19	2	PLTC_D05	MAPKAPK5	282.38	13.32	269.06	263	0	263
Block4	19	3	PLTC_D06	CIDEC	286.59	16.27	270.32	226.5	0	226.5
Block4	20	1	PLTC_D07	TYRO3	233.33	12.92	220.41	184	0	184
Block4	20	2	PLTC_D08	BTG3	307.76	13.35	294.41	284	0	284
Block4	20	3	PLTC_D09	CDK3	287.48	11.54	275.93	276	0	276
Block4	21	1	PLTC_D10	PDCD6	278.29	15.09	263.2	266	0	266
Block4	21	2	PLTC_D11	BMPR1B	257.18	10.8	246.38	186	0	186
Block4	21	3	PLTC_D12	ATG12	300.06	14.65	285.41	259	0	259
Block4	22	1	PLTC_D13	RPS6KA4	159.23	9.26	149.97	101	0	101
Block4	22	2	PLTC_D14	zzzzz_MXI1	199.96	16.24	183.73	169	0	169
Block4	22	3	PLTC_D15	BMPR2	205.05	11.92	193.14	174	1	173
Block4	23	1	PLTC_D16	TXNRD1	459.83	11.32	448.51	375	0	375
Block4	23	2	PLTC_D17	NLK	275.45	11.71	263.74	206	0	206
Block4	23	3	PLTC_D18	PDCD5	506.18	11.41	494.77	468	0	468
Block4	24	1	PLTC_D19	RPS6KB1	389.84	17.31	372.53	354	0	354
Block4	24	2	PLTC_D20	YWHAG	426.67	14.3	412.36	368	0	368
Block4	24	3	PLTC_D21	RAGE	234.3	9.21	225.09	171	0	171
Block4	25	1	PLTC_D22	RNGTT	394.54	36.35	358.19	291	0	291
Block4	25	2	PLTC_D23	ADCK1	118.8	26.08	92.72	87	0	87
Block4	25	3	PLTC_D24	RRAGC	405.73	15.04	390.69	372	0	372
Block4	26	1	PLTD_D01	TKT	235.93	36.77	199.16	193	0	193
Block4	26	2	PLTD_D02	zzzz_CDC25B	696.89	25.85	671.04	588	0	588
Block4	26	3	PLTD_D03	zzzz_UXT	219.36	29.64	189.72	178	0	178
Block4	27	1	PLTD_D04	SOCS2	335.16	29.05	306.12	287	0	287
Block4	27	2	PLTD_D05	NRBF2	644.95	40.18	604.78	587	0	587
Block4	27	3	PLTD_D06	NEUROD1	485.97	33.36	452.61	401	0	401
Block4	28	1	PLTD_D07	RPL11	170.6	17.11	153.5	194	0	194
Block4	28	2	PLTD_D08	zzz_pPRO9	261.97	20.56	241.41	274	0	274
Block4	28	3	PLTD_D09	PITX2	211.91	23.71	188.2	188.5	0	188.5
Block4	29	1	PLTD_D10	zzzz_TRIM25	307.36	18.23	289.13	286	0	286
Block4	29	2	PLTD_D11	GTPBP1	127.25	14.45	112.8	94	0	94
Block4	29	3	PLTD_D12	zzzz_GTF2A1L	413.89	12.52	401.37	378	2	376
Block4	30	1	PLTD_D13	ZKSCAN4	161.13	12.5	148.63	128	1	127
Block4	30	2	PLTD_D14	zzzz_ISL1	293.98	13.27	280.71	278	3	275
Block4	30	3	PLTD_D15	TNIP1	154.88	14.44	140.44	107.5	4	103.5
Block4	31	1	PLTD_D16	zzzz_SSBP3	306.98	16.64	290.34	288	2	286
Block4	31	2	PLTD_D17	SDCCAG10	175.61	12.84	162.77	127	0	127
Block4	31	3	PLTD_D18	zzzz_HOXD3	277.91	11.54	266.37	201	0	201
Block4	32	1	PLTD_D19	HOMER2	161.31	12.21	149.1	111	0	111
Block4	32	2	PLTD_D20	zzzz_CNOT7	338.39	22.45	315.94	281	0	281
Block4	32	3	PLTD_D21	CYCS	158.01	13.83	144.18	96.5	0	96.5
Block4	33	1	PLTD_D22	zzzz_FOXM1	318.18	16.84	301.34	285	0	285
Block4	33	2	PLTD_D23	PTPN2	160.53	19.56	140.97	112.5	0	112.5
Block4	33	3	PLTD_D24	zzzz_TADA3L	559.52	19.38	540.14	496	0	496
Block4	34	1	PLTE_D01	SPAG4	177.8	25.63	152.17	106	0	106
Block4	34	2	Empty	Empty	0	0	0	0	0	0	Not Found
Block4	34	3	PLTE_D03	MAGEC1	182.45	32.69	149.76	186	0	186
Block4	35	1	Empty	Empty	0	0	0	0	0	0	Not Found
Block4	35	2	PLTE_D05	HORMAD1	300.83	35.17	265.66	292	0	292
Block4	35	3	Empty	Empty	0	0	0	0	0	0	Not Found
Block4	36	1	PLTE_D07	MAGEC3	273.36	30.64	242.72	272	0	272
Block4	36	2	Empty	Empty	0	0	0	0	0	0	Not Found
Block4	36	3	PLTE_D09	CTNNA2	226.38	31.55	194.83	184	0	184
Block4	37	1	Empty	Empty	0	0	0	0	0	0	Not Found
Block4	37	2	PLTE_D11	CABYR	254.3	29.68	224.62	195	0	195
Block4	37	3	Empty	Empty	0	0	0	0	0	0	Not Found
Block4	38	1	PLTE_D13	PIWIL2	296.89	29.26	267.62	273	0	273
Block4	38	2	Empty	Empty	0	0	0	0	0	0	Not Found
Block4	38	3	PLTE_D15	SPAG9	269.65	31.05	238.6	200	0	200
Block4	39	1	Empty	Empty	0	0	0	0	0	0	Not Found
Block4	39	2	PLTE_D17	NUF2	297.52	28.14	269.38	280	0	280
Block4	39	3	Empty	Empty	0	0	0	0	0	0	Not Found
Block4	40	1	PLTE_D19	MAEL	261.01	27.76	233.26	275	0	275
Block4	40	2	Empty	Empty	0	0	0	0	0	0	Not Found
Block4	40	3	PLTE_D21	NXF2	382.46	23.23	359.23	280	0	280
Block4	41	1	Empty	Empty	0	0	0	0	0	0	Not Found
Block4	41	2	PLTE_D23	TSGA10	856.67	21.04	835.63	793	0	793
Block4	41	3	Empty	Empty	0	0	0	0	0	0	Not Found
Block4	42	1	CTRL_D01	zzz_Cy3BSA_4	22175.8	260.45	21915.4	22366	0	22366
Block4	42	2	CTRL_D03	zzz_iga4	0	0	0	0	0	0	Not Found
Block4	42	3	CTRL_D02	zzz_igg4	930.78	41.19	889.6	875	0	875
Block4	43	1	PLTA_D01	RAP1GDS1	350.79	19.15	331.64	289	0	289
Block4	43	2	PLTA_D02	FOLH1	289.52	19.22	270.3	291	0	291
Block4	43	3	PLTA_D03	DDB2	543.87	20.63	523.23	293	0	293
Block4	44	1	PLTA_D04	PPP3R1	220.61	12.24	208.37	188	0	188
Block4	44	2	PLTA_D05	LYL1	329.55	13.79	315.76	287	0	287
Block4	44	3	PLTA_D06	PKLR	303.93	17.8	286.13	289	0	289
Block4	45	1	PLTA_D07	RARA	373.77	19.55	354.22	319.5	0	319.5
Block4	45	2	PLTA_D08	IDO1	269.2	13.07	256.12	272	0	272
Block4	45	3	PLTA_D09	SH3GL1	880.47	19.93	860.55	805	0	805
Block4	46	1	PLTA_D10	CA1	411.84	27.7	384.14	283	0	283
Block4	46	2	PLTA_D11	PTPN4	380.43	27.29	353.14	308	0	308
Block4	46	3	PLTA_D12	PPP3CA	345.67	21.1	324.58	295	0	295
Block4	47	1	PLTA_D13	EIF4A2	395.55	45.84	349.71	291	0	291
Block4	47	2	PLTA_D14	CISH	292.2	13.52	278.68	281	0	281
Block4	47	3	PLTA_D15	GPHN	362.54	14.33	348.22	294.5	0	294.5
Block4	48	1	PLTA_D16	BDNF	282.91	27.79	255.12	222	0	222
Block4	48	2	PLTA_D17	ERCC5	296.67	17.79	278.88	285	0	285
Block4	48	3	PLTA_D18	BTRC	283.85	16.43	267.42	270	0	270
Block4	49	1	PLTA_D19	LMO2	528.74	30.55	498.2	393	0	393
Block4	49	2	PLTA_D20	IMPDH1	451.72	17.84	433.88	453.5	0	453.5
Block4	49	3	PLTA_D21	PIN1	383.97	18.37	365.59	303	0	303
Block4	50	1	PLTA_D22	TIRAP	524.19	51.83	472.36	394	0	394
Block4	50	2	PLTA_D23	PTEN	386.93	28.47	358.46	316	0	316
Block4	50	3	PLTA_D24	EGR2	409.74	18.6	391.14	310	0	310
Block4	51	1	PLTB_D01	TCF21	323.77	44.5	279.28	281	0	281
Block4	51	2	PLTB_D02	HIPK1	592.57	26.51	566.05	186	0	186
Block4	51	3	PLTB_D03	NR0B2	285.31	22.93	262.39	254.5	0	254.5
Block4	52	1	PLTB_D04	FGFR2	304.25	48.7	255.55	189	0	189
Block4	52	2	PLTB_D05	TEAD3	382.28	39.45	342.83	285	0	285
Block4	52	3	PLTB_D06	DYRK4	379.31	21.52	357.79	307	0	307
Block4	53	1	PLTB_D07	FIGF	368.96	53.36	315.6	277	0	277
Block4	53	2	PLTB_D08	STK33	476.2	48.84	427.35	365	0	365
Block4	53	3	PLTB_D09	NKX2-5	293.57	27.51	266.06	189	0	189
Block4	54	1	PLTB_D10	MGC42105	300.49	38.3	262.19	274	0	274
Block4	54	2	PLTB_D11	RORC	409.52	56.4	353.13	285	0	285
Block4	54	3	PLTB_D12	PDK4	250.7	44.36	206.34	201	0	201
Block4	55	1	PLTB_D13	FOXI1	980.44	53.05	927.39	865	0	865
Block4	55	2	PLTB_D14	MAPK6	187.45	56.84	130.61	183	0	183
Block4	55	3	PLTB_D15	TFEC	327.76	38.2	289.57	199	0	199
Block4	56	1	PLTB_D16	FRK	245.65	56.11	189.54	192	0	192
Block4	56	2	PLTB_D17	TSC22D4	367.9	59.02	308.88	287	0	287
Block4	56	3	PLTB_D18	SRPK2	277.87	49.62	228.25	186	0	186
Block4	57	1	PLTB_D19	MITF	356.3	30.86	325.44	287	0	287
Block4	57	2	PLTB_D20	zzzzz_NTRK2	322.71	24.15	298.57	197	0	197
Block4	57	3	PLTB_D21	GMEB2	385.97	76.4	309.57	274.5	0	274.5
Block4	58	1	PLTB_D22	NEK3	158.02	21.7	136.32	133	0	133
Block4	58	2	PLTB_D23	KLF4	251.49	18.59	232.9	187.5	0	187.5
Block4	58	3	PLTB_D24	ZBTB16	0	0	0	0	0	0	Not Found
Block4	59	1	PLTC_D01	zzzz_DYRK3	255.94	17.64	238.3	187	0	187
Block4	59	2	PLTC_D02	INPP1	330.98	20.09	310.89	282	0	282
Block4	59	3	PLTC_D03	zzzzz_PFTK2	292.71	17.61	275.1	201.5	0	201.5
Block4	60	1	PLTC_D04	CRADD	982.78	19.56	963.22	941	0	941
Block4	60	2	PLTC_D05	MAPKAPK5	489.97	19.43	470.54	299	0	299
Block4	60	3	PLTC_D06	CIDEC	289.33	24.25	265.07	191	0	191
Block4	61	1	PLTC_D07	TYRO3	305.44	16.75	288.69	189	0	189
Block4	61	2	PLTC_D08	BTG3	366.28	18.71	347.57	276	0	276
Block4	61	3	PLTC_D09	CDK3	346.65	34.13	312.52	240	0	240
Block4	62	1	PLTC_D10	PDCD6	318.89	18.31	300.59	285	0	285
Block4	62	2	PLTC_D11	BMPR1B	322.48	35.43	287.05	205.5	0	205.5
Block4	62	3	PLTC_D12	ATG12	348.15	30.48	317.67	294	0	294
Block4	63	1	PLTC_D13	RPS6KA4	239.16	28.36	210.8	184	0	184
Block4	63	2	PLTC_D14	zzzzz_MXI1	227.59	20.56	207.03	191	0	191
Block4	63	3	PLTC_D15	BMPR2	256.35	49.09	207.27	189	2	187
Block4	64	1	PLTC_D16	TXNRD1	518.81	30.13	488.68	465	0	465
Block4	64	2	PLTC_D17	NLK	324.29	15.56	308.73	287	0	287
Block4	64	3	PLTC_D18	PDCD5	604.37	13.06	591.31	501	2	499
Block4	65	1	PLTC_D19	RPS6KB1	363.92	24.43	339.49	299	0	299
Block4	65	2	PLTC_D20	YWHAG	507.34	19.77	487.57	424	1	423
Block4	65	3	PLTC_D21	RAGE	381.45	24.04	357.41	287	3	284
Block4	66	1	PLTC_D22	RNGTT	332.48	15.72	316.76	290	0	290
Block4	66	2	PLTC_D23	ADCK1	148.56	11.93	136.63	103	0	103
Block4	66	3	PLTC_D24	RRAGC	495.24	15.47	479.77	384	3	381
Block4	67	1	PLTD_D01	TKT	147.25	11.3	135.94	105	0	105
Block4	67	2	PLTD_D02	zzzz_CDC25B	593.29	13.08	580.21	564.5	5	559.5
Block4	67	3	PLTD_D03	zzzz_UXT	278.95	15.86	263.08	198	5	193
Block4	68	1	PLTD_D04	SOCS2	235.37	17.87	217.5	194	0	194
Block4	68	2	PLTD_D05	NRBF2	609.25	19.44	589.81	529	7	522
Block4	68	3	PLTD_D06	NEUROD1	503.6	14.66	488.94	465	2	463
Block4	69	1	PLTD_D07	RPL11	122.76	7.94	114.82	98	0	98
Block4	69	2	PLTD_D08	zzz_pPRO9	176.69	11.49	165.2	141	0	141
Block4	69	3	PLTD_D09	PITX2	182.86	20.65	162.21	105	0	105
Block4	70	1	PLTD_D10	zzzz_TRIM25	349.92	7.6	342.32	289	0	289
Block4	70	2	PLTD_D11	GTPBP1	0	0	0	0	0	0	Not Found
Block4	70	3	PLTD_D12	zzzz_GTF2A1L	316.26	15.59	300.67	275	0	275
Block4	71	1	PLTD_D13	ZKSCAN4	97.46	9.65	87.81	96	0	96
Block4	71	2	PLTD_D14	zzzz_ISL1	314.61	12.71	301.9	189	0	189
Block4	71	3	PLTD_D15	TNIP1	174.13	16.25	157.88	179	3	176
Block4	72	1	PLTD_D16	zzzz_SSBP3	316.52	14.66	301.85	281	0	281
Block4	72	2	PLTD_D17	SDCCAG10	185.25	9.66	175.58	188	0	188
Block4	72	3	PLTD_D18	zzzz_HOXD3	306.37	10.29	296.09	280	0	280
Block4	73	1	PLTD_D19	HOMER2	173.22	13.2	160.02	177.5	0	177.5
Block4	73	2	PLTD_D20	zzzz_CNOT7	368.76	10.35	358.41	291	0	291
Block4	73	3	PLTD_D21	CYCS	175.72	11.09	164.63	180	0	180
Block4	74	1	PLTD_D22	zzzz_FOXM1	386.51	20.62	365.89	298	0	298
Block4	74	2	PLTD_D23	PTPN2	197.09	11.59	185.5	190	0	190
Block4	74	3	PLTD_D24	zzzz_TADA3L	640.57	20.37	620.21	594	0	594
Block4	75	1	PLTE_D01	SPAG4	263.23	46.04	217.19	259.5	0	259.5
Block4	75	2	Empty	Empty	0	0	0	0	0	0	Not Found
Block4	75	3	PLTE_D03	MAGEC1	305.6	15.87	289.73	183	0	183
Block4	76	1	Empty	Empty	0	0	0	0	0	0	Not Found
Block4	76	2	PLTE_D05	HORMAD1	310.65	37.93	272.72	285	0	285
Block4	76	3	Empty	Empty	0	0	0	0	0	0	Not Found
Block4	77	1	PLTE_D07	MAGEC3	280.81	27.02	253.79	287	0	287
Block4	77	2	Empty	Empty	0	0	0	0	0	0	Not Found
Block4	77	3	PLTE_D09	CTNNA2	257.34	37.04	220.3	192	0	192
Block4	78	1	Empty	Empty	0	0	0	0	0	0	Not Found
Block4	78	2	PLTE_D11	CABYR	246.7	27.81	218.88	189	0	189
Block4	78	3	Empty	Empty	0	0	0	0	0	0	Not Found
Block4	79	1	PLTE_D13	PIWIL2	316.2	17.89	298.31	278	0	278
Block4	79	2	Empty	Empty	0	0	0	0	0	0	Not Found
Block4	79	3	PLTE_D15	SPAG9	299.5	43.26	256.24	210	0	210
Block4	80	1	Empty	Empty	0	0	0	0	0	0	Not Found
Block4	80	2	PLTE_D17	NUF2	332.4	13.71	318.69	281	0	281
Block4	80	3	Empty	Empty	0	0	0	0	0	0	Not Found
Block4	81	1	PLTE_D19	MAEL	304.47	16.39	288.08	292	0	292
Block4	81	2	Empty	Empty	0	0	0	0	0	0	Not Found
Block4	81	3	PLTE_D21	NXF2	276.2	18.2	258	263.5	1	262.5
Block4	82	1	Empty	Empty	0	0	0	0	0	0	Not Found
Block4	82	2	PLTE_D23	TSGA10	802.04	9.55	792.49	701	0	701
Block4	82	3	Empty	Empty	0	0	0	0	0	0	Not Found
Block4	83	1	CTRL_D01	zzz_Cy3BSA_4	23864	290.07	23573.9	23808	0	23808
Block4	83	2	CTRL_D03	zzz_iga4	0	0	0	0	0	0	Not Found
Block4	83	3	CTRL_D02	zzz_igg4	909.88	31.57	878.31	785	0	785
Block4	84	1	PLTA_D01	RAP1GDS1	376.71	5.54	371.17	310.5	0	310.5
Block4	84	2	PLTA_D02	FOLH1	534.91	10.53	524.38	204	0	204
Block4	84	3	PLTA_D03	DDB2	378.97	7.47	371.5	291	0	291
Block4	85	1	PLTA_D04	PPP3R1	283.28	6.1	277.18	213	0	213
Block4	85	2	PLTA_D05	LYL1	354.63	5.04	349.59	296	0	296
Block4	85	3	PLTA_D06	PKLR	326.37	6.97	319.4	293	0	293
Block4	86	1	PLTA_D07	RARA	433.98	4.68	429.3	392	0	392
Block4	86	2	PLTA_D08	IDO1	351.45	8.6	342.85	294.5	0	294.5
Block4	86	3	PLTA_D09	SH3GL1	1060.97	14.05	1046.92	987	1	986
Block4	87	1	PLTA_D10	CA1	328.82	4.35	324.46	287	0	287
Block4	87	2	PLTA_D11	PTPN4	395.65	10.63	385.02	377	0	377
Block4	87	3	PLTA_D12	PPP3CA	400.33	6.77	393.56	375	0	375
Block4	88	1	PLTA_D13	EIF4A2	333.96	4.01	329.95	295	0	295
Block4	88	2	PLTA_D14	CISH	257.35	5.05	252.31	202	0	202
Block4	88	3	PLTA_D15	GPHN	403.76	10.74	393.02	386	2	384
Block4	89	1	PLTA_D16	BDNF	281.92	6.09	275.83	240	0	240
Block4	89	2	PLTA_D17	ERCC5	332.05	7.05	325.01	288	0	288
Block4	89	3	PLTA_D18	BTRC	280.51	7.44	273.07	288	0	288
Block4	90	1	PLTA_D19	LMO2	452.6	6	446.6	402	0	402
Block4	90	2	PLTA_D20	IMPDH1	507.57	4.43	503.13	487	0	487
Block4	90	3	PLTA_D21	PIN1	362.52	7.42	355.1	304	0	304
Block4	91	1	PLTA_D22	TIRAP	476.15	8.64	467.51	392	0	392
Block4	91	2	PLTA_D23	PTEN	340.22	13.48	326.74	302	0	302
Block4	91	3	PLTA_D24	EGR2	340.98	9.64	331.34	294	1	293
Block4	92	1	PLTB_D01	TCF21	245.7	5.47	240.23	201	0	201
Block4	92	2	PLTB_D02	HIPK1	180.82	4.62	176.2	159	0	159
Block4	92	3	PLTB_D03	NR0B2	213.91	13.57	200.34	193	0	193
Block4	93	1	PLTB_D04	FGFR2	179.56	5.8	173.75	181	0	181
Block4	93	2	PLTB_D05	TEAD3	257.51	7.26	250.25	208	0	208
Block4	93	3	PLTB_D06	DYRK4	299.9	8.26	291.64	287	0	287
Block4	94	1	PLTB_D07	FIGF	273.57	8.19	265.38	209	0	209
Block4	94	2	PLTB_D08	STK33	282.24	7.81	274.42	284	0	284
Block4	94	3	PLTB_D09	NKX2-5	232.49	20.86	211.63	199	0	199
Block4	95	1	PLTB_D10	MGC42105	337.64	8.48	329.17	191	0	191
Block4	95	2	PLTB_D11	RORC	233.55	9	224.55	200	0	200
Block4	95	3	PLTB_D12	PDK4	188.19	8.13	180.06	187	0	187
Block4	96	1	PLTB_D13	FOXI1	788.07	7.31	780.77	710	0	710
Block4	96	2	PLTB_D14	MAPK6	80.44	7.1	73.34	95	0	95
Block4	96	3	PLTB_D15	TFEC	179.79	8.52	171.27	190	0	190
Block4	97	1	PLTB_D16	FRK	249.16	3.44	245.72	194	0	194
Block4	97	2	PLTB_D17	TSC22D4	222.83	6.71	216.11	188	0	188
Block4	97	3	PLTB_D18	SRPK2	119.83	5.47	114.36	101	0	101
Block4	98	1	PLTB_D19	MITF	232.29	6.82	225.48	193	0	193
Block4	98	2	PLTB_D20	zzzzz_NTRK2	196.37	7.06	189.31	196	0	196
Block4	98	3	PLTB_D21	GMEB2	304.62	3.84	300.78	278	0	278
Block4	99	1	PLTB_D22	NEK3	106.38	7.96	98.42	98	0	98
Block4	99	2	PLTB_D23	KLF4	201.78	3.72	198.06	183	0	183
Block4	99	3	PLTB_D24	ZBTB16	105.72	12.56	93.16	102	0	102
Block4	100	1	PLTC_D01	zzzz_DYRK3	251.77	5.69	246.08	195	0	195
Block4	100	2	PLTC_D02	INPP1	264.28	10.82	253.47	211	0	211
Block4	100	3	PLTC_D03	zzzzz_PFTK2	198.7	7.48	191.22	189	0	189
Block4	101	1	PLTC_D04	CRADD	815.52	10.43	805.09	778	0	778
Block4	101	2	PLTC_D05	MAPKAPK5	321.61	8.48	313.14	282	0	282
Block4	101	3	PLTC_D06	CIDEC	226.51	4.95	221.57	193	0	193
Block4	102	1	PLTC_D07	TYRO3	251.71	4.87	246.84	192	0	192
Block4	102	2	PLTC_D08	BTG3	273.69	6.24	267.45	204	0	204
Block4	102	3	PLTC_D09	CDK3	272.15	6.27	265.89	289	0	289
Block4	103	1	PLTC_D10	PDCD6	294.58	7.15	287.43	284	0	284
Block4	103	2	PLTC_D11	BMPR1B	236.19	5.08	231.1	195	0	195
Block4	103	3	PLTC_D12	ATG12	265.95	7.05	258.9	211	0	211
Block4	104	1	PLTC_D13	RPS6KA4	143.5	6.13	137.37	98	0	98
Block4	104	2	PLTC_D14	zzzzz_MXI1	212.6	8.77	203.83	199	0	199
Block4	104	3	PLTC_D15	BMPR2	188.48	69.02	119.46	194	0	194
Block4	105	1	PLTC_D16	TXNRD1	456.13	7.24	448.89	386	0	386
Block4	105	2	PLTC_D17	NLK	260.58	6.04	254.54	205	0	205
Block4	105	3	PLTC_D18	PDCD5	509.97	11.03	498.93	399	0	399
Block4	106	1	PLTC_D19	RPS6KB1	379.22	8.08	371.14	349	0	349
Block4	106	2	PLTC_D20	YWHAG	448.34	8.08	440.26	386	0	386
Block4	106	3	PLTC_D21	RAGE	239.24	9.35	229.9	193	0	193
Block4	107	1	PLTC_D22	RNGTT	287.79	10.09	277.7	288	0	288
Block4	107	2	PLTC_D23	ADCK1	134.64	4.95	129.68	98	0	98
Block4	107	3	PLTC_D24	RRAGC	416.61	15.29	401.32	384.5	0	384.5
Block4	108	1	PLTD_D01	TKT	164.05	4.21	159.84	99	0	99
Block4	108	2	PLTD_D02	zzzz_CDC25B	584.87	9.78	575.09	565	1	564
Block4	108	3	PLTD_D03	zzzz_UXT	216.79	21.01	195.78	192	0	192
Block4	109	1	PLTD_D04	SOCS2	338.12	10.59	327.53	289	0	289
Block4	109	2	PLTD_D05	NRBF2	513.14	8.61	504.53	485.5	0	485.5
Block4	109	3	PLTD_D06	NEUROD1	545.4	14.82	530.58	395	0	395
Block4	110	1	PLTD_D07	RPL11	177.3	10.85	166.45	172	0	172
Block4	110	2	PLTD_D08	zzz_pPRO9	296.24	9	287.23	286	0	286
Block4	110	3	PLTD_D09	PITX2	151.03	10.75	140.28	99	0	99
Block4	111	1	PLTD_D10	zzzz_TRIM25	334.01	8.36	325.65	296	0	296
Block4	111	2	PLTD_D11	GTPBP1	97.77	6.79	90.98	93	0	93
Block4	111	3	PLTD_D12	zzzz_GTF2A1L	390.98	19.82	371.16	298	0	298
Block4	112	1	PLTD_D13	ZKSCAN4	170.34	16.05	154.29	177	1	176
Block4	112	2	PLTD_D14	zzzz_ISL1	346.35	20.48	325.87	293	0	293
Block4	112	3	PLTD_D15	TNIP1	240.45	10.3	230.15	191	0	191
Block4	113	1	PLTD_D16	zzzz_SSBP3	327.62	11.23	316.39	281	0	281
Block4	113	2	PLTD_D17	SDCCAG10	195.29	16.34	178.95	192	0	192
Block4	113	3	PLTD_D18	zzzz_HOXD3	323.34	11.28	312.06	291	1	290
Block4	114	1	PLTD_D19	HOMER2	209.66	5.99	203.67	185.5	0	185.5
Block4	114	2	PLTD_D20	zzzz_CNOT7	334	12.46	321.54	291	0	291
Block4	114	3	PLTD_D21	CYCS	236.88	9.61	227.27	197	0	197
Block4	115	1	PLTD_D22	zzzz_FOXM1	378.41	11.96	366.45	300	0	300
Block4	115	2	PLTD_D23	PTPN2	179.18	10.84	168.34	186	0	186
Block4	115	3	PLTD_D24	zzzz_TADA3L	638.85	21.9	616.96	570	0	570
Block4	116	1	PLTE_D01	SPAG4	172.94	5.42	167.52	172	0	172
Block4	116	2	Empty	Empty	0	0	0	0	0	0	Not Found
Block4	116	3	PLTE_D03	MAGEC1	222.84	12.69	210.15	192	0	192
Block4	117	1	Empty	Empty	0	0	0	0	0	0	Not Found
Block4	117	2	PLTE_D05	HORMAD1	237.18	12.84	224.34	195	0	195
Block4	117	3	Empty	Empty	0	0	0	0	0	0	Not Found
Block4	118	1	PLTE_D07	MAGEC3	238.31	9.94	228.37	193	0	193
Block4	118	2	Empty	Empty	0	0	0	0	0	0	Not Found
Block4	118	3	PLTE_D09	CTNNA2	218.44	9.66	208.78	199	0	199
Block4	119	1	Empty	Empty	0	0	0	0	0	0	Not Found
Block4	119	2	PLTE_D11	CABYR	198.65	7.51	191.13	192	0	192
Block4	119	3	Empty	Empty	0	0	0	0	0	0	Not Found
Block4	120	1	PLTE_D13	PIWIL2	248.56	15.37	233.19	201	0	201
Block4	120	2	Empty	Empty	0	0	0	0	0	0	Not Found
Block4	120	3	PLTE_D15	SPAG9	263.49	15.23	248.25	197	0	197
Block4	121	1	Empty	Empty	0	0	0	0	0	0	Not Found
Block4	121	2	PLTE_D17	NUF2	311.7	8.34	303.36	197	0	197
Block4	121	3	Empty	Empty	0	0	0	0	0	0	Not Found
Block4	122	1	PLTE_D19	MAEL	259.66	18	241.65	214	0	214
Block4	122	2	Empty	Empty	0	0	0	0	0	0	Not Found
Block4	122	3	PLTE_D21	NXF2	245.18	13.9	231.28	191	0	191
Block4	123	1	Empty	Empty	0	0	0	0	0	0	Not Found
Block4	123	2	PLTE_D23	TSGA10	713.43	8.13	705.31	665	0	665
Block4	123	3	Empty	Empty	0	0	0	0	0	0	Not Found
Block4	124	1	CTRL_D01	zzz_Cy3BSA_4	26707.8	281.92	26425.9	26646	0	26646
Block4	124	2	CTRL_D03	zzz_iga4	0	0	0	0	0	0	Not Found
Block4	124	3	CTRL_D02	zzz_igg4	1061.8	15.53	1046.27	880	0	880
Block4	125	1	PLTA_D01	RAP1GDS1	370.71	10.03	360.68	296	0	296
Block4	125	2	PLTA_D02	FOLH1	229.13	7.55	221.58	189	0	189
Block4	125	3	PLTA_D03	DDB2	333.06	13.34	319.72	288	0	288
Block4	126	1	PLTA_D04	PPP3R1	258.25	12.68	245.57	191	0	191
Block4	126	2	PLTA_D05	LYL1	318.94	10.95	307.99	288	0	288
Block4	126	3	PLTA_D06	PKLR	280.03	15.58	264.45	287	0	287
Block4	127	1	PLTA_D07	RARA	411.14	11.13	400.01	388	0	388
Block4	127	2	PLTA_D08	IDO1	286.58	8.16	278.42	215	0	215
Block4	127	3	PLTA_D09	SH3GL1	1044.88	26.89	1017.99	989	0	989
Block4	128	1	PLTA_D10	CA1	299.66	7.14	292.52	279	0	279
Block4	128	2	PLTA_D11	PTPN4	419.79	5.02	414.76	374	0	374
Block4	128	3	PLTA_D12	PPP3CA	380.03	9.65	370.38	373	0	373
Block4	129	1	PLTA_D13	EIF4A2	368.28	4.96	363.32	300	0	300
Block4	129	2	PLTA_D14	CISH	303.07	9.03	294.04	297	0	297
Block4	129	3	PLTA_D15	GPHN	394.17	5.63	388.54	388	0	388
Block4	130	1	PLTA_D16	BDNF	279.55	7.54	272.02	279	0	279
Block4	130	2	PLTA_D17	ERCC5	332.52	7.02	325.5	288	0	288
Block4	130	3	PLTA_D18	BTRC	333.32	6.06	327.26	290	0	290
Block4	131	1	PLTA_D19	LMO2	409.37	7.77	401.6	390	0	390
Block4	131	2	PLTA_D20	IMPDH1	571.62	19.22	552.39	483	0	483
Block4	131	3	PLTA_D21	PIN1	402.24	6.03	396.21	378	0	378
Block4	132	1	PLTA_D22	TIRAP	620.41	16.83	603.58	399	0	399
Block4	132	2	PLTA_D23	PTEN	362.1	8.96	353.14	297	0	297
Block4	132	3	PLTA_D24	EGR2	400.99	7.11	393.87	380	0	380
Block4	133	1	PLTB_D01	TCF21	296.66	7.41	289.25	275	0	275
Block4	133	2	PLTB_D02	HIPK1	238.07	4.7	233.37	194	0	194
Block4	133	3	PLTB_D03	NR0B2	285.34	8.45	276.88	284	0	284
Block4	134	1	PLTB_D04	FGFR2	197.49	17.2	180.29	193	1	192
Block4	134	2	PLTB_D05	TEAD3	407.74	9.43	398.31	299	0	299
Block4	134	3	PLTB_D06	DYRK4	391.68	7.62	384.06	378.5	0	378.5
Block4	135	1	PLTB_D07	FIGF	308.75	6.28	302.46	294.5	0	294.5
Block4	135	2	PLTB_D08	STK33	378.23	6.16	372.07	304	0	304
Block4	135	3	PLTB_D09	NKX2-5	262.72	8.76	253.96	201	0	201
Block4	136	1	PLTB_D10	MGC42105	227.36	8.52	218.85	202	0	202
Block4	136	2	PLTB_D11	RORC	306.82	14.28	292.54	290	0	290
Block4	136	3	PLTB_D12	PDK4	237.11	12.95	224.16	196	0	196
Block4	137	1	PLTB_D13	FOXI1	926.09	13.27	912.82	871	0	871
Block4	137	2	PLTB_D14	MAPK6	92.17	6.99	85.18	93	0	93
Block4	137	3	PLTB_D15	TFEC	249.66	17.18	232.48	199	0	199
Block4	138	1	PLTB_D16	FRK	294.76	7.71	287.05	291	2	289
Block4	138	2	PLTB_D17	TSC22D4	287.85	9.03	278.82	285	0	285
Block4	138	3	PLTB_D18	SRPK2	141.52	12.34	129.18	98	0	98
Block4	139	1	PLTB_D19	MITF	299.49	9.51	289.99	271	0	271
Block4	139	2	PLTB_D20	zzzzz_NTRK2	283.53	8.12	275.41	206	0	206
Block4	139	3	PLTB_D21	GMEB2	391.61	9.65	381.95	311	1	310
Block4	140	1	PLTB_D22	NEK3	149.64	9.31	140.33	100	0	100
Block4	140	2	PLTB_D23	KLF4	245	8.01	236.99	192	0	192
Block4	140	3	PLTB_D24	ZBTB16	128.79	10.9	117.88	100	0	100
Block4	141	1	PLTC_D01	zzzz_DYRK3	286.35	9.09	277.26	273	0	273
Block4	141	2	PLTC_D02	INPP1	285.97	16.35	269.62	286	0	286
Block4	141	3	PLTC_D03	zzzzz_PFTK2	312.36	13.7	298.66	197	0	197
Block4	142	1	PLTC_D04	CRADD	932.29	16.76	915.54	847	1	846
Block4	142	2	PLTC_D05	MAPKAPK5	0	0	0	0	0	0	Not Found
Block4	142	3	PLTC_D06	CIDEC	237.65	15.96	221.69	194.5	0	194.5
Block4	143	1	PLTC_D07	TYRO3	263.96	10.54	253.41	191	0	191
Block4	143	2	PLTC_D08	BTG3	291.9	9.31	282.59	287	0	287
Block4	143	3	PLTC_D09	CDK3	370.68	17.76	352.92	289	0	289
Block4	144	1	PLTC_D10	PDCD6	321.57	10.78	310.78	282	0	282
Block4	144	2	PLTC_D11	BMPR1B	262.51	22.45	240.05	200	0	200
Block4	144	3	PLTC_D12	ATG12	296.06	18.23	277.83	285	0	285
Block4	145	1	PLTC_D13	RPS6KA4	174.49	15.01	159.47	196	0	196
Block4	145	2	PLTC_D14	zzzzz_MXI1	230.1	93.06	137.03	194	0	194
Block4	145	3	PLTC_D15	BMPR2	228.02	37.42	190.6	198	0	198
Block4	146	1	PLTC_D16	TXNRD1	480.1	30.63	449.46	395	0	395
Block4	146	2	PLTC_D17	NLK	349.34	16.94	332.4	273	0	273
Block4	146	3	PLTC_D18	PDCD5	541.32	39.52	501.8	454	0	454
Block4	147	1	PLTC_D19	RPS6KB1	426.43	17.69	408.74	377	0	377
Block4	147	2	PLTC_D20	YWHAG	457.07	25.76	431.31	386	0	386
Block4	147	3	PLTC_D21	RAGE	278.94	24.54	254.41	206	0	206
Block4	148	1	PLTC_D22	RNGTT	323.11	17.01	306.11	289	0	289
Block4	148	2	PLTC_D23	ADCK1	165.73	22.79	142.94	103	0	103
Block4	148	3	PLTC_D24	RRAGC	442.58	34.44	408.15	380.5	0	380.5
Block4	149	1	PLTD_D01	TKT	280.9	27.35	253.55	181	0	181
Block4	149	2	PLTD_D02	zzzz_CDC25B	593.99	32.96	561.03	508.5	0	508.5
Block4	149	3	PLTD_D03	zzzz_UXT	170.48	32.95	137.53	105	0	105
Block4	150	1	PLTD_D04	SOCS2	273.2	44.67	228.53	240	0	240
Block4	150	2	PLTD_D05	NRBF2	452.52	34.57	417.95	392	0	392
Block4	150	3	PLTD_D06	NEUROD1	517.59	29.19	488.39	396	0	396
Block4	151	1	PLTD_D07	RPL11	207.92	32.89	175.03	188	0	188
Block4	151	2	PLTD_D08	zzz_pPRO9	242.27	26	216.27	194	0	194
Block4	151	3	PLTD_D09	PITX2	117.88	27.39	90.5	106	0	106
Block4	152	1	PLTD_D10	zzzz_TRIM25	358.65	40.71	317.95	292	0	292
Block4	152	2	PLTD_D11	GTPBP1	0	0	0	0	0	0	Not Found
Block4	152	3	PLTD_D12	zzzz_GTF2A1L	313.07	49.71	263.35	278	0	278
Block4	153	1	PLTD_D13	ZKSCAN4	209.5	38.59	170.91	193	0	193
Block4	153	2	PLTD_D14	zzzz_ISL1	267.95	24.61	243.33	195	0	195
Block4	153	3	PLTD_D15	TNIP1	129.09	18.93	110.16	87	0	87
Block4	154	1	PLTD_D16	zzzz_SSBP3	373.02	94.44	278.58	298	0	298
Block4	154	2	PLTD_D17	SDCCAG10	122.79	37.9	84.89	103	0	103
Block4	154	3	PLTD_D18	zzzz_HOXD3	259.61	35.63	223.97	177	0	177
Block4	155	1	PLTD_D19	HOMER2	155.85	23.25	132.6	90	0	90
Block4	155	2	PLTD_D20	zzzz_CNOT7	444.94	21.11	423.82	284	0	284
Block4	155	3	PLTD_D21	CYCS	163.05	32.01	131.03	99	0	99
Block4	156	1	PLTD_D22	zzzz_FOXM1	280.28	13.46	266.83	200	0	200
Block4	156	2	PLTD_D23	PTPN2	136.16	14.14	122.01	89	0	89
Block4	156	3	PLTD_D24	zzzz_TADA3L	536.55	19.09	517.46	482	0	482
Block4	157	1	PLTE_D01	SPAG4	258.35	11.62	246.74	103	0	103
Block4	157	2	Empty	Empty	0	0	0	0	0	0	Not Found
Block4	157	3	PLTE_D03	MAGEC1	205.67	20.65	185.02	175	0	175
Block4	158	1	Empty	Empty	0	0	0	0	0	0	Not Found
Block4	158	2	PLTE_D05	HORMAD1	310.65	14.61	296.04	191	0	191
Block4	158	3	Empty	Empty	0	0	0	0	0	0	Not Found
Block4	159	1	PLTE_D07	MAGEC3	184.68	13.36	171.33	181	0	181
Block4	159	2	Empty	Empty	0	0	0	0	0	0	Not Found
Block4	159	3	PLTE_D09	CTNNA2	237.84	46.84	191	179	0	179
Block4	160	1	Empty	Empty	0	0	0	0	0	0	Not Found
Block4	160	2	PLTE_D11	CABYR	192.01	42.91	149.1	169	0	169
Block4	160	3	Empty	Empty	0	0	0	0	0	0	Not Found
Block4	161	1	PLTE_D13	PIWIL2	282.39	21.73	260.66	209	0	209
Block4	161	2	Empty	Empty	0	0	0	0	0	0	Not Found
Block4	161	3	PLTE_D15	SPAG9	219.47	27.76	191.71	186	0	186
Block4	162	1	Empty	Empty	0	0	0	0	0	0	Not Found
Block4	162	2	PLTE_D17	NUF2	331.25	27.2	304.05	199	0	199
Block4	162	3	Empty	Empty	0	0	0	0	0	0	Not Found
Block4	163	1	PLTE_D19	MAEL	282.05	48.38	233.67	255	0	255
Block4	163	2	Empty	Empty	0	0	0	0	0	0	Not Found
Block4	163	3	PLTE_D21	NXF2	297.77	35.44	262.32	200	0	200
Block4	164	1	Empty	Empty	0	0	0	0	0	0	Not Found
Block4	164	2	PLTE_D23	TSGA10	920.78	20.31	900.47	790	0	790
Block4	164	3	Empty	Empty	0	0	0	0	0	0	Not Found
Block4	165	1	CTRL_D01	zzz_Cy3BSA_4	24876.4	376.69	24499.7	24795	3	24792
Block4	165	2	Empty	Empty	0	0	0	0	0	0	Not Found
Block4	165	3	Empty	Empty	0	0	0	0	0	0	Not Found
Block5	1	1	CTRL_E01	zzz_Cy3BSA_5	20844.8	267.82	20577	20853	2	20851
Block5	1	2	CTRL_E03	zzz_iga5	0	0	0	0	0	0	Not Found
Block5	1	3	CTRL_E02	zzz_igg5	459.6	44.6	415	384	0	384
Block5	2	1	PLTA_E01	PRKACG	197.61	43.97	153.64	190	0	190
Block5	2	2	PLTA_E02	WAS	488.21	40.78	447.44	395	0	395
Block5	2	3	PLTA_E03	ZAP70	285.37	34.96	250.41	254	0	254
Block5	3	1	PLTA_E04	FLCN	643.24	41.1	602.14	575.5	0	575.5
Block5	3	2	PLTA_E05	FES	324.11	40.82	283.29	286	0	286
Block5	3	3	PLTA_E06	ASPSCR1	443.65	45.64	398.01	376	0	376
Block5	4	1	PLTA_E07	TSSK3	346.85	17.57	329.28	280	0	280
Block5	4	2	PLTA_E08	zzzz_ABL2	457.76	29.37	428.39	373	0	373
Block5	4	3	PLTA_E09	MAPK11	339.56	42.26	297.31	278	0	278
Block5	5	1	PLTA_E10	EPS15	514.51	14.84	499.67	484	0	484
Block5	5	2	PLTA_E11	zzzz_BUB1	247.53	10.41	237.12	183	0	183
Block5	5	3	PLTA_E12	LHFP	473.84	26.72	447.11	386	0	386
Block5	6	1	PLTA_E13	MAP2K3	169.58	17.41	152.17	101	0	101
Block5	6	2	PLTA_E14	SSX4	391.09	10.99	380.1	296	0	296
Block5	6	3	PLTA_E15	TP53	322.7	10.93	311.77	284	0	284
Block5	7	1	PLTA_E16	VAV1	370.14	18.97	351.17	324	0	324
[truncated: 5,921 more rows]

## Sheet: 3. Raw Data, High C3dg
Block	Local Row	Local Column	ID	Name	Red Raw Mean	Red Background Mean	Red Foreground Mean	Red Raw Median	Red Background Median	Red Foreground Median	Flag	Annotation
Block1	1	1	CTRL_A01	zzz_Cy3BSA_1	23123.4	322.57	22800.8	23078.5	0	23078.5
Block1	1	2	CTRL_A03	zzz_iga1	120.48	19.48	101	99	1	98
Block1	1	3	CTRL_A02	zzz_igg1	6037.43	107.17	5930.26	5915	0	5915
Block1	2	1	PLTA_A01	ZZ_con1	858.27	13.69	844.58	876	0	876
Block1	2	2	PLTA_A02	STAT3	631.41	31.15	600.27	595	2	593
Block1	2	3	PLTA_A03	ZZ_con2	269.88	23.73	246.15	255	0	255
Block1	3	1	PLTA_A04	NF2	539.84	30.87	508.96	487	2	485
Block1	3	2	PLTA_A05	ZZ_con3	312.14	13.38	298.76	289	0	289
Block1	3	3	PLTA_A06	ACSL6	637.98	11.1	626.88	588	0	588
Block1	4	1	PLTA_A07	ZZ_con4	272.31	15.68	256.62	279	0	279
Block1	4	2	PLTA_A08	BCL10	1811.73	7.21	1804.52	1742	0	1742
Block1	4	3	PLTA_A09	MNAT1	317.13	7.66	309.47	294	0	294
Block1	5	1	PLTA_A10	ATF1	390.12	10.08	380.04	344	0	344
Block1	5	2	PLTA_A11	CDK7	176.44	5.07	171.37	181	0	181
Block1	5	3	PLTA_A12	ATIC	473.77	7.44	466.33	439.5	0	439.5
Block1	6	1	PLTA_A13	AURKA	1005.63	23.87	981.75	977.5	0	977.5
Block1	6	2	PLTA_A14	SEPT9a	495.11	3.43	491.68	494	0	494
Block1	6	3	PLTA_A15	ILK	743.73	6.98	736.76	581	0	581
Block1	7	1	PLTA_A16	zzzz_NPM1	1145.91	28.18	1117.73	1116	2	1114
Block1	7	2	PLTA_A17	SGK1	134.67	3.52	131.16	108	0	108
Block1	7	3	PLTA_A18	RHOH	631.28	15.07	616.21	502.5	0	502.5
Block1	8	1	PLTA_A19	CDK9	189.77	13.63	176.14	152	0	152
Block1	8	2	PLTA_A20	MSN	594.72	7.77	586.95	579	0	579
Block1	8	3	PLTA_A21	STK3	318.56	20.48	298.08	267	0	267
Block1	9	1	PLTA_A22	ZMYND8	385.58	3.33	382.26	386	0	386
Block1	9	2	PLTA_A23	TP53RK	209.31	18.58	190.73	181	0	181
Block1	9	3	PLTA_A24	TRIP11	503.58	11.65	491.93	442.5	0	442.5
Block1	10	1	PLTB_A01	NCK1	84.19	2.85	81.34	91	0	91
Block1	10	2	PLTB_A02	ZKSCAN3	510.45	28.65	481.8	477	0	477
Block1	10	3	PLTB_A03	INHBA	434.76	15.65	419.1	389	0	389
Block1	11	1	PLTB_A04	POU2F2	414.26	14.2	400.07	376	0	376
Block1	11	2	PLTB_A05	ISG20	306.32	28.44	277.89	279	0	279
Block1	11	3	PLTB_A06	ZNF136	366.92	20.72	346.2	365	0	365
Block1	12	1	PLTB_A07	STUB1	353.02	15.29	337.74	283	0	283
Block1	12	2	PLTB_A08	NFE2	658.31	38.16	620.14	648	3	645
Block1	12	3	PLTB_A09	MYBL2	180.26	17.42	162.84	178	0	178
Block1	13	1	PLTB_A10	NR1H2	734.82	31.99	702.83	541	0	541
Block1	13	2	PLTB_A11	PKM2	200.84	31.76	169.08	182	0	182
Block1	13	3	PLTB_A12	HES6	550.88	27.67	523.2	523	0	523
Block1	14	1	PLTB_A13	SLA	186.56	28.66	157.89	180	0	180
Block1	14	2	PLTB_A14	SPIB	434.08	33.74	400.34	380	0	380
Block1	14	3	PLTB_A15	IL18	0	0	0	0	0	0	Not Found
Block1	15	1	PLTB_A16	TEAD2	328.4	11.07	317.34	296	0	296
Block1	15	2	PLTB_A17	CCNH	295.05	10.69	284.35	278	0	278
Block1	15	3	PLTB_A18	HLX	332.05	7.53	324.52	301	0	301
Block1	16	1	PLTB_A19	HUS1	415.8	10.44	405.35	393	0	393
Block1	16	2	PLTB_A20	E2F6	348.17	7.12	341.05	313	0	313
Block1	16	3	PLTB_A21	TUBA4A	266.85	6.27	260.58	217	0	217
Block1	17	1	PLTB_A22	SIX1	343.62	8.31	335.31	310	0	310
Block1	17	2	PLTB_A23	SORD	417.76	10	407.77	405	0	405
Block1	17	3	PLTB_A24	NFYB	364.34	8.2	356.14	304	0	304
Block1	18	1	PLTC_A01	NUAK2	434.54	6.98	427.57	410	1	409
Block1	18	2	PLTC_A02	MRPL45	775.98	11.94	764.04	726	0	726
Block1	18	3	PLTC_A03	BUB1B	386.73	4.22	382.51	389	0	389
Block1	19	1	PLTC_A04	DUSP12	716.12	32.56	683.56	685	3	682
Block1	19	2	PLTC_A05	CAMKK2	669.55	5.97	663.59	624.5	0	624.5
Block1	19	3	PLTC_A06	MSC	549.52	10.2	539.32	425	0	425
Block1	20	1	PLTC_A07	VRK3	329.3	6.13	323.17	305	0	305
Block1	20	2	PLTC_A08	NICN1	628.79	6.75	622.04	590	0	590
Block1	20	3	PLTC_A09	BRD3	397.36	5.4	391.96	394	0	394
Block1	21	1	PLTC_A10	RNF40	681.3	104.16	577.14	690	7	683
Block1	21	2	PLTC_A11	UHMK1	423.52	5.88	417.64	400	0	400
Block1	21	3	PLTC_A12	BAG3	386.32	8.09	378.23	378	0	378
Block1	22	1	PLTC_A13	PRKD2	3132.55	243.16	2889.39	1974	10	1964
Block1	22	2	PLTC_A14	PHLDA2	656.92	8.25	648.66	625	0	625
Block1	22	3	PLTC_A15	TWF1	457.86	8.55	449.31	399	0	399
Block1	23	1	PLTC_A16	EEF1D	1497.17	20.03	1477.15	1450	8	1442
Block1	23	2	PLTC_A17	MARK2	261.21	6.43	254.78	272	0	272
Block1	23	3	PLTC_A18	STARD7	884.24	6.24	878	826	0	826
Block1	24	1	PLTC_A19	LYN	336.88	14.14	322.75	309	3	306
Block1	24	2	PLTC_A20	AMT	733.12	4.52	728.6	702	0	702
Block1	24	3	PLTC_A21	MKNK2	308.48	8.71	299.77	296	0	296
Block1	25	1	PLTC_A22	ANXA11	709.25	8.71	700.53	700	2	698
Block1	25	2	PLTC_A23	MARK4	285.4	6.5	278.9	283	0	283
Block1	25	3	PLTC_A24	CEBPG	515.82	8.47	507.35	505	0	505
Block1	26	1	PLTD_A01	ABT1	342.38	8.63	333.76	310	1	309
Block1	26	2	PLTD_A02	GK2	472.86	8.32	464.53	423	0	423
Block1	26	3	PLTD_A03	FOXR2	782.6	11.66	770.94	764	0	764
Block1	27	1	PLTD_A04	PIP4K2B	535.68	12.99	522.69	503.5	1	502.5
Block1	27	2	PLTD_A05	SIAH1	353.05	13.83	339.23	298	0	298
Block1	27	3	PLTD_A06	GK	566.31	24.78	541.53	560	0	560
Block1	28	1	PLTD_A07	CASP10	338.27	15.63	322.65	293	0	293
Block1	28	2	PLTD_A08	IL8RB	429.42	27.49	401.93	378	0	378
Block1	28	3	PLTD_A09	FKBP5	550.47	29.66	520.81	527	0	527
Block1	29	1	PLTD_A10	TXNDC3	352.04	15.19	336.85	320	0	320
Block1	29	2	PLTD_A11	ZSCAN12	375.93	24.09	351.84	369	0	369
Block1	29	3	PLTD_A12	PRPS2	500.03	27.44	472.59	458	0	458
Block1	30	1	PLTD_A13	TAF5L	691.8	24.54	667.26	661.5	0	661.5
Block1	30	2	PLTD_A14	GRM3	523.41	24.03	499.38	488	0	488
Block1	30	3	PLTD_A15	BPI	459.77	22.87	436.9	455	0	455
Block1	31	1	PLTD_A16	HRH1	464.18	26.09	438.09	458	0	458
Block1	31	2	PLTD_A17	ZNF70	560.9	27.01	533.89	560.5	0	560.5
Block1	31	3	PLTD_A18	CCR5	421.67	18.51	403.16	389	0	389
Block1	32	1	PLTD_A19	TP63	4884.83	67.89	4816.94	5001.5	1	5000.5
Block1	32	2	PLTD_A20	NPY5R	532.42	18.07	514.35	483	0	483
Block1	32	3	PLTD_A21	MED22	740.57	21.06	719.51	731	0	731
Block1	33	1	PLTD_A22	FN3K	480.41	17.24	463.18	467	0	467
Block1	33	2	PLTD_A23	NEUROD4	452.1	12.49	439.61	441	0	441
Block1	33	3	PLTD_A24	PTGDR	333.33	10	323.33	287.5	0	287.5
Block1	34	1	PLTE_A01	CPXCR1	490.52	20.49	470.03	469	0	469
Block1	34	2	PLTE_A02	CCNA1	263.41	14.58	248.84	210	0	210
Block1	34	3	PLTE_A03	FTHL17	1086.49	12.22	1074.27	1089.5	0	1089.5
Block1	35	1	PLTE_A04	SRPX2	303.56	13.3	290.26	272	0	272
Block1	35	2	PLTE_A05	CXorf48	710.63	11.8	698.83	682	0	682
Block1	35	3	PLTE_A06	CBLC	363.84	7.83	356	287	0	287
Block1	36	1	PLTE_A07	SAGE1	387.69	10.26	377.43	377	0	377
Block1	36	2	PLTE_A08	MATN3	1111.55	9.37	1102.18	1076	0	1076
Block1	36	3	PLTE_A09	DDX53	442.52	10.41	432.11	398	1	397
Block1	37	1	PLTE_A10	MMP11	326.23	65.28	260.95	291	1	290
Block1	37	2	PLTE_A11	Cxorf61	378.57	5.75	372.82	374	0	374
Block1	37	3	PLTE_A12	ITGBL1	426.55	6.96	419.59	391	0	391
Block1	38	1	PLTE_A13	CTAG1A	564.17	9.13	555.04	561.5	0	561.5
Block1	38	2	PLTE_A14	MDM2	334.37	4	330.37	292	0	292
Block1	38	3	PLTE_A15	TSPY3	1279.92	12.95	1266.97	1288	0	1288
Block1	39	1	PLTE_A16	INA	1644.8	15.42	1629.38	1587.5	0	1587.5
Block1	39	2	PLTE_A17	CSAG2	399.48	4.17	395.31	384	0	384
Block1	39	3	PLTE_A18	RBPJ	3484.22	13.82	3470.4	3486	1	3485
Block1	40	1	PLTE_A19	MAGEB6	542.12	8.07	534.05	495	0	495
Block1	40	2	PLTE_A20	ATF2	440.64	3.63	437.01	401	0	401
Block1	40	3	PLTE_A21	MAGEB5	429.28	3.68	425.6	393.5	0	393.5
Block1	41	1	PLTE_A22	DCT	665.91	6.8	659.11	488	0	488
Block1	41	2	PLTE_A23	PAGE2B	585.72	4.88	580.84	573	0	573
Block1	41	3	PLTE_A24	PSIP1	444.7	4.93	439.77	381	0	381
Block1	42	1	CTRL_A01	zzz_Cy3BSA_1	25098.5	286	24812.5	25010	0	25010
Block1	42	2	CTRL_A03	zzz_iga1	0	0	0	0	0	0	Not Found
Block1	42	3	CTRL_A02	zzz_igg1	7153.12	33.85	7119.27	5781	0	5781
Block1	43	1	PLTA_A01	ZZ_con1	939.19	6.31	932.88	920	0	920
Block1	43	2	PLTA_A02	STAT3	671.45	26.33	645.12	605	1	604
Block1	43	3	PLTA_A03	ZZ_con2	241.51	4.9	236.62	208	0	208
Block1	44	1	PLTA_A04	NF2	606.4	4.04	602.36	576.5	0	576.5
Block1	44	2	PLTA_A05	ZZ_con3	312.28	6.33	305.95	299	0	299
Block1	44	3	PLTA_A06	ACSL6	608.89	9.81	599.08	580	0	580
Block1	45	1	PLTA_A07	ZZ_con4	306.41	2.54	303.87	291.5	0	291.5
Block1	45	2	PLTA_A08	BCL10	1827.22	9.62	1817.59	1756	0	1756
Block1	45	3	PLTA_A09	MNAT1	325.76	9.5	316.26	310	0	310
Block1	46	1	PLTA_A10	ATF1	478.53	5.93	472.61	429	0	429
Block1	46	2	PLTA_A11	CDK7	190.62	3.45	187.17	189.5	0	189.5
Block1	46	3	PLTA_A12	ATIC	431.34	10.75	420.58	398	0	398
Block1	47	1	PLTA_A13	AURKA	1164.75	8.2	1156.55	1164	0	1164
Block1	47	2	PLTA_A14	SEPT9a	565.93	5.11	560.82	508.5	0	508.5
Block1	47	3	PLTA_A15	ILK	527.75	5.21	522.54	493	0	493
Block1	48	1	PLTA_A16	zzzz_NPM1	1355.25	14.24	1341	1229	0	1229
Block1	48	2	PLTA_A17	SGK1	159.85	7.41	152.44	116	0	116
Block1	48	3	PLTA_A18	RHOH	522.42	7.7	514.72	491	0	491
Block1	49	1	PLTA_A19	CDK9	239.63	2.76	236.87	206	0	206
Block1	49	2	PLTA_A20	MSN	694.37	5.36	689.01	599	0	599
Block1	49	3	PLTA_A21	STK3	238.76	4.29	234.47	211	0	211
Block1	50	1	PLTA_A22	ZMYND8	495.51	4.49	491.02	483	0	483
Block1	50	2	PLTA_A23	TP53RK	163.32	2.59	160.73	118	0	118
Block1	50	3	PLTA_A24	TRIP11	474.05	4.68	469.37	472	0	472
Block1	51	1	PLTB_A01	NCK1	88.77	1.59	87.17	96	0	96
Block1	51	2	PLTB_A02	ZKSCAN3	465.01	6.13	458.89	420	0	420
Block1	51	3	PLTB_A03	INHBA	396.1	3.72	392.38	378	0	378
Block1	52	1	PLTB_A04	POU2F2	352.97	2.71	350.27	325.5	0	325.5
Block1	52	2	PLTB_A05	ISG20	271.17	11.57	259.6	257	0	257
Block1	52	3	PLTB_A06	ZNF136	332.06	6.48	325.58	296	0	296
Block1	53	1	PLTB_A07	STUB1	226.56	2.78	223.78	201	0	201
Block1	53	2	PLTB_A08	NFE2	614.64	7.89	606.75	584	0	584
Block1	53	3	PLTB_A09	MYBL2	182.75	4.96	177.79	184	0	184
Block1	54	1	PLTB_A10	NR1H2	460.16	3.57	456.6	465	0	465
Block1	54	2	PLTB_A11	PKM2	147.95	3.07	144.88	110	0	110
Block1	54	3	PLTB_A12	HES6	522.17	7.64	514.53	491.5	0	491.5
Block1	55	1	PLTB_A13	SLA	115.47	3.85	111.62	95	0	95
Block1	55	2	PLTB_A14	SPIB	379.87	3.91	375.96	371.5	0	371.5
Block1	55	3	PLTB_A15	IL18	103.27	2.9	100.38	99	0	99
Block1	56	1	PLTB_A16	TEAD2	271.99	3.77	268.22	270	0	270
Block1	56	2	PLTB_A17	CCNH	363.82	14.54	349.29	318	0	318
Block1	56	3	PLTB_A18	HLX	353.4	5.76	347.65	304	0	304
Block1	57	1	PLTB_A19	HUS1	340.93	4.01	336.92	302	0	302
Block1	57	2	PLTB_A20	E2F6	351.64	3.19	348.45	306	0	306
Block1	57	3	PLTB_A21	TUBA4A	287.41	5.68	281.73	269	0	269
Block1	58	1	PLTB_A22	SIX1	315.92	3.79	312.12	296	0	296
Block1	58	2	PLTB_A23	SORD	405.17	3.3	401.87	385	0	385
Block1	58	3	PLTB_A24	NFYB	342.55	4.54	338.01	310	0	310
Block1	59	1	PLTC_A01	NUAK2	381.83	4.49	377.34	375	0	375
Block1	59	2	PLTC_A02	MRPL45	753.6	6.38	747.22	724.5	0	724.5
Block1	59	3	PLTC_A03	BUB1B	425.17	3.69	421.48	402	0	402
Block1	60	1	PLTC_A04	DUSP12	625.96	6.11	619.86	601	0	601
Block1	60	2	PLTC_A05	CAMKK2	701.01	5.46	695.55	683	0	683
Block1	60	3	PLTC_A06	MSC	441.22	3.19	438.03	398	0	398
Block1	61	1	PLTC_A07	VRK3	299.31	4.94	294.37	284	0	284
Block1	61	2	PLTC_A08	NICN1	583.82	3.99	579.83	579	0	579
Block1	61	3	PLTC_A09	BRD3	429.19	3.75	425.44	398	0	398
Block1	62	1	PLTC_A10	RNF40	794.61	5.09	789.52	646	0	646
Block1	62	2	PLTC_A11	UHMK1	434.95	4.35	430.6	394	0	394
Block1	62	3	PLTC_A12	BAG3	363.73	3.78	359.95	308	0	308
Block1	63	1	PLTC_A13	PRKD2	952.53	9.94	942.59	902	0	902
Block1	63	2	PLTC_A14	PHLDA2	674.89	4.53	670.35	626	0	626
Block1	63	3	PLTC_A15	TWF1	423.73	6.31	417.42	408	0	408
Block1	64	1	PLTC_A16	EEF1D	1437	10.48	1426.52	1304	0	1304
Block1	64	2	PLTC_A17	MARK2	310.44	8.95	301.48	296	0	296
Block1	64	3	PLTC_A18	STARD7	888.68	10.81	877.86	880	0	880
Block1	65	1	PLTC_A19	LYN	362.71	8.53	354.17	281	0	281
Block1	65	2	PLTC_A20	AMT	789.56	23.58	765.97	766	0	766
Block1	65	3	PLTC_A21	MKNK2	286.63	13.33	273.3	289	0	289
Block1	66	1	PLTC_A22	ANXA11	657.98	14.78	643.2	599	0	599
Block1	66	2	PLTC_A23	MARK4	339.46	20.54	318.93	281	0	281
Block1	66	3	PLTC_A24	CEBPG	518.76	22.3	496.46	470	0	470
Block1	67	1	PLTD_A01	ABT1	327.18	19.89	307.28	297.5	0	297.5
Block1	67	2	PLTD_A02	GK2	508.28	20.22	488.06	463	0	463
Block1	67	3	PLTD_A03	FOXR2	821.9	16.36	805.53	776	0	776
Block1	68	1	PLTD_A04	PIP4K2B	530.53	19.58	510.95	488	0	488
Block1	68	2	PLTD_A05	SIAH1	417.15	21.58	395.57	376	0	376
Block1	68	3	PLTD_A06	GK	498.05	16.45	481.6	476.5	0	476.5
Block1	69	1	PLTD_A07	CASP10	314.48	19.23	295.25	275	0	275
Block1	69	2	PLTD_A08	IL8RB	463.1	28.66	434.44	462	2	460
Block1	69	3	PLTD_A09	FKBP5	512.06	14.97	497.09	468	0	468
Block1	70	1	PLTD_A10	TXNDC3	389.24	23.55	365.69	364	0	364
Block1	70	2	PLTD_A11	ZSCAN12	392.37	23.9	368.48	369	0	369
Block1	70	3	PLTD_A12	PRPS2	433.93	14.04	419.88	380	0	380
Block1	71	1	PLTD_A13	TAF5L	666.49	20.16	646.33	567	0	567
Block1	71	2	PLTD_A14	GRM3	517.92	25.86	492.05	464	0	464
Block1	71	3	PLTD_A15	BPI	414.64	31.25	383.39	379	0	379
Block1	72	1	PLTD_A16	HRH1	387.23	19.82	367.4	372	1	371
Block1	72	2	PLTD_A17	ZNF70	532.11	35.89	496.22	475	0	475
Block1	72	3	PLTD_A18	CCR5	382.04	12.59	369.45	367	0	367
Block1	73	1	PLTD_A19	TP63	4185.56	31.35	4154.21	4216	0	4216
Block1	73	2	PLTD_A20	NPY5R	512.5	19.13	493.37	475	0	475
Block1	73	3	PLTD_A21	MED22	686.72	14.29	672.43	663	0	663
Block1	74	1	PLTD_A22	FN3K	431.73	16.78	414.95	390	0	390
Block1	74	2	PLTD_A23	NEUROD4	1319.46	22.9	1296.55	469	1	468
Block1	74	3	PLTD_A24	PTGDR	329.25	12.9	316.35	292	0	292
Block1	75	1	PLTE_A01	CPXCR1	403.05	15.17	387.88	369	0	369
Block1	75	2	PLTE_A02	CCNA1	263.88	24.99	238.89	256	0	256
Block1	75	3	PLTE_A03	FTHL17	1046.84	11.4	1035.44	1053	0	1053
Block1	76	1	PLTE_A04	SRPX2	266.28	18.3	247.98	273	0	273
Block1	76	2	PLTE_A05	CXorf48	694.9	19.07	675.83	660	0	660
Block1	76	3	PLTE_A06	CBLC	389.31	21.3	368.01	284	0	284
Block1	77	1	PLTE_A07	SAGE1	407.56	20.49	387.07	372	0	372
Block1	77	2	PLTE_A08	MATN3	1112.54	18.17	1094.37	1068	0	1068
Block1	77	3	PLTE_A09	DDX53	420.5	16.1	404.4	370	0	370
Block1	78	1	PLTE_A10	MMP11	267.8	11.51	256.28	266	0	266
Block1	78	2	PLTE_A11	Cxorf61	380.59	8.93	371.66	368	0	368
Block1	78	3	PLTE_A12	ITGBL1	382.38	8.9	373.48	367	0	367
Block1	79	1	PLTE_A13	CTAG1A	472.55	14.37	458.17	459	0	459
Block1	79	2	PLTE_A14	MDM2	311.93	9.51	302.42	281	0	281
Block1	79	3	PLTE_A15	TSPY3	1188.77	12.64	1176.13	1171	0	1171
Block1	80	1	PLTE_A16	INA	1460.94	18.96	1441.98	1251	0	1251
Block1	80	2	PLTE_A17	CSAG2	401.48	7.27	394.21	368	0	368
Block1	80	3	PLTE_A18	RBPJ	3624.42	21.98	3602.44	3618.5	0	3618.5
Block1	81	1	PLTE_A19	MAGEB6	459.15	12.06	447.09	459	0	459
Block1	81	2	PLTE_A20	ATF2	449.26	10.03	439.23	384.5	0	384.5
Block1	81	3	PLTE_A21	MAGEB5	413.36	13.01	400.35	387	0	387
Block1	82	1	PLTE_A22	DCT	415.91	11.09	404.82	383	0	383
Block1	82	2	PLTE_A23	PAGE2B	568.19	9.09	559.1	501.5	0	501.5
Block1	82	3	PLTE_A24	PSIP1	401.25	9.86	391.4	379	0	379
Block1	83	1	CTRL_A01	zzz_Cy3BSA_1	25391.3	314.68	25076.7	25640.5	0	25640.5
Block1	83	2	CTRL_A03	zzz_iga1	0	0	0	0	0	0	Not Found
Block1	83	3	CTRL_A02	zzz_igg1	7160.94	69.15	7091.8	6294.5	0	6294.5
Block1	84	1	PLTA_A01	ZZ_con1	772.37	6.79	765.58	772	0	772
Block1	84	2	PLTA_A02	STAT3	622.27	3.93	618.33	595	0	595
Block1	84	3	PLTA_A03	ZZ_con2	273.46	3.9	269.56	284	0	284
Block1	85	1	PLTA_A04	NF2	441.04	4.2	436.84	397	0	397
Block1	85	2	PLTA_A05	ZZ_con3	332.15	6.28	325.87	299	0	299
Block1	85	3	PLTA_A06	ACSL6	631.95	5.31	626.64	577.5	0	577.5
Block1	86	1	PLTA_A07	ZZ_con4	234.37	3.98	230.39	199	0	199
Block1	86	2	PLTA_A08	BCL10	1778.77	9.12	1769.65	1667	0	1667
Block1	86	3	PLTA_A09	MNAT1	309.63	6.44	303.19	298	0	298
Block1	87	1	PLTA_A10	ATF1	373.95	3.73	370.22	359	0	359
Block1	87	2	PLTA_A11	CDK7	210.83	2.32	208.51	200	0	200
Block1	87	3	PLTA_A12	ATIC	445.72	5.48	440.24	392	0	392
Block1	88	1	PLTA_A13	AURKA	927.12	7.61	919.51	916.5	0	916.5
Block1	88	2	PLTA_A14	SEPT9a	565	6.26	558.74	553	0	553
Block1	88	3	PLTA_A15	ILK	535.8	8.36	527.44	493	0	493
Block1	89	1	PLTA_A16	zzzz_NPM1	993.45	9.14	984.3	997	0	997
Block1	89	2	PLTA_A17	SGK1	183.02	4.15	178.87	193	0	193
Block1	89	3	PLTA_A18	RHOH	515.26	5.74	509.52	498.5	0	498.5
Block1	90	1	PLTA_A19	CDK9	183.45	3.87	179.58	180	0	180
Block1	90	2	PLTA_A20	MSN	630.74	6.84	623.9	602	0	602
Block1	90	3	PLTA_A21	STK3	308.44	9.14	299.3	209	0	209
Block1	91	1	PLTA_A22	ZMYND8	393.26	4.08	389.19	377	0	377
Block1	91	2	PLTA_A23	TP53RK	162.35	2.33	160.02	127	0	127
Block1	91	3	PLTA_A24	TRIP11	446.27	4.23	442.04	427	0	427
Block1	92	1	PLTB_A01	NCK1	99.16	3.63	95.53	94	0	94
Block1	92	2	PLTB_A02	ZKSCAN3	462.77	6.29	456.48	467.5	0	467.5
Block1	92	3	PLTB_A03	INHBA	373.66	5.32	368.34	377	0	377
Block1	93	1	PLTB_A04	POU2F2	313.79	3.06	310.74	281	0	281
Block1	93	2	PLTB_A05	ISG20	232.9	4.16	228.73	199	0	199
Block1	93	3	PLTB_A06	ZNF136	324.82	3.63	321.19	295	0	295
Block1	94	1	PLTB_A07	STUB1	232.13	3.17	228.96	195	0	195
Block1	94	2	PLTB_A08	NFE2	618	4.06	613.95	587	0	587
Block1	94	3	PLTB_A09	MYBL2	160.12	2.1	158.01	179.5	0	179.5
Block1	95	1	PLTB_A10	NR1H2	413.18	3.68	409.51	388	0	388
Block1	95	2	PLTB_A11	PKM2	151.06	2.51	148.55	113	0	113
Block1	95	3	PLTB_A12	HES6	492.61	11.95	480.66	482.5	0	482.5
Block1	96	1	PLTB_A13	SLA	113.47	3.64	109.83	88	0	88
Block1	96	2	PLTB_A14	SPIB	373.52	4.81	368.71	337.5	0	337.5
Block1	96	3	PLTB_A15	IL18	124.97	2.75	122.22	98	0	98
Block1	97	1	PLTB_A16	TEAD2	273.64	3.71	269.94	273	0	273
Block1	97	2	PLTB_A17	CCNH	364.81	4.86	359.95	322	0	322
Block1	97	3	PLTB_A18	HLX	361.95	5.59	356.36	297	0	297
Block1	98	1	PLTB_A19	HUS1	345.07	3.23	341.85	299	0	299
Block1	98	2	PLTB_A20	E2F6	335.4	2.97	332.44	299	0	299
Block1	98	3	PLTB_A21	TUBA4A	505.7	6.21	499.49	292	0	292
Block1	99	1	PLTB_A22	SIX1	296.66	3.15	293.51	281	0	281
Block1	99	2	PLTB_A23	SORD	511.52	8.02	503.5	482	0	482
Block1	99	3	PLTB_A24	NFYB	380.85	18.47	362.38	358	0	358
Block1	100	1	PLTC_A01	NUAK2	377.41	3.83	373.58	378	0	378
Block1	100	2	PLTC_A02	MRPL45	767.21	15.08	752.13	766	0	766
Block1	100	3	PLTC_A03	BUB1B	391.05	4.75	386.29	370	0	370
Block1	101	1	PLTC_A04	DUSP12	598.39	3.74	594.65	576	0	576
Block1	101	2	PLTC_A05	CAMKK2	707.27	16.49	690.78	675	0	675
Block1	101	3	PLTC_A06	MSC	469.23	12.46	456.77	403	0	403
Block1	102	1	PLTC_A07	VRK3	331.8	8.44	323.36	280	0	280
Block1	102	2	PLTC_A08	NICN1	633.34	9.25	624.09	594	0	594
Block1	102	3	PLTC_A09	BRD3	454.7	6.1	448.6	412	0	412
Block1	103	1	PLTC_A10	RNF40	658.83	3.97	654.85	672	0	672
Block1	103	2	PLTC_A11	UHMK1	437.75	5.71	432.04	400	0	400
Block1	103	3	PLTC_A12	BAG3	408.73	21.23	387.5	374	0	374
Block1	104	1	PLTC_A13	PRKD2	939.17	9.62	929.55	893.5	0	893.5
Block1	104	2	PLTC_A14	PHLDA2	654.71	7.54	647.17	624	0	624
Block1	104	3	PLTC_A15	TWF1	417.12	8.78	408.33	386	0	386
Block1	105	1	PLTC_A16	EEF1D	1333.85	11.25	1322.6	1294	0	1294
Block1	105	2	PLTC_A17	MARK2	355.27	7.73	347.54	306	0	306
Block1	105	3	PLTC_A18	STARD7	974.78	9.87	964.91	905	0	905
Block1	106	1	PLTC_A19	LYN	305.85	3.73	302.12	282	0	282
Block1	106	2	PLTC_A20	AMT	797.25	5.61	791.64	780	0	780
Block1	106	3	PLTC_A21	MKNK2	342.23	10.92	331.31	302	0	302
Block1	107	1	PLTC_A22	ANXA11	672.57	3.34	669.24	665	0	665
Block1	107	2	PLTC_A23	MARK4	322.38	4.2	318.18	287	0	287
Block1	107	3	PLTC_A24	CEBPG	526.5	3.63	522.88	479	0	479
Block1	108	1	PLTD_A01	ABT1	304.3	2.72	301.58	275	0	275
Block1	108	2	PLTD_A02	GK2	528.59	5.67	522.92	480.5	0	480.5
Block1	108	3	PLTD_A03	FOXR2	816.2	7.61	808.59	776	0	776
Block1	109	1	PLTD_A04	PIP4K2B	475.11	5.11	470	474	0	474
Block1	109	2	PLTD_A05	SIAH1	375.17	6.19	368.98	365	0	365
Block1	109	3	PLTD_A06	GK	519.24	9.08	510.16	485	0	485
Block1	110	1	PLTD_A07	CASP10	308.5	6.36	302.15	279	0	279
Block1	110	2	PLTD_A08	IL8RB	375.68	7.86	367.82	373	0	373
Block1	110	3	PLTD_A09	FKBP5	490.45	10.25	480.2	475	0	475
Block1	111	1	PLTD_A10	TXNDC3	380	9.71	370.29	376	0	376
Block1	111	2	PLTD_A11	ZSCAN12	387.04	18.4	368.64	374	1	373
Block1	111	3	PLTD_A12	PRPS2	352.73	11.84	340.89	368	0	368
Block1	112	1	PLTD_A13	TAF5L	551.97	9.05	542.92	561	0	561
Block1	112	2	PLTD_A14	GRM3	517.71	9	508.71	481	0	481
Block1	112	3	PLTD_A15	BPI	344.94	10.11	334.83	303.5	0	303.5
Block1	113	1	PLTD_A16	HRH1	366.26	5.88	360.38	375	0	375
Block1	113	2	PLTD_A17	ZNF70	494.98	9.1	485.88	475	0	475
Block1	113	3	PLTD_A18	CCR5	365.11	8.21	356.9	373	0	373
Block1	114	1	PLTD_A19	TP63	4430.45	22.81	4407.64	4540	0	4540
Block1	114	2	PLTD_A20	NPY5R	512.93	5.78	507.15	486	0	486
Block1	114	3	PLTD_A21	MED22	580.32	9.31	571.01	578	0	578
Block1	115	1	PLTD_A22	FN3K	441.06	8.16	432.9	384	0	384
Block1	115	2	PLTD_A23	NEUROD4	454.21	6.88	447.32	401	0	401
Block1	115	3	PLTD_A24	PTGDR	297.38	8.42	288.95	280	0	280
Block1	116	1	PLTE_A01	CPXCR1	368.45	3.9	364.55	366	0	366
Block1	116	2	PLTE_A02	CCNA1	239.86	21.91	217.95	190	0	190
Block1	116	3	PLTE_A03	FTHL17	1008	19.42	988.58	984	0	984
Block1	117	1	PLTE_A04	SRPX2	251.26	6.23	245.03	269	0	269
Block1	117	2	PLTE_A05	CXorf48	743.88	18.71	725.18	680	0	680
Block1	117	3	PLTE_A06	CBLC	280.84	9.64	271.2	278	0	278
Block1	118	1	PLTE_A07	SAGE1	344.81	5.64	339.17	365	0	365
Block1	118	2	PLTE_A08	MATN3	1057.27	28.09	1029.18	1022.5	0	1022.5
Block1	118	3	PLTE_A09	DDX53	342.49	19.61	322.88	360	0	360
Block1	119	1	PLTE_A10	MMP11	269.79	13.16	256.63	271	0	271
Block1	119	2	PLTE_A11	Cxorf61	360.01	9.19	350.82	358	0	358
Block1	119	3	PLTE_A12	ITGBL1	377.64	23.84	353.8	340	0	340
Block1	120	1	PLTE_A13	CTAG1A	517.24	16.13	501.11	477	0	477
Block1	120	2	PLTE_A14	MDM2	351.8	9.93	341.87	279	0	279
Block1	120	3	PLTE_A15	TSPY3	1158.36	23.44	1134.92	1156	1	1155
Block1	121	1	PLTE_A16	INA	1305.98	11.46	1294.52	1253.5	0	1253.5
Block1	121	2	PLTE_A17	CSAG2	388.88	12.19	376.69	378	0	378
Block1	121	3	PLTE_A18	RBPJ	4130.04	35.38	4094.66	4076.5	0	4076.5
Block1	122	1	PLTE_A19	MAGEB6	447.55	11.8	435.76	441	0	441
Block1	122	2	PLTE_A20	ATF2	434.91	10.87	424.04	393	0	393
Block1	122	3	PLTE_A21	MAGEB5	407.46	16.08	391.38	384	0	384
Block1	123	1	PLTE_A22	DCT	454.81	8.54	446.27	394	0	394
Block1	123	2	PLTE_A23	PAGE2B	552.82	13.27	539.55	556	0	556
Block1	123	3	PLTE_A24	PSIP1	418.63	22.15	396.47	391	0	391
Block1	124	1	CTRL_A01	zzz_Cy3BSA_1	29041.7	328.09	28713.6	29432	0	29432
Block1	124	2	CTRL_A03	zzz_iga1	0	0	0	0	0	0	Not Found
Block1	124	3	CTRL_A02	zzz_igg1	8163.46	602.96	7560.5	7812	1	7811
Block1	125	1	PLTA_A01	ZZ_con1	2573.7	7.02	2566.68	877	0	877
Block1	125	2	PLTA_A02	STAT3	675.05	11.12	663.94	644.5	0	644.5
Block1	125	3	PLTA_A03	ZZ_con2	316.62	36.48	280.14	282	0	282
Block1	126	1	PLTA_A04	NF2	484.33	6.83	477.5	472	0	472
Block1	126	2	PLTA_A05	ZZ_con3	327.69	9.95	317.74	292	0	292
Block1	126	3	PLTA_A06	ACSL6	588.73	26.14	562.59	572	0	572
Block1	127	1	PLTA_A07	ZZ_con4	244.15	5.34	238.81	195	0	195
Block1	127	2	PLTA_A08	BCL10	1715.91	10.74	1705.17	1617.5	0	1617.5
Block1	127	3	PLTA_A09	MNAT1	286.38	12.55	273.84	234.5	0	234.5
Block1	128	1	PLTA_A10	ATF1	383.41	7.56	375.85	363	0	363
Block1	128	2	PLTA_A11	CDK7	219.75	26.26	193.49	192	0	192
Block1	128	3	PLTA_A12	ATIC	405.3	14.67	390.64	382	0	382
Block1	129	1	PLTA_A13	AURKA	1002.02	8.95	993.06	984	0	984
Block1	129	2	PLTA_A14	SEPT9a	1074.96	16.64	1058.32	579	0	579
Block1	129	3	PLTA_A15	ILK	546.38	10.35	536.02	487	0	487
Block1	130	1	PLTA_A16	zzzz_NPM1	1007.59	9.58	998.01	989.5	0	989.5
Block1	130	2	PLTA_A17	SGK1	179.48	9.18	170.3	184	0	184
Block1	130	3	PLTA_A18	RHOH	475.13	12.85	462.28	472	0	472
Block1	131	1	PLTA_A19	CDK9	168.29	2.69	165.6	181	0	181
Block1	131	2	PLTA_A20	MSN	664.2	8.69	655.51	660	0	660
Block1	131	3	PLTA_A21	STK3	223.43	44.08	179.34	198	0	198
Block1	132	1	PLTA_A22	ZMYND8	408.85	7.93	400.91	379	0	379
Block1	132	2	PLTA_A23	TP53RK	194.52	12.37	182.15	184	0	184
Block1	132	3	PLTA_A24	TRIP11	414.96	18.65	396.3	387	0	387
Block1	133	1	PLTB_A01	NCK1	77.68	6.99	70.69	88	0	88
Block1	133	2	PLTB_A02	ZKSCAN3	467.34	26.36	440.99	467	1	466
Block1	133	3	PLTB_A03	INHBA	394	11.37	382.64	385.5	0	385.5
Block1	134	1	PLTB_A04	POU2F2	349.86	8.12	341.74	332	0	332
Block1	134	2	PLTB_A05	ISG20	380.64	17.98	362.66	283	0	283
Block1	134	3	PLTB_A06	ZNF136	299.68	7.83	291.84	283	0	283
Block1	135	1	PLTB_A07	STUB1	229.3	11.29	218.01	191	0	191
Block1	135	2	PLTB_A08	NFE2	834.31	61.07	773.24	602	0	602
Block1	135	3	PLTB_A09	MYBL2	146.46	5.05	141.42	108	0	108
Block1	136	1	PLTB_A10	NR1H2	500.89	13.02	487.87	471	0	471
Block1	136	2	PLTB_A11	PKM2	187.47	17.57	169.91	134	0	134
Block1	136	3	PLTB_A12	HES6	512.53	6.34	506.19	481	0	481
Block1	137	1	PLTB_A13	SLA	154.67	29.19	125.48	94	0	94
Block1	137	2	PLTB_A14	SPIB	406.6	57.93	348.67	382	0	382
Block1	137	3	PLTB_A15	IL18	107.51	4.59	102.92	103	0	103
Block1	138	1	PLTB_A16	TEAD2	330.64	18.29	312.35	273	0	273
Block1	138	2	PLTB_A17	CCNH	400.47	22.66	377.8	373.5	0	373.5
Block1	138	3	PLTB_A18	HLX	305.98	3.1	302.88	284	0	284
Block1	139	1	PLTB_A19	HUS1	456.11	22.61	433.5	388	0	388
Block1	139	2	PLTB_A20	E2F6	397.64	17.37	380.27	370	0	370
Block1	139	3	PLTB_A21	TUBA4A	262.64	3.88	258.76	229	0	229
Block1	140	1	PLTB_A22	SIX1	448.37	42.86	405.51	355	0	355
Block1	140	2	PLTB_A23	SORD	675.01	64.13	610.88	492	0	492
Block1	140	3	PLTB_A24	NFYB	341.76	15.45	326.31	304	0	304
Block1	141	1	PLTC_A01	NUAK2	548.86	39.93	508.94	467	0	467
Block1	141	2	PLTC_A02	MRPL45	865.33	41.7	823.63	834	0	834
Block1	141	3	PLTC_A03	BUB1B	392.04	16.36	375.68	379	0	379
Block1	142	1	PLTC_A04	DUSP12	926.65	50.63	876.01	677	0	677
Block1	142	2	PLTC_A05	CAMKK2	711.68	14.9	696.78	683	0	683
Block1	142	3	PLTC_A06	MSC	459.37	2.99	456.38	459	0	459
Block1	143	1	PLTC_A07	VRK3	409.27	134.7	274.57	360	0	360
Block1	143	2	PLTC_A08	NICN1	652.92	17.88	635.04	652	0	652
Block1	143	3	PLTC_A09	BRD3	470.39	4.72	465.67	445	0	445
Block1	144	1	PLTC_A10	RNF40	786.67	30.91	755.76	756	0	756
Block1	144	2	PLTC_A11	UHMK1	468.94	5.58	463.35	456	0	456
Block1	144	3	PLTC_A12	BAG3	407.55	3.99	403.55	378	0	378
Block1	145	1	PLTC_A13	PRKD2	1222.56	32.24	1190.32	1090	0	1090
Block1	145	2	PLTC_A14	PHLDA2	691.22	8.44	682.78	677	0	677
Block1	145	3	PLTC_A15	TWF1	438.82	3.88	434.95	400	0	400
Block1	146	1	PLTC_A16	EEF1D	1408.2	34.42	1373.78	1367	0	1367
Block1	146	2	PLTC_A17	MARK2	305.98	8.21	297.77	273	0	273
Block1	146	3	PLTC_A18	STARD7	965.92	5.65	960.27	959	0	959
Block1	147	1	PLTC_A19	LYN	422.86	16.21	406.65	371	0	371
Block1	147	2	PLTC_A20	AMT	797.51	8.13	789.38	767	0	767
Block1	147	3	PLTC_A21	MKNK2	322.31	4.74	317.57	290	0	290
Block1	148	1	PLTC_A22	ANXA11	658.84	8.22	650.62	631	0	631
Block1	148	2	PLTC_A23	MARK4	317.34	6.24	311.1	288	0	288
Block1	148	3	PLTC_A24	CEBPG	531.51	5.56	525.95	488	0	488
Block1	149	1	PLTD_A01	ABT1	290.99	13.93	277.06	287	0	287
Block1	149	2	PLTD_A02	GK2	521.91	10.16	511.76	496	0	496
Block1	149	3	PLTD_A03	FOXR2	853.42	13.51	839.91	850	0	850
Block1	150	1	PLTD_A04	PIP4K2B	580.92	22.47	558.45	560	0	560
Block1	150	2	PLTD_A05	SIAH1	392.99	12.33	380.66	370	0	370
Block1	150	3	PLTD_A06	GK	589.98	22.6	567.38	562	0	562
Block1	151	1	PLTD_A07	CASP10	346.43	16.14	330.29	327	0	327
Block1	151	2	PLTD_A08	IL8RB	544.2	15.67	528.53	392	0	392
Block1	151	3	PLTD_A09	FKBP5	572.86	69.92	502.94	551	0	551
Block1	152	1	PLTD_A10	TXNDC3	368.02	14.26	353.76	317.5	0	317.5
Block1	152	2	PLTD_A11	ZSCAN12	399.7	18.4	381.3	366	0	366
Block1	152	3	PLTD_A12	PRPS2	501.21	42.58	458.63	470	0	470
Block1	153	1	PLTD_A13	TAF5L	555.7	12.91	542.8	518	0	518
Block1	153	2	PLTD_A14	GRM3	558.64	35.27	523.37	477	0	477
Block1	153	3	PLTD_A15	BPI	474.88	13.55	461.33	464	0	464
Block1	154	1	PLTD_A16	HRH1	358.66	6.03	352.63	310	0	310
Block1	154	2	PLTD_A17	ZNF70	522.78	16.46	506.32	505	0	505
Block1	154	3	PLTD_A18	CCR5	502.76	16.84	485.92	453	0	453
Block1	155	1	PLTD_A19	TP63	4250.32	22.59	4227.72	4312	0	4312
Block1	155	2	PLTD_A20	NPY5R	460.61	38.61	422	421	0	421
Block1	155	3	PLTD_A21	MED22	749.55	27.91	721.64	742	0	742
Block1	156	1	PLTD_A22	FN3K	416.72	21.73	394.99	394	0	394
Block1	156	2	PLTD_A23	NEUROD4	448.21	18.05	430.16	411	0	411
Block1	156	3	PLTD_A24	PTGDR	387.31	22.04	365.27	366	0	366
Block1	157	1	PLTE_A01	CPXCR1	372.21	4.8	367.42	353	0	353
Block1	157	2	PLTE_A02	CCNA1	189.55	21.61	167.94	195	0	195
Block1	157	3	PLTE_A03	FTHL17	1132.25	16.32	1115.93	1013	0	1013
Block1	158	1	PLTE_A04	SRPX2	240.41	12.27	228.14	198	0	198
Block1	158	2	PLTE_A05	CXorf48	595.61	11.99	583.62	604	0	604
Block1	158	3	PLTE_A06	CBLC	296.28	9.17	287.11	280	0	280
Block1	159	1	PLTE_A07	SAGE1	377.67	18.78	358.89	379	0	379
Block1	159	2	PLTE_A08	MATN3	1114.19	14.78	1099.41	1078	0	1078
Block1	159	3	PLTE_A09	DDX53	472.54	25.25	447.29	456	0	456
Block1	160	1	PLTE_A10	MMP11	279.87	22.84	257.03	215	0	215
Block1	160	2	PLTE_A11	Cxorf61	380.08	14.39	365.69	372	0	372
Block1	160	3	PLTE_A12	ITGBL1	391.98	42.96	349.02	382	0	382
Block1	161	1	PLTE_A13	CTAG1A	645.88	12.02	633.85	468	0	468
Block1	161	2	PLTE_A14	MDM2	336.45	53.1	283.35	295	0	295
Block1	161	3	PLTE_A15	TSPY3	1247.97	18.58	1229.39	1199.5	0	1199.5
Block1	162	1	PLTE_A16	INA	1384.03	17.67	1366.36	1283.5	0	1283.5
Block1	162	2	PLTE_A17	CSAG2	459.57	21.15	438.42	388	0	388
Block1	162	3	PLTE_A18	RBPJ	3677.96	13.68	3664.28	3694	0	3694
Block1	163	1	PLTE_A19	MAGEB6	473.43	11.85	461.58	426	0	426
Block1	163	2	PLTE_A20	ATF2	454.51	15.95	438.56	390	0	390
Block1	163	3	PLTE_A21	MAGEB5	466.47	17.06	449.41	412	0	412
Block1	164	1	PLTE_A22	DCT	487.56	13.2	474.36	382	0	382
Block1	164	2	PLTE_A23	PAGE2B	672.73	22.4	650.33	582	0	582
Block1	164	3	PLTE_A24	PSIP1	366.37	7.47	358.9	366	0	366
Block1	165	1	CTRL_A01	zzz_Cy3BSA_1	25791.5	366.89	25424.6	25840.5	0	25840.5
Block1	165	2	Empty	Empty	0	0	0	0	0	0	Not Found
Block1	165	3	Empty	Empty	0	0	0	0	0	0	Not Found
Block2	1	1	CTRL_B01	zzz_Cy3BSA_2	21549.5	259.29	21290.2	21577	0	21577
Block2	1	2	CTRL_B03	zzz_iga2	0	0	0	0	0	0	Not Found
Block2	1	3	CTRL_B02	zzz_igg2	3161.51	51.28	3110.23	2995	0	2995
Block2	2	1	PLTA_B01	PAX8	519.76	6.72	513.04	496	0	496
Block2	2	2	PLTA_B02	RAPGEF4	492.48	8.36	484.12	479.5	0	479.5
Block2	2	3	PLTA_B03	EXT1	462.46	1905.8	0	405	0	405	Error
Block2	3	1	PLTA_B04	zzzz_CUL1	401.88	5.7	396.17	380	0	380
Block2	3	2	PLTA_B05	DDIT3	769.74	6.49	763.26	729.5	0	729.5
Block2	3	3	PLTA_B06	zzzz_MAPK6	564.01	6.68	557.33	520.5	0	520.5
Block2	4	1	PLTA_B07	IL21R	615.03	5.6	609.43	581	0	581
Block2	4	2	PLTA_B08	RPL32	410.34	5.52	404.83	397.5	0	397.5
Block2	4	3	PLTA_B09	LCP1	514.85	6.3	508.55	482	0	482
Block2	5	1	PLTA_B10	EFS	475.46	6.45	469.01	475.5	0	475.5
Block2	5	2	PLTA_B11	SSX1	542.17	4.74	537.44	498.5	0	498.5
Block2	5	3	PLTA_B12	CDKN2C	410.54	4.88	405.67	395	0	395
Block2	6	1	PLTA_B13	ETV4	882.92	6.61	876.32	868	0	868
Block2	6	2	PLTA_B14	PPM1A	501.22	6.45	494.76	486	0	486
Block2	6	3	PLTA_B15	PBX1	529.09	10.12	518.97	483	0	483
Block2	7	1	PLTA_B16	GNAI2	891.58	5.95	885.63	513	0	513
Block2	7	2	PLTA_B17	BMPR1A	568.39	4.78	563.61	538	0	538
Block2	7	3	PLTA_B18	SP1	607.42	27.7	579.72	507.5	0	507.5
Block2	8	1	PLTA_B19	PRKAR1A	1276.79	8.84	1267.96	1266.5	0	1266.5
Block2	8	2	PLTA_B20	VCL	520.14	6.48	513.66	489	0	489
Block2	8	3	PLTA_B21	STAT5A	578.12	7.53	570.59	572.5	0	572.5
Block2	9	1	PLTA_B22	PPP2R2B	508.51	7.05	501.46	482	0	482
Block2	9	2	PLTA_B23	TFEB	446.64	5.46	441.18	471	0	471
Block2	9	3	PLTA_B24	PDE4A	880.88	6.84	874.04	867.5	0	867.5
Block2	10	1	PLTB_B01	zzzzz_ISL1	511.98	9.83	502.15	481	0	481
Block2	10	2	PLTB_B02	zzzz_CAMK2G	291.96	7.6	284.36	272	0	272
Block2	10	3	PLTB_B03	DMRTB1	606.29	9.56	596.73	597	0	597
Block2	11	1	PLTB_B04	ACVR1C	260.05	17.4	242.65	283.5	0	283.5
Block2	11	2	PLTB_B05	DLX1	313.37	42.92	270.45	279	0	279
Block2	11	3	PLTB_B06	HIPK4	349.93	4.95	344.98	291	0	291
Block2	12	1	PLTB_B07	FHOD2	474.67	12.88	461.79	468	0	468
Block2	12	2	PLTB_B08	TBK1	258.86	6.36	252.5	213.5	0	213.5
Block2	12	3	PLTB_B09	ZNF41	559.75	9.03	550.72	493	0	493
Block2	13	1	PLTB_B10	SRPK1	463.11	14.87	448.24	281	0	281
Block2	13	2	PLTB_B11	NRIP1	305.79	6.69	299.1	285	0	285
Block2	13	3	PLTB_B12	PCTK2	151.6	11.1	140.5	107	0	107
Block2	14	1	PLTB_B13	ELF5	675.81	29.84	645.97	384	0	384
Block2	14	2	PLTB_B14	NEK11	127.07	8.11	118.96	92	0	92
Block2	14	3	PLTB_B15	KLF7	408.58	6.2	402.38	377	0	377
Block2	15	1	PLTB_B16	PDIK1L	137.44	21.73	115.71	115	0	115
Block2	15	2	PLTB_B17	zzzz_ZBTB16	492.96	12.38	480.58	466	0	466
Block2	15	3	PLTB_B18	PTK2_iso1	190.1	4.44	185.67	183	0	183
Block2	16	1	PLTB_B19	KLF12	388.94	18.03	370.9	366	0	366
Block2	16	2	PLTB_B20	STK38L	349.18	18.26	330.92	295	0	295
Block2	16	3	PLTB_B21	RB1	402.56	10.46	392.1	370	0	370
Block2	17	1	PLTB_B22	ULK2	587.54	49.37	538.17	558.5	0	558.5
Block2	17	2	PLTB_B23	TBX5	314.2	27.1	287.1	283	0	283
Block2	17	3	PLTB_B24	PLK4	546.36	14.67	531.69	497.5	0	497.5
Block2	18	1	PLTC_B01	RUFY1	1118.1	12.03	1106.07	1023	0	1023
Block2	18	2	PLTC_B02	EAPP	469.77	14.36	455.41	442	0	442
Block2	18	3	PLTC_B03	TDRKH	508.95	16.92	492.03	478	0	478
Block2	19	1	PLTC_B04	PCTK3	422.76	9.8	412.96	398	2	396
Block2	19	2	PLTC_B05	MX1	668.53	14.76	653.77	601	0	601
Block2	19	3	PLTC_B06	NHLH1	685.12	15.91	669.21	680	0	680
Block2	20	1	PLTC_B07	CTNNBL1	423.93	6.91	417.01	378	0	378
Block2	20	2	PLTC_B08	IL1A	1039.52	17.68	1021.83	1002	4	998
Block2	20	3	PLTC_B09	STK32B	341.93	16.89	325.05	286	0	286
Block2	21	1	PLTC_B10	IL1B	567.23	11.28	555.95	537	3	534
Block2	21	2	PLTC_B11	CAMK2A	397.92	24.8	373.12	386	5	381
Block2	21	3	PLTC_B12	IL24	539.12	23.65	515.47	450	4	446
Block2	22	1	PLTC_B13	TGFBR2	0	0	0	0	0	0	Not Found
Block2	22	2	PLTC_B14	DPF2	230.91	9.04	221.87	198	0	198
Block2	22	3	PLTC_B15	TSSK2	292.81	15.4	277.41	210	0	210
Block2	23	1	PLTC_B16	zzzzz_TIA1	218.83	8.01	210.81	190	0	190
Block2	23	2	PLTC_B17	TLK2	485.78	10.75	475.03	476	0	476
Block2	23	3	PLTC_B18	CASP7	276.42	11.34	265.08	209	0	209
Block2	24	1	PLTC_B19	PRKAA1	405.54	11.56	393.98	381	0	381
Block2	24	2	PLTC_B20	STYX	681.71	10.73	670.98	672	1	671
Block2	24	3	PLTC_B21	ALPK1	609.67	15.37	594.31	582	1	581
Block2	25	1	PLTC_B22	TWF2	486.37	8.94	477.43	463	0	463
Block2	25	2	PLTC_B23	STRADA	351.38	13.9	337.48	315	0	315
Block2	25	3	PLTC_B24	PHB2	435.7	10.12	425.58	392	0	392
Block2	26	1	PLTD_B01	ASB1	64.62	12.39	52.23	25	0	25
Block2	26	2	PLTD_B02	SEPT5a	447.49	15.87	431.62	406	0	406
Block2	26	3	PLTD_B03	IMPA1	193.63	9.97	183.65	199	0	199
Block2	27	1	PLTD_B04	zzzz_AFF4	1386.05	22.56	1363.49	1366	0	1366
Block2	27	2	PLTD_B05	AIM2	160.06	12.08	147.98	107	0	107
Block2	27	3	PLTD_B06	zzzz_TAF15	1332.21	19.01	1313.2	1310.5	0	1310.5
Block2	28	1	PLTD_B07	DUSP13	198.41	19.22	179.19	202	0	202
Block2	28	2	PLTD_B08	zzzz_CDK4	594.97	30.78	564.18	562	0	562
Block2	28	3	PLTD_B09	PLUNC	143.1	20.99	122.11	105	0	105
Block2	29	1	PLTD_B10	zzzz_BCL10	1812.85	20.46	1792.4	1759.5	0	1759.5
Block2	29	2	PLTD_B11	AIF1	135.64	28.48	107.16	99	0	99
Block2	29	3	PLTD_B12	ABL2	509.3	31.45	477.85	453	0	453
Block2	30	1	PLTD_B13	PDGFRL	171.35	12.98	158.37	178.5	0	178.5
Block2	30	2	PLTD_B14	zzzz_RRAS2	384.33	20.3	364.03	367	0	367
Block2	30	3	PLTD_B15	PHLDA1	366.17	27.95	338.22	284	0	284
Block2	31	1	PLTD_B16	PPP2CB	540.24	12.45	527.8	485	0	485
Block2	31	2	PLTD_B17	TUBB	232.51	15.6	216.91	199	0	199
Block2	31	3	PLTD_B18	CAMK2G	777.1	25.08	752.02	762	0	762
Block2	32	1	PLTD_B19	ARHGDIB	236.13	16.6	219.53	189	0	189
Block2	32	2	PLTD_B20	zzzz_PMAIP1	431.56	16.27	415.3	391	0	391
Block2	32	3	PLTD_B21	ELMOD3	263.22	14.98	248.24	271	0	271
Block2	33	1	PLTD_B22	G6PD	648.85	12.81	636.04	605	0	605
Block2	33	2	PLTD_B23	SMARCD1	188.35	11.09	177.26	177	0	177
Block2	33	3	PLTD_B24	zzzz_HK1	684.57	11.35	673.22	584	0	584
Block2	34	1	PLTE_B01	LY6K	256.74	8.59	248.15	208.5	0	208.5
Block2	34	2	Empty	Empty	0	0	0	0	0	0	Not Found
Block2	34	3	PLTE_B03	SEMG1	454.81	15.53	439.28	412.5	0	412.5
Block2	35	1	Empty	Empty	0	0	0	0	0	0	Not Found
Block2	35	2	PLTE_B05	TMEFF1	292.63	9.78	282.85	281	0	281
Block2	35	3	Empty	Empty	0	0	0	0	0	0	Not Found
Block2	36	1	PLTE_B07	SLCO6A1	407.13	8.71	398.42	391	0	391
Block2	36	2	Empty	Empty	0	0	0	0	0	0	Not Found
Block2	36	3	PLTE_B09	FMR1NB	366.28	8.15	358.13	298	0	298
Block2	37	1	Empty	Empty	0	0	0	0	0	0	Not Found
Block2	37	2	PLTE_B11	TPTE	217.32	8.65	208.67	193	0	193
Block2	37	3	Empty	Empty	0	0	0	0	0	0	Not Found
Block2	38	1	PLTE_B13	ARMC3	376	5.15	370.85	382	0	382
Block2	38	2	Empty	Empty	0	0	0	0	0	0	Not Found
Block2	38	3	PLTE_B15	CEP55	946.01	8.17	937.84	872	0	872
Block2	39	1	Empty	Empty	0	0	0	0	0	0	Not Found
Block2	39	2	PLTE_B17	IL13RA2	580.74	7.38	573.37	567.5	0	567.5
Block2	39	3	Empty	Empty	0	0	0	0	0	0	Not Found
Block2	40	1	PLTE_B19	TAF7L	434.63	7.93	426.69	395	0	395
Block2	40	2	Empty	Empty	0	0	0	0	0	0	Not Found
Block2	40	3	PLTE_B21	IGSF11	304.79	4.96	299.83	285	0	285
Block2	41	1	Empty	Empty	0	0	0	0	0	0	Not Found
Block2	41	2	PLTE_B23	AKAP4	203.15	4.86	198.29	184	0	184
Block2	41	3	Empty	Empty	0	0	0	0	0	0	Not Found
Block2	42	1	CTRL_B01	zzz_Cy3BSA_2	18114.7	32.7	18082	18580	0	18580
Block2	42	2	CTRL_B03	zzz_iga2	0	0	0	0	0	0	Not Found
Block2	42	3	CTRL_B02	zzz_igg2	3246.21	19.85	3226.36	2878	0	2878
Block2	43	1	PLTA_B01	PAX8	432.01	4.46	427.56	396	0	396
Block2	43	2	PLTA_B02	RAPGEF4	399.16	4.76	394.4	379	0	379
Block2	43	3	PLTA_B03	EXT1	630.49	4.89	625.6	420	0	420
Block2	44	1	PLTA_B04	zzzz_CUL1	345.98	8.11	337.87	310	0	310
Block2	44	2	PLTA_B05	DDIT3	667.58	6.3	661.29	649	0	649
Block2	44	3	PLTA_B06	zzzz_MAPK6	472.99	6.98	466.01	423	0	423
Block2	45	1	PLTA_B07	IL21R	530.53	5.54	524.99	476	0	476
Block2	45	2	PLTA_B08	RPL32	343.76	6.5	337.26	298	0	298
Block2	45	3	PLTA_B09	LCP1	491.56	6.37	485.19	402	0	402
Block2	46	1	PLTA_B10	EFS	405.93	5.6	400.32	379	0	379
Block2	46	2	PLTA_B11	SSX1	500.29	5.15	495.15	469	0	469
Block2	46	3	PLTA_B12	CDKN2C	369.78	6.66	363.11	374	0	374
Block2	47	1	PLTA_B13	ETV4	841.78	6.8	834.98	806.5	0	806.5
Block2	47	2	PLTA_B14	PPM1A	448.14	6.31	441.84	403	0	403
Block2	47	3	PLTA_B15	PBX1	554.86	4.87	550	426	0	426
Block2	48	1	PLTA_B16	GNAI2	439.61	6.74	432.87	413	0	413
Block2	48	2	PLTA_B17	BMPR1A	508.99	10.66	498.34	480	0	480
Block2	48	3	PLTA_B18	SP1	554.58	6.48	548.09	510	0	510
Block2	49	1	PLTA_B19	PRKAR1A	1246.43	9.81	1236.62	1232	0	1232
Block2	49	2	PLTA_B20	VCL	459.14	3.87	455.27	409	0	409
Block2	49	3	PLTA_B21	STAT5A	486.04	5.13	480.92	477	0	477
Block2	50	1	PLTA_B22	PPP2R2B	408.87	5.44	403.43	382	0	382
Block2	50	2	PLTA_B23	TFEB	420.8	2.89	417.91	387	0	387
Block2	50	3	PLTA_B24	PDE4A	824.11	6.7	817.41	774	0	774
Block2	51	1	PLTB_B01	zzzzz_ISL1	460.69	4.72	455.97	397.5	0	397.5
Block2	51	2	PLTB_B02	zzzz_CAMK2G	250.68	3.53	247.16	200	0	200
Block2	51	3	PLTB_B03	DMRTB1	545.44	5.3	540.14	551	0	551
Block2	52	1	PLTB_B04	ACVR1C	186.17	4.2	181.97	189	0	189
Block2	52	2	PLTB_B05	DLX1	288.39	4.05	284.34	277	0	277
Block2	52	3	PLTB_B06	HIPK4	336.49	4.27	332.22	289	0	289
Block2	53	1	PLTB_B07	FHOD2	396.36	7.71	388.64	380	0	380
Block2	53	2	PLTB_B08	TBK1	239.67	6.49	233.18	202	0	202
Block2	53	3	PLTB_B09	ZNF41	438.77	4.45	434.32	386	0	386
Block2	54	1	PLTB_B10	SRPK1	215.05	3.38	211.67	188	0	188
Block2	54	2	PLTB_B11	NRIP1	274.2	4.62	269.58	277	0	277
Block2	54	3	PLTB_B12	PCTK2	118.93	3.41	115.53	91	0	91
Block2	55	1	PLTB_B13	ELF5	335.4	4.13	331.28	287	0	287
Block2	55	2	PLTB_B14	NEK11	109.13	3.57	105.56	95	0	95
Block2	55	3	PLTB_B15	KLF7	467.6	5.49	462.11	323	0	323
Block2	56	1	PLTB_B16	PDIK1L	146.49	3.98	142.51	100	0	100
Block2	56	2	PLTB_B17	zzzz_ZBTB16	426.58	5.9	420.68	383	0	383
Block2	56	3	PLTB_B18	PTK2_iso1	182.84	3.88	178.97	103	0	103
Block2	57	1	PLTB_B19	KLF12	412.35	5.08	407.27	378	0	378
Block2	57	2	PLTB_B20	STK38L	294.79	3.3	291.49	282	0	282
Block2	57	3	PLTB_B21	RB1	330.77	3.56	327.22	296	0	296
Block2	58	1	PLTB_B22	ULK2	615.33	4.89	610.44	501	0	501
Block2	58	2	PLTB_B23	TBX5	339.09	6.04	333.04	290.5	0	290.5
Block2	58	3	PLTB_B24	PLK4	484.16	6.63	477.53	479	0	479
Block2	59	1	PLTC_B01	RUFY1	1094.98	5.79	1089.19	988	0	988
Block2	59	2	PLTC_B02	EAPP	455.89	4.58	451.31	414	0	414
Block2	59	3	PLTC_B03	TDRKH	419.31	5.47	413.84	392	0	392
Block2	60	1	PLTC_B04	PCTK3	437.14	4.4	432.74	391	0	391
Block2	60	2	PLTC_B05	MX1	687.39	5.35	682.04	594	0	594
Block2	60	3	PLTC_B06	NHLH1	688.58	4.84	683.74	652	0	652
Block2	61	1	PLTC_B07	CTNNBL1	466.56	4.28	462.28	409	0	409
Block2	61	2	PLTC_B08	IL1A	1034.38	6.39	1027.98	1026	0	1026
Block2	61	3	PLTC_B09	STK32B	314.97	4.75	310.22	286	0	286
Block2	62	1	PLTC_B10	IL1B	581.86	5.57	576.29	581	0	581
Block2	62	2	PLTC_B11	CAMK2A	445.17	5.8	439.37	402	0	402
Block2	62	3	PLTC_B12	IL24	484.84	6.35	478.49	470	0	470
Block2	63	1	PLTC_B13	TGFBR2	76	6.93	69.07	88	0	88
Block2	63	2	PLTC_B14	DPF2	254.97	6.74	248.23	216	0	216
Block2	63	3	PLTC_B15	TSSK2	235.47	3.74	231.73	190	0	190
Block2	64	1	PLTC_B16	zzzzz_TIA1	276.68	13.17	263.51	221.5	0	221.5
Block2	64	2	PLTC_B17	TLK2	462.1	13.97	448.13	414.5	0	414.5
Block2	64	3	PLTC_B18	CASP7	242.56	8.61	233.95	194	0	194
Block2	65	1	PLTC_B19	PRKAA1	456.54	23.39	433.15	436.5	0	436.5
Block2	65	2	PLTC_B20	STYX	758.12	26.58	731.53	722.5	0	722.5
Block2	65	3	PLTC_B21	ALPK1	687.62	25.31	662.32	661	0	661
Block2	66	1	PLTC_B22	TWF2	557.8	20.51	537.29	496.5	0	496.5
Block2	66	2	PLTC_B23	STRADA	409.52	21.55	387.97	376	0	376
Block2	66	3	PLTC_B24	PHB2	468.76	26.95	441.8	461	0	461
Block2	67	1	PLTD_B01	ASB1	138.27	17.38	120.89	96	0	96
Block2	67	2	PLTD_B02	SEPT5a	506.63	19.45	487.18	468	0	468
Block2	67	3	PLTD_B03	IMPA1	228.56	11.75	216.81	189	0	189
Block2	68	1	PLTD_B04	zzzz_AFF4	1403.18	19.44	1383.74	1405	0	1405
Block2	68	2	PLTD_B05	AIM2	241.06	16.06	225.01	189	0	189
Block2	68	3	PLTD_B06	zzzz_TAF15	1338.34	26.84	1311.5	1321	0	1321
Block2	69	1	PLTD_B07	DUSP13	265.44	14.76	250.68	263	0	263
Block2	69	2	PLTD_B08	zzzz_CDK4	558.62	11.93	546.7	522	0	522
Block2	69	3	PLTD_B09	PLUNC	171.45	6.59	164.86	183	0	183
Block2	70	1	PLTD_B10	zzzz_BCL10	1900.98	14.78	1886.2	1792	0	1792
Block2	70	2	PLTD_B11	AIF1	108.03	5.1	102.93	91	0	91
Block2	70	3	PLTD_B12	ABL2	435.96	8.2	427.76	393	0	393
Block2	71	1	PLTD_B13	PDGFRL	167.32	8.15	159.17	174	0	174
Block2	71	2	PLTD_B14	zzzz_RRAS2	403.26	7.43	395.84	365	0	365
Block2	71	3	PLTD_B15	PHLDA1	270.29	9.44	260.85	240	0	240
Block2	72	1	PLTD_B16	PPP2CB	522.77	7.91	514.86	479	0	479
Block2	72	2	PLTD_B17	TUBB	253.76	5.35	248.41	263	0	263
Block2	72	3	PLTD_B18	CAMK2G	763.75	8.88	754.87	694	1	693
Block2	73	1	PLTD_B19	ARHGDIB	245.76	32.66	213.1	197	0	197
Block2	73	2	PLTD_B20	zzzz_PMAIP1	465.45	6.15	459.3	398	0	398
Block2	73	3	PLTD_B21	ELMOD3	233.54	11.45	222.09	185	0	185
Block2	74	1	PLTD_B22	G6PD	703.8	14.76	689.04	678	0	678
Block2	74	2	PLTD_B23	SMARCD1	213.89	5.66	208.23	188	0	188
Block2	74	3	PLTD_B24	zzzz_HK1	708.76	7.17	701.6	679	0	679
Block2	75	1	PLTE_B01	LY6K	280.4	7.74	272.67	276.5	0	276.5
Block2	75	2	Empty	Empty	0	0	0	0	0	0	Not Found
Block2	75	3	PLTE_B03	SEMG1	485.18	11.22	473.96	466	0	466
Block2	76	1	Empty	Empty	0	0	0	0	0	0	Not Found
Block2	76	2	PLTE_B05	TMEFF1	333.62	15.31	318.31	285	0	285
Block2	76	3	Empty	Empty	0	0	0	0	0	0	Not Found
Block2	77	1	PLTE_B07	SLCO6A1	461.16	10.86	450.3	466.5	0	466.5
Block2	77	2	Empty	Empty	0	0	0	0	0	0	Not Found
Block2	77	3	PLTE_B09	FMR1NB	403.64	4.68	398.96	382	0	382
Block2	78	1	Empty	Empty	0	0	0	0	0	0	Not Found
Block2	78	2	PLTE_B11	TPTE	234.26	4.53	229.73	188.5	0	188.5
Block2	78	3	Empty	Empty	0	0	0	0	0	0	Not Found
Block2	79	1	PLTE_B13	ARMC3	400.83	5.59	395.24	375	0	375
Block2	79	2	Empty	Empty	0	0	0	0	0	0	Not Found
Block2	79	3	PLTE_B15	CEP55	1061.93	8.17	1053.76	1000	0	1000
Block2	80	1	Empty	Empty	0	0	0	0	0	0	Not Found
Block2	80	2	PLTE_B17	IL13RA2	668.19	6.91	661.28	658	0	658
Block2	80	3	Empty	Empty	0	0	0	0	0	0	Not Found
Block2	81	1	PLTE_B19	TAF7L	487.66	6.33	481.33	474	0	474
Block2	81	2	Empty	Empty	0	0	0	0	0	0	Not Found
Block2	81	3	PLTE_B21	IGSF11	373.14	8.1	365.05	351	0	351
Block2	82	1	Empty	Empty	0	0	0	0	0	0	Not Found
Block2	82	2	PLTE_B23	AKAP4	254.19	4.12	250.07	205	0	205
Block2	82	3	Empty	Empty	0	0	0	0	0	0	Not Found
Block2	83	1	CTRL_B01	zzz_Cy3BSA_2	22724.3	208.26	22516	22889.5	0	22889.5
Block2	83	2	CTRL_B03	zzz_iga2	0	0	0	0	0	0	Not Found
Block2	83	3	CTRL_B02	zzz_igg2	3482.89	57.49	3425.4	3072	5	3067
Block2	84	1	PLTA_B01	PAX8	492.26	4.52	487.75	490	0	490
Block2	84	2	PLTA_B02	RAPGEF4	458.28	12.12	446.16	400	0	400
Block2	84	3	PLTA_B03	EXT1	543.39	7.64	535.75	496	0	496
Block2	85	1	PLTA_B04	zzzz_CUL1	383.85	3.09	380.77	376	0	376
Block2	85	2	PLTA_B05	DDIT3	745.45	6.17	739.29	710	0	710
Block2	85	3	PLTA_B06	zzzz_MAPK6	522.95	4.27	518.68	499	0	499
Block2	86	1	PLTA_B07	IL21R	560.38	11.18	549.21	514.5	0	514.5
Block2	86	2	PLTA_B08	RPL32	362.5	2.41	360.09	362	0	362
Block2	86	3	PLTA_B09	LCP1	518.34	5.97	512.37	488	0	488
Block2	87	1	PLTA_B10	EFS	434.13	16.43	417.7	401	0	401
Block2	87	2	PLTA_B11	SSX1	526.38	3.94	522.44	493	0	493
Block2	87	3	PLTA_B12	CDKN2C	425.4	3.25	422.15	392	0	392
Block2	88	1	PLTA_B13	ETV4	886.64	6.98	879.66	874	0	874
Block2	88	2	PLTA_B14	PPM1A	490.78	4.05	486.73	486	0	486
Block2	88	3	PLTA_B15	PBX1	490.18	5.64	484.53	480	0	480
Block2	89	1	PLTA_B16	GNAI2	511.12	4.62	506.5	478	0	478
Block2	89	2	PLTA_B17	BMPR1A	545.95	3.45	542.5	496	0	496
Block2	89	3	PLTA_B18	SP1	597.01	4.63	592.38	593	0	593
Block2	90	1	PLTA_B19	PRKAR1A	1325.81	11.63	1314.18	1307.5	0	1307.5
Block2	90	2	PLTA_B20	VCL	508.4	3.83	504.57	481	0	481
Block2	90	3	PLTA_B21	STAT5A	556.46	5.67	550.79	510	0	510
Block2	91	1	PLTA_B22	PPP2R2B	488.26	5.81	482.46	477	0	477
Block2	91	2	PLTA_B23	TFEB	508.32	5.41	502.92	489	0	489
Block2	91	3	PLTA_B24	PDE4A	1059.4	4.33	1055.06	878	0	878
Block2	92	1	PLTB_B01	zzzzz_ISL1	525.74	9.37	516.37	483	0	483
Block2	92	2	PLTB_B02	zzzz_CAMK2G	290.61	4.67	285.94	279	0	279
Block2	92	3	PLTB_B03	DMRTB1	618.07	5.21	612.86	579	0	579
Block2	93	1	PLTB_B04	ACVR1C	209.81	8.5	201.31	187	0	187
Block2	93	2	PLTB_B05	DLX1	297.29	1.66	295.63	286	0	286
Block2	93	3	PLTB_B06	HIPK4	358.58	3.75	354.84	295	0	295
Block2	94	1	PLTB_B07	FHOD2	473.36	9.55	463.81	393	0	393
Block2	94	2	PLTB_B08	TBK1	270.65	19.77	250.88	251	0	251
Block2	94	3	PLTB_B09	ZNF41	508.02	8.56	499.46	474	0	474
Block2	95	1	PLTB_B10	SRPK1	254.97	8.44	246.53	195	0	195
Block2	95	2	PLTB_B11	NRIP1	399.58	6.5	393.09	283	0	283
Block2	95	3	PLTB_B12	PCTK2	282.63	21.96	260.67	115	0	115
Block2	96	1	PLTB_B13	ELF5	416.19	6.21	409.98	364.5	0	364.5
Block2	96	2	PLTB_B14	NEK11	115.9	6.92	108.98	96	0	96
Block2	96	3	PLTB_B15	KLF7	422.14	5.18	416.96	386	0	386
Block2	97	1	PLTB_B16	PDIK1L	151.06	9.67	141.39	109.5	0	109.5
Block2	97	2	PLTB_B17	zzzz_ZBTB16	505.13	6.97	498.17	476	0	476
Block2	97	3	PLTB_B18	PTK2_iso1	196.38	3.59	192.79	191	0	191
Block2	98	1	PLTB_B19	KLF12	392.44	9.68	382.76	383	0	383
Block2	98	2	PLTB_B20	STK38L	327.88	7.39	320.49	300	1	299
Block2	98	3	PLTB_B21	RB1	408.43	5.36	403.07	381	0	381
Block2	99	1	PLTB_B22	ULK2	615.67	6.73	608.94	580	1	579
Block2	99	2	PLTB_B23	TBX5	335.47	18.9	316.57	290	0	290
Block2	99	3	PLTB_B24	PLK4	579.96	4.04	575.92	538	0	538
Block2	100	1	PLTC_B01	RUFY1	1163.04	14.22	1148.83	1045	0	1045
Block2	100	2	PLTC_B02	EAPP	513.57	16.93	496.64	491	0	491
Block2	100	3	PLTC_B03	TDRKH	465.57	5.69	459.88	448.5	0	448.5
Block2	101	1	PLTC_B04	PCTK3	403.26	13.83	389.42	387	0	387
Block2	101	2	PLTC_B05	MX1	636.36	7.77	628.59	595	0	595
Block2	101	3	PLTC_B06	NHLH1	758.86	5.81	753.05	702	0	702
Block2	102	1	PLTC_B07	CTNNBL1	505.8	18.25	487.54	474	0	474
Block2	102	2	PLTC_B08	IL1A	1073.77	18.67	1055.09	1078	0	1078
Block2	102	3	PLTC_B09	STK32B	365.33	4.21	361.12	347	0	347
Block2	103	1	PLTC_B10	IL1B	634.01	16.3	617.71	590	0	590
Block2	103	2	PLTC_B11	CAMK2A	465.74	7.96	457.78	480	0	480
Block2	103	3	PLTC_B12	IL24	528.31	5.02	523.29	483	0	483
Block2	104	1	PLTC_B13	TGFBR2	116.67	11.48	105.19	91	0	91
Block2	104	2	PLTC_B14	DPF2	304.69	7.17	297.52	283	0	283
Block2	104	3	PLTC_B15	TSSK2	281.85	3.46	278.4	283	0	283
Block2	105	1	PLTC_B16	zzzzz_TIA1	279.8	9.14	270.66	260	0	260
Block2	105	2	PLTC_B17	TLK2	524.86	14.67	510.19	497	0	497
Block2	105	3	PLTC_B18	CASP7	290.89	5.38	285.51	285	0	285
Block2	106	1	PLTC_B19	PRKAA1	724.13	13.31	710.83	455	0	455
Block2	106	2	PLTC_B20	STYX	644.82	12.01	632.81	649	0	649
Block2	106	3	PLTC_B21	ALPK1	699.41	5.46	693.95	665	0	665
Block2	107	1	PLTC_B22	TWF2	580.13	9.27	570.86	497	0	497
Block2	107	2	PLTC_B23	STRADA	348.22	13.36	334.86	374	0	374
Block2	107	3	PLTC_B24	PHB2	466.98	3.63	463.35	408.5	0	408.5
Block2	108	1	PLTD_B01	ASB1	125.51	9	116.51	90	0	90
Block2	108	2	PLTD_B02	SEPT5a	508.53	12.95	495.58	484	0	484
Block2	108	3	PLTD_B03	IMPA1	229.43	3.9	225.54	199	0	199
Block2	109	1	PLTD_B04	zzzz_AFF4	1455.09	14.03	1441.06	1389	0	1389
Block2	109	2	PLTD_B05	AIM2	214.13	28.63	185.5	182	0	182
Block2	109	3	PLTD_B06	zzzz_TAF15	1337.91	7.97	1329.94	1315	0	1315
Block2	110	1	PLTD_B07	DUSP13	270	37.88	232.12	196	0	196
Block2	110	2	PLTD_B08	zzzz_CDK4	598.74	10.03	588.71	576	0	576
Block2	110	3	PLTD_B09	PLUNC	183.02	4.77	178.25	187	0	187
Block2	111	1	PLTD_B10	zzzz_BCL10	1639.89	29.39	1610.5	1663	0	1663
Block2	111	2	PLTD_B11	AIF1	113.18	12.82	100.36	100	0	100
Block2	111	3	PLTD_B12	ABL2	516.86	5.71	511.15	480	0	480
Block2	112	1	PLTD_B13	PDGFRL	156.51	20	136.51	105	0	105
Block2	112	2	PLTD_B14	zzzz_RRAS2	380.62	7.51	373.11	380	0	380
Block2	112	3	PLTD_B15	PHLDA1	336.07	5.26	330.81	282	0	282
Block2	113	1	PLTD_B16	PPP2CB	519.47	15.47	504	489	0	489
Block2	113	2	PLTD_B17	TUBB	239.38	4.41	234.97	196	0	196
Block2	113	3	PLTD_B18	CAMK2G	780.08	5	775.07	768	0	768
Block2	114	1	PLTD_B19	ARHGDIB	254.1	18.1	236	188	0	188
Block2	114	2	PLTD_B20	zzzz_PMAIP1	400.27	6.92	393.35	395	0	395
Block2	114	3	PLTD_B21	ELMOD3	221.09	4.32	216.78	199	0	199
Block2	115	1	PLTD_B22	G6PD	721.77	11.38	710.38	679	0	679
Block2	115	2	PLTD_B23	SMARCD1	231.59	6.78	224.81	195	0	195
Block2	115	3	PLTD_B24	zzzz_HK1	696.69	5.98	690.7	668	0	668
Block2	116	1	PLTE_B01	LY6K	314.34	11.63	302.71	280	0	280
Block2	116	2	Empty	Empty	0	0	0	0	0	0	Not Found
Block2	116	3	PLTE_B03	SEMG1	479.98	8.52	471.45	469	0	469
Block2	117	1	Empty	Empty	0	0	0	0	0	0	Not Found
Block2	117	2	PLTE_B05	TMEFF1	318.86	10.17	308.69	279	0	279
Block2	117	3	Empty	Empty	0	0	0	0	0	0	Not Found
Block2	118	1	PLTE_B07	SLCO6A1	525.57	25.02	500.55	471	0	471
Block2	118	2	Empty	Empty	0	0	0	0	0	0	Not Found
Block2	118	3	PLTE_B09	FMR1NB	410.54	5.94	404.6	381	0	381
Block2	119	1	Empty	Empty	0	0	0	0	0	0	Not Found
Block2	119	2	PLTE_B11	TPTE	355.2	5.14	350.05	183	0	183
Block2	119	3	Empty	Empty	0	0	0	0	0	0	Not Found
Block2	120	1	PLTE_B13	ARMC3	430.11	18.91	411.21	373	0	373
Block2	120	2	Empty	Empty	0	0	0	0	0	0	Not Found
Block2	120	3	PLTE_B15	CEP55	1092.05	7.14	1084.91	1067	0	1067
Block2	121	1	Empty	Empty	0	0	0	0	0	0	Not Found
Block2	121	2	PLTE_B17	IL13RA2	644.77	21.37	623.4	583.5	0	583.5
Block2	121	3	Empty	Empty	0	0	0	0	0	0	Not Found
Block2	122	1	PLTE_B19	TAF7L	584.14	30.06	554.08	477	0	477
Block2	122	2	Empty	Empty	0	0	0	0	0	0	Not Found
Block2	122	3	PLTE_B21	IGSF11	372.73	5.32	367.41	381	0	381
Block2	123	1	Empty	Empty	0	0	0	0	0	0	Not Found
Block2	123	2	PLTE_B23	AKAP4	276.5	5.2	271.29	269	0	269
Block2	123	3	Empty	Empty	0	0	0	0	0	0	Not Found
Block2	124	1	CTRL_B01	zzz_Cy3BSA_2	24637.9	240.1	24397.8	24677.5	0	24677.5
Block2	124	2	CTRL_B03	zzz_iga2	0	0	0	0	0	0	Not Found
Block2	124	3	CTRL_B02	zzz_igg2	3672.02	29.16	3642.86	2999.5	1	2998.5
Block2	125	1	PLTA_B01	PAX8	504.3	3.99	500.31	483	0	483
Block2	125	2	PLTA_B02	RAPGEF4	515.9	4.23	511.67	480.5	0	480.5
Block2	125	3	PLTA_B03	EXT1	594.27	7.56	586.71	558	0	558
Block2	126	1	PLTA_B04	zzzz_CUL1	372.54	3.64	368.91	323.5	0	323.5
Block2	126	2	PLTA_B05	DDIT3	652.63	6	646.63	678	0	678
Block2	126	3	PLTA_B06	zzzz_MAPK6	567.65	5.41	562.24	564	0	564
Block2	127	1	PLTA_B07	IL21R	596.24	4.51	591.73	572	0	572
Block2	127	2	PLTA_B08	RPL32	395.83	3.51	392.32	383	0	383
Block2	127	3	PLTA_B09	LCP1	573.53	5.46	568.07	575	0	575
Block2	128	1	PLTA_B10	EFS	447.59	3.61	443.98	411	0	411
Block2	128	2	PLTA_B11	SSX1	572.67	3.61	569.06	534	0	534
Block2	128	3	PLTA_B12	CDKN2C	466.57	5.03	461.54	427	0	427
Block2	129	1	PLTA_B13	ETV4	928.26	7.92	920.35	904	0	904
Block2	129	2	PLTA_B14	PPM1A	542.65	4.84	537.81	496	0	496
Block2	129	3	PLTA_B15	PBX1	608.57	6.45	602.12	579	0	579
Block2	130	1	PLTA_B16	GNAI2	566.51	6.63	559.88	552	0	552
Block2	130	2	PLTA_B17	BMPR1A	606.06	5.91	600.15	568	0	568
Block2	130	3	PLTA_B18	SP1	649.4	6.37	643.03	614.5	0	614.5
Block2	131	1	PLTA_B19	PRKAR1A	1405.25	9.03	1396.23	1399	0	1399
Block2	131	2	PLTA_B20	VCL	561.93	4.48	557.45	509	0	509
Block2	131	3	PLTA_B21	STAT5A	656.44	13.23	643.21	616	0	616
Block2	132	1	PLTA_B22	PPP2R2B	513.55	5.03	508.52	485	0	485
Block2	132	2	PLTA_B23	TFEB	533.22	7.43	525.79	494	0	494
Block2	132	3	PLTA_B24	PDE4A	1001.57	28.17	973.41	977	0	977
Block2	133	1	PLTB_B01	zzzzz_ISL1	672.02	5.99	666.03	573	0	573
Block2	133	2	PLTB_B02	zzzz_CAMK2G	322.55	10.49	312.06	295	0	295
Block2	133	3	PLTB_B03	DMRTB1	702.08	17.97	684.11	685	0	685
Block2	134	1	PLTB_B04	ACVR1C	247.05	5.85	241.21	208	1	207
Block2	134	2	PLTB_B05	DLX1	354.11	7.36	346.75	287	0	287
Block2	134	3	PLTB_B06	HIPK4	424.52	9.38	415.14	389	2	387
Block2	135	1	PLTB_B07	FHOD2	453.28	5.14	448.14	415	0	415
Block2	135	2	PLTB_B08	TBK1	293.44	6.7	286.74	292	0	292
Block2	135	3	PLTB_B09	ZNF41	584.99	12.09	572.9	587	0	587
Block2	136	1	PLTB_B10	SRPK1	251.35	5.57	245.78	208	1	207
Block2	136	2	PLTB_B11	NRIP1	334.87	5.82	329.06	288	0	288
Block2	136	3	PLTB_B12	PCTK2	230.84	7.99	222.86	186	0	186
Block2	137	1	PLTB_B13	ELF5	390.27	7.41	382.87	383	1	382
Block2	137	2	PLTB_B14	NEK11	0	0	0	0	0	0	Not Found
Block2	137	3	PLTB_B15	KLF7	483.69	11.48	472.21	464.5	0	464.5
Block2	138	1	PLTB_B16	PDIK1L	153.9	2.77	151.13	109	0	109
Block2	138	2	PLTB_B17	zzzz_ZBTB16	559.19	7.94	551.25	507.5	0	507.5
Block2	138	3	PLTB_B18	PTK2_iso1	325.2	10.26	314.94	186	0	186
Block2	139	1	PLTB_B19	KLF12	440.52	4.85	435.67	398	0	398
Block2	139	2	PLTB_B20	STK38L	357.95	9.97	347.98	295	0	295
Block2	139	3	PLTB_B21	RB1	440.65	10.04	430.61	402	0	402
Block2	140	1	PLTB_B22	ULK2	658.35	8.59	649.76	611	0	611
Block2	140	2	PLTB_B23	TBX5	436.6	16.98	419.62	387	2	385
Block2	140	3	PLTB_B24	PLK4	650.17	30.54	619.63	585	3	582
Block2	141	1	PLTC_B01	RUFY1	1156.4	5.06	1151.34	1073	0	1073
Block2	141	2	PLTC_B02	EAPP	617.88	15.5	602.37	573	0	573
Block2	141	3	PLTC_B03	TDRKH	550.81	21.51	529.31	556	3	553
Block2	142	1	PLTC_B04	PCTK3	490.84	6.69	484.15	475	0	475
Block2	142	2	PLTC_B05	MX1	686.4	6.22	680.18	665	0	665
Block2	142	3	PLTC_B06	NHLH1	855.62	16.54	839.08	814	1	813
Block2	143	1	PLTC_B07	CTNNBL1	539.55	7.34	532.21	487	0	487
Block2	143	2	PLTC_B08	IL1A	1189.84	13.53	1176.31	1165	0	1165
Block2	143	3	PLTC_B09	STK32B	539.32	9.94	529.38	368	0	368
Block2	144	1	PLTC_B10	IL1B	664.76	6.71	658.05	667	0	667
Block2	144	2	PLTC_B11	CAMK2A	548.75	8.51	540.24	474	0	474
Block2	144	3	PLTC_B12	IL24	553.19	9.98	543.21	555	0	555
Block2	145	1	PLTC_B13	TGFBR2	121.22	5.01	116.2	93	0	93
Block2	145	2	PLTC_B14	DPF2	319.85	15.64	304.21	295	0	295
Block2	145	3	PLTC_B15	TSSK2	322.04	5.58	316.45	286	0	286
Block2	146	1	PLTC_B16	zzzzz_TIA1	285.36	10.63	274.73	279	0	279
Block2	146	2	PLTC_B17	TLK2	557.31	8.84	548.47	559	0	559
Block2	146	3	PLTC_B18	CASP7	232.68	9.98	222.7	203	0	203
Block2	147	1	PLTC_B19	PRKAA1	523.64	13.38	510.26	485	0	485
Block2	147	2	PLTC_B20	STYX	826.5	7.23	819.26	786	0	786
Block2	147	3	PLTC_B21	ALPK1	777.85	25.2	752.65	695	0	695
Block2	148	1	PLTC_B22	TWF2	608.23	13.47	594.77	567	0	567
Block2	148	2	PLTC_B23	STRADA	433.1	13.82	419.28	384	0	384
Block2	148	3	PLTC_B24	PHB2	514.79	17.77	497.02	410	0	410
Block2	149	1	PLTD_B01	ASB1	137.11	131.41	5.71	93	0	93
Block2	149	2	PLTD_B02	SEPT5a	587.58	35.34	552.24	558.5	0	558.5
Block2	149	3	PLTD_B03	IMPA1	240.48	6.41	234.08	197	0	197
Block2	150	1	PLTD_B04	zzzz_AFF4	1310.03	25.58	1284.45	1292	0	1292
Block2	150	2	PLTD_B05	AIM2	259.45	6.5	252.95	189	0	189
Block2	150	3	PLTD_B06	zzzz_TAF15	1461.88	14.84	1447.04	1458.5	0	1458.5
Block2	151	1	PLTD_B07	DUSP13	319.1	17.63	301.47	277	0	277
Block2	151	2	PLTD_B08	zzzz_CDK4	636.46	11.86	624.61	589	0	589
Block2	151	3	PLTD_B09	PLUNC	189.09	33.42	155.66	182	0	182
Block2	152	1	PLTD_B10	zzzz_BCL10	1867.71	12.78	1854.93	1826	0	1826
Block2	152	2	PLTD_B11	AIF1	122.15	11.82	110.33	90	0	90
Block2	152	3	PLTD_B12	ABL2	507.28	13.38	493.9	481	0	481
Block2	153	1	PLTD_B13	PDGFRL	167.92	23.88	144.04	170	0	170
Block2	153	2	PLTD_B14	zzzz_RRAS2	460.06	10.63	449.43	390	0	390
Block2	153	3	PLTD_B15	PHLDA1	235.41	11.58	223.83	192	0	192
Block2	154	1	PLTD_B16	PPP2CB	639.2	17.93	621.27	569	0	569
Block2	154	2	PLTD_B17	TUBB	359.48	11.2	348.28	277	0	277
Block2	154	3	PLTD_B18	CAMK2G	809.12	10.07	799.05	784	0	784
Block2	155	1	PLTD_B19	ARHGDIB	219.53	9.88	209.65	192	0	192
Block2	155	2	PLTD_B20	zzzz_PMAIP1	461.92	10.93	450.99	473	0	473
Block2	155	3	PLTD_B21	ELMOD3	231.53	9.23	222.3	195	0	195
Block2	156	1	PLTD_B22	G6PD	756.72	12.13	744.59	717.5	0	717.5
Block2	156	2	PLTD_B23	SMARCD1	331.73	13.11	318.63	192	0	192
Block2	156	3	PLTD_B24	zzzz_HK1	694.48	10.64	683.83	676.5	0	676.5
Block2	157	1	PLTE_B01	LY6K	322.21	15.61	306.6	284	0	284
Block2	157	2	Empty	Empty	0	0	0	0	0	0	Not Found
Block2	157	3	PLTE_B03	SEMG1	526.59	10.7	515.89	483	0	483
Block2	158	1	Empty	Empty	0	0	0	0	0	0	Not Found
Block2	158	2	PLTE_B05	TMEFF1	354.52	13.75	340.77	294	0	294
Block2	158	3	Empty	Empty	0	0	0	0	0	0	Not Found
Block2	159	1	PLTE_B07	SLCO6A1	470.46	22.5	447.96	464	0	464
Block2	159	2	Empty	Empty	0	0	0	0	0	0	Not Found
Block2	159	3	PLTE_B09	FMR1NB	392.18	10.76	381.41	375	0	375
Block2	160	1	Empty	Empty	0	0	0	0	0	0	Not Found
Block2	160	2	PLTE_B11	TPTE	267.6	16.2	251.4	270	0	270
Block2	160	3	Empty	Empty	0	0	0	0	0	0	Not Found
Block2	161	1	PLTE_B13	ARMC3	489.4	28.03	461.37	457	0	457
Block2	161	2	Empty	Empty	0	0	0	0	0	0	Not Found
Block2	161	3	PLTE_B15	CEP55	1011.87	12.41	999.46	980	0	980
Block2	162	1	Empty	Empty	0	0	0	0	0	0	Not Found
Block2	162	2	PLTE_B17	IL13RA2	715.08	24.45	690.63	675	0	675
Block2	162	3	Empty	Empty	0	0	0	0	0	0	Not Found
Block2	163	1	PLTE_B19	TAF7L	515.6	11.63	503.97	481	0	481
Block2	163	2	Empty	Empty	0	0	0	0	0	0	Not Found
Block2	163	3	PLTE_B21	IGSF11	432.96	34.31	398.66	376	0	376
Block2	164	1	Empty	Empty	0	0	0	0	0	0	Not Found
Block2	164	2	PLTE_B23	AKAP4	265.7	29.35	236.35	211	0	211
Block2	164	3	Empty	Empty	0	0	0	0	0	0	Not Found
Block2	165	1	CTRL_B01	zzz_Cy3BSA_2	25164.5	334.42	24830.1	25341	2	25339
Block2	165	2	Empty	Empty	0	0	0	0	0	0	Not Found
Block2	165	3	Empty	Empty	0	0	0	0	0	0	Not Found
Block3	1	1	CTRL_C01	zzz_Cy3BSA_3	21282.4	212.47	21069.9	21322	0	21322
Block3	1	2	CTRL_C03	zzz_iga3	0	0	0	0	0	0	Not Found
Block3	1	3	CTRL_C02	zzz_igg3	1698.38	36.59	1661.79	1241	0	1241
Block3	2	1	PLTA_C01	RAF1	615.89	9.55	606.35	588	0	588
Block3	2	2	PLTA_C02	ZNF384	552.11	9.85	542.26	491	0	491
Block3	2	3	PLTA_C03	PIM2	273.97	25.48	248.49	263	0	263
Block3	3	1	PLTA_C04	CTNNB1	953.57	11.9	941.67	891	0	891
Block3	3	2	PLTA_C05	BMX	333.25	11.27	321.98	293	0	293
Block3	3	3	PLTA_C06	PRCC	547.97	15.16	532.81	488	0	488
Block3	4	1	PLTA_C07	LCK	450.53	6.08	444.45	401	0	401
Block3	4	2	PLTA_C08	NRAS	808.6	9.96	798.65	782	0	782
Block3	4	3	PLTA_C09	CLK1	310.64	11.35	299.3	298	0	298
Block3	5	1	PLTA_C10	TFG	2459.54	14.18	2445.36	2476.5	0	2476.5
Block3	5	2	PLTA_C11	SGK3	280.85	4.39	276.46	276	0	276
Block3	5	3	PLTA_C12	EXT2	485.68	9.54	476.14	418.5	0	418.5
Block3	6	1	PLTA_C13	MAP2K6	171.89	5.49	166.4	178	0	178
Block3	6	2	PLTA_C14	HIST1H4I	408.49	4.86	403.63	377.5	0	377.5
Block3	6	3	PLTA_C15	PDK1	299.35	9.94	289.41	280.5	0	280.5
Block3	7	1	PLTA_C16	PATZ1	479.54	11.02	468.52	458	0	458
Block3	7	2	PLTA_C17	TSSK1B	363.77	9.16	354.61	324	0	324
Block3	7	3	PLTA_C18	ARNT	538.38	8.93	529.45	479	0	479
Block3	8	1	PLTA_C19	PRKCH	247.57	4.5	243.07	198	0	198
Block3	8	2	PLTA_C20	ETV6	1287.65	7.85	1279.8	1158.5	0	1158.5
Block3	8	3	PLTA_C21	PRKCI	286.86	6.98	279.88	280	0	280
Block3	9	1	PLTA_C22	MLF1	577.19	6.29	570.91	575	0	575
Block3	9	2	PLTA_C23	MARK3	268.52	6.61	261.92	277	0	277
Block3	9	3	PLTA_C24	CCND1	853.36	17.72	835.64	796.5	0	796.5
Block3	10	1	PLTB_C01	PPP2R1A	404.27	6.52	397.75	377	0	377
Block3	10	2	PLTB_C02	MED4	544.82	9.99	534.83	498	0	498
Block3	10	3	PLTB_C03	RAC2	461.28	11.66	449.63	405.5	0	405.5
Block3	11	1	PLTB_C04	NSBP1	464.55	6.59	457.95	468.5	0	468.5
Block3	11	2	PLTB_C05	zzzzz_TRIB3	307.68	13.33	294.34	283	0	283
Block3	11	3	PLTB_C06	MED21	545.18	12.74	532.43	486	0	486
Block3	12	1	PLTB_C07	PSMB3	396.37	7.36	389.01	384	0	384
Block3	12	2	PLTB_C08	ZNF323	443.39	8.45	434.94	407	0	407
Block3	12	3	PLTB_C09	ADD1	399.27	13.93	385.34	367	0	367
Block3	13	1	PLTB_C10	SMARCE1	509.87	9.56	500.31	483	0	483
Block3	13	2	PLTB_C11	HIF1A	202.63	7.77	194.86	182	0	182
Block3	13	3	PLTB_C12	SOX2	428	17.54	410.46	387.5	0	387.5
Block3	14	1	PLTB_C13	PC	230.34	4.64	225.7	188	0	188
Block3	14	2	PLTB_C14	HCFC2	435.86	12.56	423.3	384	0	384
Block3	14	3	PLTB_C15	GNG3	359.33	14.52	344.81	311	0	311
Block3	15	1	PLTB_C16	ZNF274	377.19	8.18	369	376	0	376
Block3	15	2	PLTB_C17	HBG1	367.84	14.96	352.88	374	0	374
Block3	15	3	PLTB_C18	SCMH1	393.23	16.33	376.9	378	0	378
Block3	16	1	PLTB_C19	CCND2	380.6	7.97	372.63	363	0	363
Block3	16	2	PLTB_C20	HCLS1	1664.05	31.59	1632.46	1543.5	0	1543.5
Block3	16	3	PLTB_C21	ELK3	257.84	24.72	233.12	204	0	204
Block3	17	1	PLTB_C22	zzzz_HOXA9	387.81	10.27	377.54	363	0	363
Block3	17	2	PLTB_C23	ACTA1	577.55	28.45	549.1	564	0	564
Block3	17	3	PLTB_C24	ELF4	477.46	35.7	441.76	449	0	449
Block3	18	1	PLTC_C01	KIT	436.94	14.48	422.46	380	0	380
Block3	18	2	PLTC_C02	SLC25A6	359.23	28.45	330.77	298	0	298
Block3	18	3	PLTC_C03	MAP4K3	368.59	30.32	338.27	367	0	367
Block3	19	1	PLTC_C04	KRT19	8926.81	39.64	8887.17	9172	0	9172
Block3	19	2	PLTC_C05	STK10	632.56	32	600.56	560	0	560
Block3	19	3	PLTC_C06	PDXK	643.66	33.15	610.51	578	0	578
Block3	20	1	PLTC_C07	PRKAA2	600.89	15.21	585.68	591.5	0	591.5
Block3	20	2	PLTC_C08	CCT3	683.49	15.48	668.01	684	0	684
Block3	20	3	PLTC_C09	ACVR2A	555.89	19	536.9	474	0	474
Block3	21	1	PLTC_C10	PHIP	768.78	19.02	749.76	605.5	0	605.5
Block3	21	2	PLTC_C11	PAK2	576.18	12.8	563.38	584	0	584
Block3	21	3	PLTC_C12	RPL27A	427.95	17.48	410.47	388	0	388
Block3	22	1	PLTC_C13	BRD2	684.75	13.04	671.71	612	3	609
Block3	22	2	PLTC_C14	LIMS1	1625.99	30.61	1595.39	1646	5	1641
Block3	22	3	PLTC_C15	DSTYK	406.74	16.32	390.42	386	0	386
Block3	23	1	PLTC_C16	IDI1	628.33	15.28	613.05	582	9	573
Block3	23	2	PLTC_C17	C9orf96	460.07	14.04	446.03	480	3	477
Block3	23	3	PLTC_C18	CRYAB	2769.85	20.33	2749.51	2840	5	2835
Block3	24	1	PLTC_C19	C20orf43	582.95	14.84	568.11	576.5	11	565.5
Block3	24	2	PLTC_C20	GSTT1	2879.91	26	2853.91	2862.5	13	2849.5
Block3	24	3	PLTC_C21	RPL10	442.76	14.9	427.86	380	1	379
Block3	25	1	PLTC_C22	zzzzz_PRIM1	541.39	16.44	524.95	501.5	12	489.5
Block3	25	2	PLTC_C23	ME2	385.68	16.46	369.22	368	11	357
Block3	25	3	PLTC_C24	MYOZ2	706.41	15.23	691.17	678	9	669
Block3	26	1	PLTD_C01	NR2E3	883.23	24.44	858.79	875.5	9	866.5
Block3	26	2	PLTD_C02	XYLB	413.21	15.48	397.73	385	11	374
Block3	26	3	PLTD_C03	SLA2	589.98	17.2	572.78	569.5	14	555.5
Block3	27	1	PLTD_C04	KLK3	408.33	30.41	377.92	388	10	378
Block3	27	2	PLTD_C05	RBM6	519.37	16.1	503.27	490	12.5	477.5
Block3	27	3	PLTD_C06	HRH2	424.12	15.62	408.5	389	11	378
Block3	28	1	PLTD_C07	VPS4A	598.17	18.42	579.74	581	2	579
Block3	28	2	PLTD_C08	MPP3	313.5	17.74	295.76	300	0	300
Block3	28	3	PLTD_C09	ZSCAN21	332.28	12.94	319.34	320	0	320
Block3	29	1	PLTD_C10	MPP1	421.55	23.89	397.66	393	0	393
Block3	29	2	PLTD_C11	PTRH1	717.41	20.62	696.79	682	0	682
Block3	29	3	PLTD_C12	AK1	432.77	12.97	419.8	403	0	403
Block3	30	1	PLTD_C13	OAS2	549.84	33.77	516.06	484	0	484
Block3	30	2	PLTD_C14	ITPK1	978.37	20.38	957.98	948	0	948
Block3	30	3	PLTD_C15	ZNF169	493.76	18.79	474.97	483	0	483
Block3	31	1	PLTD_C16	PFKP	476.71	33.2	443.51	468	0	468
Block3	31	2	PLTD_C17	TRAF3IP1	728.65	52.72	675.93	668	0	668
Block3	31	3	PLTD_C18	CKB	754.4	39.13	715.26	727	0	727
Block3	32	1	PLTD_C19	STAU1	589.49	23.77	565.72	570.5	0	570.5
Block3	32	2	PLTD_C20	GALK1	485.06	44.99	440.07	477	0	477
Block3	32	3	PLTD_C21	RAD21	618.73	42.87	575.87	575	0	575
Block3	33	1	PLTD_C22	DTYMK	482.44	19.98	462.46	468	0	468
Block3	33	2	PLTD_C23	S100A9	572.94	29.7	543.24	562	0	562
Block3	33	3	PLTD_C24	NME4	911.32	54.18	857.13	772	0	772
Block3	34	1	PLTE_C01	MAGEB1	734.23	15.11	719.12	686.5	0	686.5
Block3	34	2	PLTE_C02	CD276	229.77	17.57	212.19	183	0	183
Block3	34	3	PLTE_C03	MAGEB2	788.42	35.24	753.18	677	0	677
Block3	35	1	PLTE_C04	GP2	272.6	16.18	256.42	277	0	277
Block3	35	2	PLTE_C05	MAGEB3	488.29	12.99	475.3	445	0	445
Block3	35	3	PLTE_C06	IGF2BP3	351.51	20.86	330.65	301	0	301
Block3	36	1	PLTE_C07	MAGEB4	763.16	10.02	753.14	735	0	735
Block3	36	2	PLTE_C08	MMP14	418.76	16.02	402.74	291	0	291
Block3	36	3	PLTE_C09	MAGEC2	558.84	45.42	513.42	483.5	0	483.5
Block3	37	1	PLTE_C10	AIFM3	278.92	7.18	271.75	287	0	287
Block3	37	2	PLTE_C11	CTAGE1	540.81	58.46	482.35	490	0	490
Block3	37	3	PLTE_C12	GLS2	406.62	34.74	371.88	383	0	383
Block3	38	1	PLTE_C13	GAGE1	652.39	14.17	638.22	594	0	594
Block3	38	2	PLTE_C14	HSPA5	322.89	8.32	314.57	283	0	283
Block3	38	3	PLTE_C15	GAGE2C	537	10.71	526.29	481.5	0	481.5
Block3	39	1	PLTE_C16	SPARCL1	307.72	6.3	301.42	291	0	291
Block3	39	2	PLTE_C17	FAM133A	552.48	10.32	542.17	548	0	548
Block3	39	3	PLTE_C18	ZNF282	296.6	9.32	287.28	287	0	287
Block3	40	1	PLTE_C19	OIP5	616.11	18.83	597.28	576.5	0	576.5
Block3	40	2	PLTE_C20	MPP5	386.97	5.2	381.77	372	0	372
Block3	40	3	PLTE_C21	SPO11	447.11	11.78	435.33	372	0	372
Block3	41	1	PLTE_C22	FAP	334.32	4.83	329.49	291	0	291
Block3	41	2	PLTE_C23	TFDP3	574.03	6.49	567.54	545	0	545
Block3	41	3	PLTE_C24	APP	390.24	12.31	377.92	364	0	364
Block3	42	1	CTRL_C01	zzz_Cy3BSA_3	23135.3	212.86	22922.4	23105	0	23105
Block3	42	2	CTRL_C03	zzz_iga3	0	0	0	0	0	0	Not Found
Block3	42	3	CTRL_C02	zzz_igg3	1600.68	21.86	1578.82	1421	0	1421
Block3	43	1	PLTA_C01	RAF1	566.59	6.96	559.63	545	0	545
Block3	43	2	PLTA_C02	ZNF384	481.77	7.96	473.8	456	0	456
Block3	43	3	PLTA_C03	PIM2	225.55	11.3	214.26	186	0	186
Block3	44	1	PLTA_C04	CTNNB1	899.72	9.39	890.33	856.5	0	856.5
Block3	44	2	PLTA_C05	BMX	231.11	6.65	224.46	192	0	192
Block3	44	3	PLTA_C06	PRCC	527.61	8.86	518.75	472	0	472
Block3	45	1	PLTA_C07	LCK	408.14	71.82	336.32	385	0	385
Block3	45	2	PLTA_C08	NRAS	795.28	10.96	784.31	793	0	793
Block3	45	3	PLTA_C09	CLK1	277.58	4.7	272.88	277.5	0	277.5
Block3	46	1	PLTA_C10	TFG	1959.86	9.4	1950.46	2073	0	2073
Block3	46	2	PLTA_C11	SGK3	274.57	9.94	264.63	284	0	284
Block3	46	3	PLTA_C12	EXT2	454.99	11.84	443.15	390	0	390
Block3	47	1	PLTA_C13	MAP2K6	164.47	4.89	159.58	111	0	111
Block3	47	2	PLTA_C14	HIST1H4I	416.19	6.36	409.84	370	0	370
Block3	47	3	PLTA_C15	PDK1	261.14	11.4	249.74	210	0	210
Block3	48	1	PLTA_C16	PATZ1	367.31	5.92	361.39	378.5	0	378.5
Block3	48	2	PLTA_C17	TSSK1B	329.67	6.06	323.61	295	0	295
Block3	48	3	PLTA_C18	ARNT	497.68	7.32	490.36	469	0	469
Block3	49	1	PLTA_C19	PRKCH	245.92	7.73	238.19	211	0	211
Block3	49	2	PLTA_C20	ETV6	1159.68	8.01	1151.67	1081	0	1081
Block3	49	3	PLTA_C21	PRKCI	250.52	10.43	240.08	201	0	201
Block3	50	1	PLTA_C22	MLF1	525.29	5.25	520.04	485	0	485
Block3	50	2	PLTA_C23	MARK3	249.58	3.78	245.8	195	0	195
Block3	50	3	PLTA_C24	CCND1	748.22	9.56	738.66	692	0	692
Block3	51	1	PLTB_C01	PPP2R1A	352.97	4.84	348.13	308	0	308
Block3	51	2	PLTB_C02	MED4	511.16	4.99	506.17	480.5	0	480.5
Block3	51	3	PLTB_C03	RAC2	436.34	7.62	428.72	403	0	403
Block3	52	1	PLTB_C04	NSBP1	417.95	6.71	411.25	390	0	390
Block3	52	2	PLTB_C05	zzzzz_TRIB3	247.98	3.81	244.17	189	0	189
Block3	52	3	PLTB_C06	MED21	513.58	7.52	506.06	479	0	479
Block3	53	1	PLTB_C07	PSMB3	327.41	4.83	322.58	286	0	286
Block3	53	2	PLTB_C08	ZNF323	408.52	4.84	403.69	379	0	379
Block3	53	3	PLTB_C09	ADD1	320.83	8.02	312.8	288	0	288
Block3	54	1	PLTB_C10	SMARCE1	427.74	6.64	421.1	398	0	398
Block3	54	2	PLTB_C11	HIF1A	167.48	4.01	163.47	174	0	174
Block3	54	3	PLTB_C12	SOX2	363.72	5.26	358.46	306	0	306
Block3	55	1	PLTB_C13	PC	215.24	4.49	210.75	186	0	186
Block3	55	2	PLTB_C14	HCFC2	373.86	4.46	369.4	357	0	357
Block3	55	3	PLTB_C15	GNG3	307.13	5.2	301.93	277	0	277
Block3	56	1	PLTB_C16	ZNF274	415.43	4.25	411.17	296	0	296
Block3	56	2	PLTB_C17	HBG1	318.99	4.46	314.53	284	0	284
Block3	56	3	PLTB_C18	SCMH1	368	4.8	363.2	285	0	285
Block3	57	1	PLTB_C19	CCND2	339.61	5.23	334.39	302	0	302
Block3	57	2	PLTB_C20	HCLS1	1719.27	24.61	1694.66	1666.5	0	1666.5
Block3	57	3	PLTB_C21	ELK3	199.42	5.16	194.27	176	0	176
Block3	58	1	PLTB_C22	zzzz_HOXA9	328.3	5.89	322.41	292	0	292
Block3	58	2	PLTB_C23	ACTA1	499.39	6.25	493.13	478	0	478
Block3	58	3	PLTB_C24	ELF4	383.06	6.47	376.59	368.5	0	368.5
Block3	59	1	PLTC_C01	KIT	392.35	4.41	387.94	383	0	383
Block3	59	2	PLTC_C02	SLC25A6	302.59	4.33	298.26	286	0	286
Block3	59	3	PLTC_C03	MAP4K3	310.61	5.83	304.78	289	0	289
Block3	60	1	PLTC_C04	KRT19	8735.02	16.82	8718.21	8880.5	0	8880.5
Block3	60	2	PLTC_C05	STK10	503.73	5.01	498.72	471	0	471
Block3	60	3	PLTC_C06	PDXK	530.14	6.1	524.04	485	0	485
Block3	61	1	PLTC_C07	PRKAA2	623.42	5.74	617.68	588	0	588
Block3	61	2	PLTC_C08	CCT3	638.69	5.63	633.06	592	0	592
Block3	61	3	PLTC_C09	ACVR2A	441.5	10.14	431.36	386	0	386
Block3	62	1	PLTC_C10	PHIP	703.14	4.76	698.37	680	0	680
Block3	62	2	PLTC_C11	PAK2	588.67	9.08	579.59	569	0	569
Block3	62	3	PLTC_C12	RPL27A	373.42	10.5	362.92	368	0	368
Block3	63	1	PLTC_C13	BRD2	676.5	6.72	669.78	667.5	0	667.5
Block3	63	2	PLTC_C14	LIMS1	1432.56	19.48	1413.07	1400	0	1400
Block3	63	3	PLTC_C15	DSTYK	426.47	12.56	413.91	387	0	387
Block3	64	1	PLTC_C16	IDI1	621.8	14.48	607.31	585	0	585
Block3	64	2	PLTC_C17	C9orf96	426.83	57.14	369.69	396	0	396
Block3	64	3	PLTC_C18	CRYAB	2929.53	26.08	2903.44	2948	0	2948
Block3	65	1	PLTC_C19	C20orf43	765.53	16.49	749.03	566	0	566
Block3	65	2	PLTC_C20	GSTT1	2821.92	18.9	2803.02	2787	0	2787
Block3	65	3	PLTC_C21	RPL10	450.94	23.59	427.35	442	0	442
Block3	66	1	PLTC_C22	zzzzz_PRIM1	612.5	8.1	604.4	574	0	574
Block3	66	2	PLTC_C23	ME2	427.8	17.7	410.09	373	0	373
Block3	66	3	PLTC_C24	MYOZ2	748.76	23.27	725.49	675	0	675
Block3	67	1	PLTD_C01	NR2E3	927.13	9.6	917.53	892	0	892
Block3	67	2	PLTD_C02	XYLB	448.69	20.93	427.76	388	0	388
Block3	67	3	PLTD_C03	SLA2	598.73	22.99	575.74	562	0	562
Block3	68	1	PLTD_C04	KLK3	420.24	12.81	407.43	384	0	384
Block3	68	2	PLTD_C05	RBM6	532.24	16.96	515.28	475	0	475
Block3	68	3	PLTD_C06	HRH2	409.18	17.15	392.03	369	0	369
Block3	69	1	PLTD_C07	VPS4A	645.95	18.1	627.85	582	0	582
Block3	69	2	PLTD_C08	MPP3	423.15	13.81	409.34	382	0	382
Block3	69	3	PLTD_C09	ZSCAN21	428.94	12.97	415.97	382	0	382
Block3	70	1	PLTD_C10	MPP1	479.23	10.93	468.3	464	0	464
Block3	70	2	PLTD_C11	PTRH1	714.27	12.49	701.79	680	0	680
Block3	70	3	PLTD_C12	AK1	534.88	12.63	522.25	478	0	478
Block3	71	1	PLTD_C13	OAS2	514.14	11.33	502.82	479	0	479
Block3	71	2	PLTD_C14	ITPK1	987.42	12.11	975.31	979	0	979
Block3	71	3	PLTD_C15	ZNF169	531.65	16.92	514.73	485	0	485
Block3	72	1	PLTD_C16	PFKP	467.87	9.79	458.08	453	0	453
Block3	72	2	PLTD_C17	TRAF3IP1	662	10.72	651.28	608	1	607
Block3	72	3	PLTD_C18	CKB	697.81	15.61	682.2	682.5	0	682.5
Block3	73	1	PLTD_C19	STAU1	597.11	6.58	590.53	569	0	569
Block3	73	2	PLTD_C20	GALK1	483.01	8.78	474.23	473	1	472
Block3	73	3	PLTD_C21	RAD21	550.05	8.9	541.15	500.5	0	500.5
Block3	74	1	PLTD_C22	DTYMK	490.09	6.89	483.2	475	0	475
Block3	74	2	PLTD_C23	S100A9	579.25	6.87	572.38	575	0	575
Block3	74	3	PLTD_C24	NME4	755.53	6.07	749.46	739	0	739
Block3	75	1	PLTE_C01	MAGEB1	718.93	8.03	710.9	674	0	674
Block3	75	2	PLTE_C02	CD276	220.14	9.08	211.07	185	1	184
Block3	75	3	PLTE_C03	MAGEB2	641.05	10.37	630.68	590	0	590
Block3	76	1	PLTE_C04	GP2	291.16	7.56	283.6	284	0	284
Block3	76	2	PLTE_C05	MAGEB3	459.16	9.01	450.15	413	0	413
Block3	76	3	PLTE_C06	IGF2BP3	315.84	19.69	296.15	282	0	282
Block3	77	1	PLTE_C07	MAGEB4	798.06	11.22	786.84	774	0	774
Block3	77	2	PLTE_C08	MMP14	331.62	15.32	316.3	296	1	295
Block3	77	3	PLTE_C09	MAGEC2	534.15	7.41	526.74	483	0	483
Block3	78	1	PLTE_C10	AIFM3	318.52	5.51	313.01	295	0	295
Block3	78	2	PLTE_C11	CTAGE1	529.02	6.76	522.26	488	0	488
Block3	78	3	PLTE_C12	GLS2	443.83	5.66	438.17	397	0	397
Block3	79	1	PLTE_C13	GAGE1	694.91	8.95	685.96	661	0	661
Block3	79	2	PLTE_C14	HSPA5	397.38	6.64	390.75	299	0	299
Block3	79	3	PLTE_C15	GAGE2C	505.92	6.66	499.26	483	0	483
Block3	80	1	PLTE_C16	SPARCL1	342.49	9.31	333.18	293	0	293
Block3	80	2	PLTE_C17	FAM133A	577.97	6.06	571.9	573	0	573
Block3	80	3	PLTE_C18	ZNF282	351.88	7	344.88	314.5	0	314.5
Block3	81	1	PLTE_C19	OIP5	611.47	5.54	605.93	584	0	584
Block3	81	2	PLTE_C20	MPP5	377.54	4.21	373.32	369	0	369
Block3	81	3	PLTE_C21	SPO11	456.04	5.33	450.71	402	0	402
Block3	82	1	PLTE_C22	FAP	427.01	5.58	421.43	384	0	384
Block3	82	2	PLTE_C23	TFDP3	651.47	7	644.46	582	0	582
Block3	82	3	PLTE_C24	APP	413.64	5.78	407.86	386	0	386
Block3	83	1	CTRL_C01	zzz_Cy3BSA_3	23139.6	225.47	22914.2	23078	0	23078
Block3	83	2	CTRL_C03	zzz_iga3	0	0	0	0	0	0	Not Found
Block3	83	3	CTRL_C02	zzz_igg3	1742.28	19.06	1723.22	1522	1	1521
Block3	84	1	PLTA_C01	RAF1	630.62	3.35	627.27	587	0	587
Block3	84	2	PLTA_C02	ZNF384	546.54	5.01	541.54	502	0	502
Block3	84	3	PLTA_C03	PIM2	247.77	4.53	243.25	204	0	204
Block3	85	1	PLTA_C04	CTNNB1	966.2	7.02	959.18	947	0	947
Block3	85	2	PLTA_C05	BMX	329.24	4	325.23	293	0	293
Block3	85	3	PLTA_C06	PRCC	539.12	4.31	534.81	497	0	497
Block3	86	1	PLTA_C07	LCK	448.9	4.45	444.45	392	0	392
Block3	86	2	PLTA_C08	NRAS	869.51	5.99	863.52	852	0	852
Block3	86	3	PLTA_C09	CLK1	325.3	3.59	321.71	288	0	288
Block3	87	1	PLTA_C10	TFG	2543.71	13.47	2530.24	2557.5	0	2557.5
Block3	87	2	PLTA_C11	SGK3	333.03	4.93	328.1	294	0	294
Block3	87	3	PLTA_C12	EXT2	428.78	2.77	426.02	398	0	398
Block3	88	1	PLTA_C13	MAP2K6	192.89	3.87	189.02	195	0	195
Block3	88	2	PLTA_C14	HIST1H4I	447.77	4.05	443.72	405	0	405
Block3	88	3	PLTA_C15	PDK1	292.7	5.21	287.49	293	0	293
Block3	89	1	PLTA_C16	PATZ1	476.7	4.8	471.9	464.5	0	464.5
Block3	89	2	PLTA_C17	TSSK1B	332.21	3.93	328.28	302	0	302
Block3	89	3	PLTA_C18	ARNT	500.42	3.87	496.55	476	0	476
Block3	90	1	PLTA_C19	PRKCH	244.08	4.9	239.18	199	0	199
Block3	90	2	PLTA_C20	ETV6	1251.74	5.74	1246	1159.5	0	1159.5
Block3	90	3	PLTA_C21	PRKCI	269.25	3.79	265.46	225.5	0	225.5
Block3	91	1	PLTA_C22	MLF1	591.94	5.11	586.83	580	0	580
Block3	91	2	PLTA_C23	MARK3	271.55	4.43	267.11	234	0	234
Block3	91	3	PLTA_C24	CCND1	727.63	6.68	720.96	703	0	703
Block3	92	1	PLTB_C01	PPP2R1A	413.56	4.09	409.47	378	0	378
Block3	92	2	PLTB_C02	MED4	567.7	6.74	560.96	493	0	493
Block3	92	3	PLTB_C03	RAC2	443.66	3.57	440.09	402	0	402
Block3	93	1	PLTB_C04	NSBP1	454.67	4.96	449.71	425	0	425
Block3	93	2	PLTB_C05	zzzzz_TRIB3	272.82	4.33	268.49	208	0	208
Block3	93	3	PLTB_C06	MED21	535.25	4.84	530.41	496.5	0	496.5
Block3	94	1	PLTB_C07	PSMB3	386.92	4.85	382.06	375	0	375
Block3	94	2	PLTB_C08	ZNF323	443.46	5.19	438.27	402	0	402
Block3	94	3	PLTB_C09	ADD1	563.4	6.1	557.3	312	0	312
Block3	95	1	PLTB_C10	SMARCE1	489.5	4.6	484.91	484	0	484
Block3	95	2	PLTB_C11	HIF1A	163.52	4.67	158.85	131.5	0	131.5
Block3	95	3	PLTB_C12	SOX2	392.66	4.62	388.04	390	0	390
Block3	96	1	PLTB_C13	PC	229.65	6.84	222.82	201	0	201
Block3	96	2	PLTB_C14	HCFC2	450.57	6.07	444.49	403.5	1	402.5
Block3	96	3	PLTB_C15	GNG3	315.74	3.08	312.66	288	0	288
Block3	97	1	PLTB_C16	ZNF274	356.85	4.85	352	307	0	307
Block3	97	2	PLTB_C17	HBG1	361.47	4.53	356.94	341	0	341
Block3	97	3	PLTB_C18	SCMH1	348	3.9	344.1	299	0	299
Block3	98	1	PLTB_C19	CCND2	370.3	5.48	364.82	303	0	303
Block3	98	2	PLTB_C20	HCLS1	2252.62	24.38	2228.23	1672.5	0	1672.5
Block3	98	3	PLTB_C21	ELK3	235.16	4.94	230.22	192	0	192
Block3	99	1	PLTB_C22	zzzz_HOXA9	393.39	3.32	390.07	383	0	383
Block3	99	2	PLTB_C23	ACTA1	834.38	5.8	828.58	525	0	525
Block3	99	3	PLTB_C24	ELF4	397.89	4.31	393.58	378	0	378
Block3	100	1	PLTC_C01	KIT	471.25	4.89	466.36	409	0	409
Block3	100	2	PLTC_C02	SLC25A6	308.98	11.42	297.56	284	0	284
Block3	100	3	PLTC_C03	MAP4K3	344.48	4.97	339.51	295	0	295
Block3	101	1	PLTC_C04	KRT19	8589.68	14.94	8574.74	8857.5	1	8856.5
Block3	101	2	PLTC_C05	STK10	621.98	4.19	617.79	572	0	572
Block3	101	3	PLTC_C06	PDXK	560.16	6.44	553.72	521	0	521
Block3	102	1	PLTC_C07	PRKAA2	659.57	4.02	655.55	601	0	601
Block3	102	2	PLTC_C08	CCT3	648.72	6.16	642.56	638	0	638
Block3	102	3	PLTC_C09	ACVR2A	481.82	4.61	477.2	476	0	476
Block3	103	1	PLTC_C10	PHIP	708.99	8.4	700.59	677	0	677
Block3	103	2	PLTC_C11	PAK2	612.51	5.49	607.02	582	0	582
Block3	103	3	PLTC_C12	RPL27A	400.76	6.82	393.94	392	0	392
Block3	104	1	PLTC_C13	BRD2	695.34	6.94	688.4	681	0	681
Block3	104	2	PLTC_C14	LIMS1	1507.68	15.74	1491.94	1449	1	1448
Block3	104	3	PLTC_C15	DSTYK	422.66	7.77	414.89	390	0	390
Block3	105	1	PLTC_C16	IDI1	717.75	6.13	711.61	681	0	681
Block3	105	2	PLTC_C17	C9orf96	475.8	5.88	469.92	472	0	472
Block3	105	3	PLTC_C18	CRYAB	2686.78	11.35	2675.42	2693	1	2692
Block3	106	1	PLTC_C19	C20orf43	607.46	4.67	602.8	584	0	584
Block3	106	2	PLTC_C20	GSTT1	2932.68	15.65	2917.03	2955	0	2955
Block3	106	3	PLTC_C21	RPL10	507.78	3330.99	0	506	4	502	Error
Block3	107	1	PLTC_C22	zzzzz_PRIM1	668.24	4.47	663.76	601	0	601
Block3	107	2	PLTC_C23	ME2	429.01	5.51	423.51	392	0	392
Block3	107	3	PLTC_C24	MYOZ2	726.07	6.64	719.43	679	0	679
Block3	108	1	PLTD_C01	NR2E3	950.82	7.21	943.62	915	0	915
Block3	108	2	PLTD_C02	XYLB	587	6.35	580.65	481.5	0	481.5
Block3	108	3	PLTD_C03	SLA2	608.28	10.88	597.4	572	0	572
Block3	109	1	PLTD_C04	KLK3	437.99	9.02	428.98	396	0	396
Block3	109	2	PLTD_C05	RBM6	577.1	5.07	572.03	495	0	495
Block3	109	3	PLTD_C06	HRH2	402.97	7.56	395.41	383	0	383
Block3	110	1	PLTD_C07	VPS4A	665.55	6.29	659.26	612	0	612
Block3	110	2	PLTD_C08	MPP3	383.77	8.38	375.39	379	0	379
Block3	110	3	PLTD_C09	ZSCAN21	363.52	6.14	357.38	379	0	379
Block3	111	1	PLTD_C10	MPP1	648.61	7.4	641.21	479	0	479
Block3	111	2	PLTD_C11	PTRH1	740.74	6.19	734.55	707	0	707
Block3	111	3	PLTD_C12	AK1	540.83	7.89	532.94	482	1	481
Block3	112	1	PLTD_C13	OAS2	548.31	7.25	541.06	498	0	498
Block3	112	2	PLTD_C14	ITPK1	1000.83	10.99	989.84	975	0	975
Block3	112	3	PLTD_C15	ZNF169	535.16	9.21	525.95	489	0	489
Block3	113	1	PLTD_C16	PFKP	504.06	8.14	495.92	469	0	469
Block3	113	2	PLTD_C17	TRAF3IP1	587.12	7.92	579.2	581	0	581
Block3	113	3	PLTD_C18	CKB	707.77	11.96	695.81	694	1	693
Block3	114	1	PLTD_C19	STAU1	614.33	6.96	607.37	588	0	588
Block3	114	2	PLTD_C20	GALK1	484.91	7.59	477.32	483	0	483
Block3	114	3	PLTD_C21	RAD21	618.2	20.08	598.11	585	0	585
Block3	115	1	PLTD_C22	DTYMK	489.7	5.98	483.72	478	0	478
Block3	115	2	PLTD_C23	S100A9	616.65	5.74	610.92	586	0	586
Block3	115	3	PLTD_C24	NME4	787.29	13.82	773.47	770	0	770
Block3	116	1	PLTE_C01	MAGEB1	725.27	12.13	713.14	696.5	1	695.5
Block3	116	2	PLTE_C02	CD276	247.82	10.88	236.95	198	0	198
Block3	116	3	PLTE_C03	MAGEB2	684.66	13.07	671.6	657	0	657
Block3	117	1	PLTE_C04	GP2	285.65	8.19	277.46	277	0	277
Block3	117	2	PLTE_C05	MAGEB3	518.68	8.18	510.5	466	0	466
Block3	117	3	PLTE_C06	IGF2BP3	345.61	10.31	335.3	292	0	292
Block3	118	1	PLTE_C07	MAGEB4	864.01	16.59	847.42	857	2	855
Block3	118	2	PLTE_C08	MMP14	369.81	8.63	361.18	294	0	294
Block3	118	3	PLTE_C09	MAGEC2	517.06	16.1	500.96	477	0	477
Block3	119	1	PLTE_C10	AIFM3	355.74	13.19	342.55	300	1	299
Block3	119	2	PLTE_C11	CTAGE1	610.78	11.2	599.58	565	0	565
Block3	119	3	PLTE_C12	GLS2	488.47	10.5	477.97	481	0	481
Block3	120	1	PLTE_C13	GAGE1	719.03	12.89	706.14	698	1	697
Block3	120	2	PLTE_C14	HSPA5	364.14	12.37	351.77	363	1	362
Block3	120	3	PLTE_C15	GAGE2C	571.26	12.28	558.99	542	0	542
Block3	121	1	PLTE_C16	SPARCL1	401.74	10.18	391.56	378	0	378
Block3	121	2	PLTE_C17	FAM133A	628.72	8.6	620.12	585	0	585
Block3	121	3	PLTE_C18	ZNF282	387.71	13.76	373.95	382	0	382
Block3	122	1	PLTE_C19	OIP5	700.88	10.25	690.63	672	0	672
Block3	122	2	PLTE_C20	MPP5	475.71	10.58	465.13	407.5	0	407.5
Block3	122	3	PLTE_C21	SPO11	502.49	8.54	493.95	476	0	476
Block3	123	1	PLTE_C22	FAP	418.77	13	405.77	383	1	382
Block3	123	2	PLTE_C23	TFDP3	677.62	6.17	671.46	656	0	656
Block3	123	3	PLTE_C24	APP	433.7	10.08	423.62	386	0	386
Block3	124	1	CTRL_C01	zzz_Cy3BSA_3	25662.5	250.43	25412.1	25237	0	25237
Block3	124	2	CTRL_C03	zzz_iga3	0	0	0	0	0	0	Not Found
Block3	124	3	CTRL_C02	zzz_igg3	1953.67	24.27	1929.39	1724	0	1724
Block3	125	1	PLTA_C01	RAF1	690.42	6.89	683.53	686	0	686
Block3	125	2	PLTA_C02	ZNF384	567.64	5.3	562.34	505.5	0	505.5
Block3	125	3	PLTA_C03	PIM2	268.14	12.14	255.99	271	0	271
Block3	126	1	PLTA_C04	CTNNB1	1287.28	8.46	1278.82	1054	0	1054
Block3	126	2	PLTA_C05	BMX	355.57	6.66	348.91	311	0	311
Block3	126	3	PLTA_C06	PRCC	592.1	8.64	583.45	569	0	569
Block3	127	1	PLTA_C07	LCK	465.96	5.9	460.07	409	0	409
Block3	127	2	PLTA_C08	NRAS	890.33	7.03	883.3	878	0	878
Block3	127	3	PLTA_C09	CLK1	344.87	4.74	340.13	298.5	0	298.5
Block3	128	1	PLTA_C10	TFG	3457.5	15.27	3442.23	2677	0	2677
Block3	128	2	PLTA_C11	SGK3	295.22	4.15	291.08	290	0	290
Block3	128	3	PLTA_C12	EXT2	574.41	5.9	568.51	470	0	470
Block3	129	1	PLTA_C13	MAP2K6	198.66	3.64	195.02	192	0	192
Block3	129	2	PLTA_C14	HIST1H4I	431.66	5.78	425.88	401.5	0	401.5
Block3	129	3	PLTA_C15	PDK1	350.55	7.92	342.63	293	0	293
Block3	130	1	PLTA_C16	PATZ1	512.46	7.08	505.38	480	0	480
Block3	130	2	PLTA_C17	TSSK1B	395.49	7.74	387.75	381	0	381
Block3	130	3	PLTA_C18	ARNT	563.14	22.66	540.48	505.5	0	505.5
Block3	131	1	PLTA_C19	PRKCH	276.79	6.24	270.55	277.5	0	277.5
Block3	131	2	PLTA_C20	ETV6	962.99	14.19	948.81	995	0	995
Block3	131	3	PLTA_C21	PRKCI	301.3	16.95	284.35	288	0	288
Block3	132	1	PLTA_C22	MLF1	643.58	7.35	636.24	589.5	0	589.5
Block3	132	2	PLTA_C23	MARK3	372.82	10.83	361.99	288.5	0	288.5
Block3	132	3	PLTA_C24	CCND1	895.45	7.96	887.49	857	0	857
Block3	133	1	PLTB_C01	PPP2R1A	473.43	10.53	462.9	415	1	414
Block3	133	2	PLTB_C02	MED4	638.26	16.86	621.4	582	0	582
Block3	133	3	PLTB_C03	RAC2	492.93	8.7	484.22	475	0	475
Block3	134	1	PLTB_C04	NSBP1	536.21	12.3	523.91	500	0	500
Block3	134	2	PLTB_C05	zzzzz_TRIB3	321.07	11.33	309.75	286	0	286
Block3	134	3	PLTB_C06	MED21	626.89	11.5	615.4	575	0	575
Block3	135	1	PLTB_C07	PSMB3	417.66	10.24	407.42	386	2	384
Block3	135	2	PLTB_C08	ZNF323	472.67	11.48	461.19	480	0	480
Block3	135	3	PLTB_C09	ADD1	374.86	6.48	368.37	379	0	379
Block3	136	1	PLTB_C10	SMARCE1	575.73	9.08	566.65	519	0	519
Block3	136	2	PLTB_C11	HIF1A	234.29	8.13	226.16	191	0	191
Block3	136	3	PLTB_C12	SOX2	424.27	13.36	410.9	382	1	381
Block3	137	1	PLTB_C13	PC	268.12	14.19	253.93	214	0	214
Block3	137	2	PLTB_C14	HCFC2	433.95	9.94	424.01	392	0	392
Block3	137	3	PLTB_C15	GNG3	400.09	18.95	381.14	302	0	302
Block3	138	1	PLTB_C16	ZNF274	442.05	8.72	433.33	389	0	389
Block3	138	2	PLTB_C17	HBG1	361.16	8.51	352.65	368	0	368
Block3	138	3	PLTB_C18	SCMH1	396.46	12.24	384.22	376	1	375
Block3	139	1	PLTB_C19	CCND2	446.64	14.74	431.9	389.5	0	389.5
Block3	139	2	PLTB_C20	HCLS1	2011.83	35.51	1976.31	1747	0	1747
Block3	139	3	PLTB_C21	ELK3	258.11	25.11	233	216	0	216
Block3	140	1	PLTB_C22	zzzz_HOXA9	542.1	20.74	521.36	401	0	401
Block3	140	2	PLTB_C23	ACTA1	585.2	7.3	577.9	568.5	0	568.5
Block3	140	3	PLTB_C24	ELF4	545.1	9.06	536.04	420	0	420
Block3	141	1	PLTC_C01	KIT	513.33	11.16	502.17	482	0	482
Block3	141	2	PLTC_C02	SLC25A6	460.47	14.73	445.74	376	0	376
Block3	141	3	PLTC_C03	MAP4K3	430.39	14.84	415.55	379	0	379
Block3	142	1	PLTC_C04	KRT19	9063.92	87.78	8976.13	9347.5	2	9345.5
Block3	142	2	PLTC_C05	STK10	619.93	14.61	605.31	580.5	0	580.5
Block3	142	3	PLTC_C06	PDXK	637.66	11.49	626.17	589	0	589
Block3	143	1	PLTC_C07	PRKAA2	596.9	11.48	585.43	659	2	657
Block3	143	2	PLTC_C08	CCT3	680.5	19.13	661.38	683	1	682
Block3	143	3	PLTC_C09	ACVR2A	1141.09	8.39	1132.7	469	1	468
Block3	144	1	PLTC_C10	PHIP	677.06	24.25	652.81	683	1	682
Block3	144	2	PLTC_C11	PAK2	610.93	37.61	573.32	592.5	0	592.5
Block3	144	3	PLTC_C12	RPL27A	512.86	10.04	502.82	474	0	474
Block3	145	1	PLTC_C13	BRD2	772.63	22.68	749.94	688.5	1	687.5
Block3	145	2	PLTC_C14	LIMS1	1586.53	15.87	1570.66	1521	0	1521
Block3	145	3	PLTC_C15	DSTYK	567.43	11	556.43	461.5	0	461.5
Block3	146	1	PLTC_C16	IDI1	730.35	17.06	713.29	688	0	688
Block3	146	2	PLTC_C17	C9orf96	680.71	10.9	669.81	508	0	508
Block3	146	3	PLTC_C18	CRYAB	2827.6	11.35	2816.25	2897	0	2897
Block3	147	1	PLTC_C19	C20orf43	640.17	10.08	630.09	578	0	578
Block3	147	2	PLTC_C20	GSTT1	3126.45	21.05	3105.4	3099.5	0	3099.5
Block3	147	3	PLTC_C21	RPL10	445.51	12.56	432.95	388	0	388
Block3	148	1	PLTC_C22	zzzzz_PRIM1	638.07	8.45	629.61	588	0	588
Block3	148	2	PLTC_C23	ME2	612.5	8.92	603.58	423.5	0	423.5
Block3	148	3	PLTC_C24	MYOZ2	760.66	11.67	748.99	710	1	709
Block3	149	1	PLTD_C01	NR2E3	965.56	8.83	956.73	949	0	949
Block3	149	2	PLTD_C02	XYLB	500.23	20.31	479.92	471	0	471
Block3	149	3	PLTD_C03	SLA2	1416.2	15.86	1400.34	668.5	0	668.5
Block3	150	1	PLTD_C04	KLK3	469.57	11.93	457.64	403	0	403
Block3	150	2	PLTD_C05	RBM6	573.2	10.07	563.13	563	1	562
Block3	150	3	PLTD_C06	HRH2	457.19	15.25	441.94	387.5	0	387.5
Block3	151	1	PLTD_C07	VPS4A	720.29	10.86	709.43	678.5	0	678.5
Block3	151	2	PLTD_C08	MPP3	589.49	8.98	580.51	471	0	471
Block3	151	3	PLTD_C09	ZSCAN21	427.01	11.83	415.18	384	0	384
Block3	152	1	PLTD_C10	MPP1	507.38	9.33	498.05	488	0	488
Block3	152	2	PLTD_C11	PTRH1	821.31	13.3	808.01	788	0	788
Block3	152	3	PLTD_C12	AK1	548.45	14.89	533.55	490	0	490
Block3	153	1	PLTD_C13	OAS2	563.16	12.16	551	565	0	565
Block3	153	2	PLTD_C14	ITPK1	1053.91	15.39	1038.51	1029	0	1029
Block3	153	3	PLTD_C15	ZNF169	560.86	19.97	540.88	568	0	568
Block3	154	1	PLTD_C16	PFKP	518.05	13.44	504.62	476	1	475
Block3	154	2	PLTD_C17	TRAF3IP1	680.45	38.54	641.91	666	0	666
Block3	154	3	PLTD_C18	CKB	809.92	39.3	770.62	780	1	779
Block3	155	1	PLTD_C19	STAU1	669.78	13.23	656.56	652	0	652
Block3	155	2	PLTD_C20	GALK1	536.42	17.32	519.09	487	0	487
Block3	155	3	PLTD_C21	RAD21	629.11	19.28	609.84	566	0	566
Block3	156	1	PLTD_C22	DTYMK	617.96	22.78	595.18	485	0	485
Block3	156	2	PLTD_C23	S100A9	644.54	15.21	629.33	585	0	585
Block3	156	3	PLTD_C24	NME4	934.7	34.35	900.35	814.5	0	814.5
Block3	157	1	PLTE_C01	MAGEB1	795.71	15.4	780.31	771	0	771
Block3	157	2	PLTE_C02	CD276	213.82	17.86	195.96	187	0	187
Block3	157	3	PLTE_C03	MAGEB2	705.17	53.76	651.4	676	0	676
Block3	158	1	PLTE_C04	GP2	314.31	17.2	297.11	281	0	281
Block3	158	2	PLTE_C05	MAGEB3	521.49	15.97	505.53	471	0	471
Block3	158	3	PLTE_C06	IGF2BP3	338.13	24.88	313.25	286	0	286
Block3	159	1	PLTE_C07	MAGEB4	872.41	14.3	858.11	838	0	838
Block3	159	2	PLTE_C08	MMP14	411.78	22.59	389.19	371	0	371
Block3	159	3	PLTE_C09	MAGEC2	577.64	43.43	534.21	516.5	1	515.5
Block3	160	1	PLTE_C10	AIFM3	356.47	26.77	329.7	292	0	292
Block3	160	2	PLTE_C11	CTAGE1	637.15	25.37	611.77	576	0	576
Block3	160	3	PLTE_C12	GLS2	517.77	33.06	484.7	478	0	478
Block3	161	1	PLTE_C13	GAGE1	762.22	22.37	739.85	751	0	751
Block3	161	2	PLTE_C14	HSPA5	409.6	75.55	334.06	367	0	367
Block3	161	3	PLTE_C15	GAGE2C	631.69	32.56	599.12	572	0	572
Block3	162	1	PLTE_C16	SPARCL1	375.72	27.96	347.76	369	0	369
Block3	162	2	PLTE_C17	FAM133A	716.1	28.95	687.15	671	0	671
Block3	162	3	PLTE_C18	ZNF282	391.3	31.49	359.81	373	0	373
Block3	163	1	PLTE_C19	OIP5	728.93	23.03	705.9	671	0	671
Block3	163	2	PLTE_C20	MPP5	478.89	32.99	445.9	469	2	467
Block3	163	3	PLTE_C21	SPO11	498.79	39.06	459.73	471	0	471
Block3	164	1	PLTE_C22	FAP	464.69	42.28	422.41	376	0	376
Block3	164	2	PLTE_C23	TFDP3	711.58	32.82	678.76	655	2	653
Block3	164	3	PLTE_C24	APP	461.49	32.45	429.04	395.5	0	395.5
Block3	165	1	CTRL_C01	zzz_Cy3BSA_3	25849.8	300.9	25548.8	25964	1	25963
Block3	165	2	Empty	Empty	0	0	0	0	0	0	Not Found
Block3	165	3	Empty	Empty	0	0	0	0	0	0	Not Found
Block4	1	1	CTRL_D01	zzz_Cy3BSA_4	22059	298.28	21760.7	22279.5	0	22279.5
Block4	1	2	CTRL_D03	zzz_iga4	0	0	0	0	0	0	Not Found
Block4	1	3	CTRL_D02	zzz_igg4	851.56	40.49	811.08	681.5	2	679.5
Block4	2	1	PLTA_D01	RAP1GDS1	632	32.42	599.57	583	0	583
Block4	2	2	PLTA_D02	FOLH1	431.63	19.31	412.32	398	0	398
Block4	2	3	PLTA_D03	DDB2	561.56	28.36	533.2	498	0	498
Block4	3	1	PLTA_D04	PPP3R1	355.78	14.82	340.96	318	0	318
Block4	3	2	PLTA_D05	LYL1	533.9	9.24	524.66	486	0	486
Block4	3	3	PLTA_D06	PKLR	634.91	30.06	604.85	587.5	0	587.5
Block4	4	1	PLTA_D07	RARA	642.15	11.63	630.51	588	0	588
Block4	4	2	PLTA_D08	IDO1	455.92	30.78	425.14	403	0	403
Block4	4	3	PLTA_D09	SH3GL1	2251.68	46.89	2204.79	2192	0	2192
Block4	5	1	PLTA_D10	CA1	568.03	14.34	553.69	477	0	477
Block4	5	2	PLTA_D11	PTPN4	628.34	12.98	615.37	583	0	583
Block4	5	3	PLTA_D12	PPP3CA	727.25	32.98	694.27	698	0	698
Block4	6	1	PLTA_D13	EIF4A2	562.47	10.8	551.66	484	0	484
Block4	6	2	PLTA_D14	CISH	436.33	10.76	425.56	371	0	371
Block4	6	3	PLTA_D15	GPHN	554.54	14.64	539.91	494	0	494
Block4	7	1	PLTA_D16	BDNF	433.05	9.76	423.29	386	0	386
Block4	7	2	PLTA_D17	ERCC5	523.96	13	510.97	486.5	0	486.5
Block4	7	3	PLTA_D18	BTRC	414.21	7.03	407.18	369	0	369
Block4	8	1	PLTA_D19	LMO2	805.83	9.83	796	762	0	762
Block4	8	2	PLTA_D20	IMPDH1	1089.18	11.99	1077.19	1067.5	0	1067.5
Block4	8	3	PLTA_D21	PIN1	719.39	10.14	709.25	666.5	0	666.5
Block4	9	1	PLTA_D22	TIRAP	722.85	8.11	714.74	699	0	699
Block4	9	2	PLTA_D23	PTEN	631.93	8.14	623.79	600	0	600
Block4	9	3	PLTA_D24	EGR2	606.39	7.46	598.94	565	0	565
Block4	10	1	PLTB_D01	TCF21	400.07	5.48	394.59	372	0	372
Block4	10	2	PLTB_D02	HIPK1	327.01	7.93	319.08	282	0	282
Block4	10	3	PLTB_D03	NR0B2	434.95	6.34	428.61	379	0	379
Block4	11	1	PLTB_D04	FGFR2	558.36	7.07	551.29	360	0	360
Block4	11	2	PLTB_D05	TEAD3	485.78	8.33	477.45	466.5	0	466.5
Block4	11	3	PLTB_D06	DYRK4	630.65	9.3	621.36	585	0	585
Block4	12	1	PLTB_D07	FIGF	475.65	11.83	463.83	444	0	444
Block4	12	2	PLTB_D08	STK33	591.2	11.32	579.89	546	0	546
Block4	12	3	PLTB_D09	NKX2-5	397.33	14.88	382.45	361	0	361
Block4	13	1	PLTB_D10	MGC42105	371.13	7.03	364.1	358.5	0	358.5
Block4	13	2	PLTB_D11	RORC	420.25	10.45	409.79	368	0	368
Block4	13	3	PLTB_D12	PDK4	440.55	15.6	424.95	393	0	393
Block4	14	1	PLTB_D13	FOXI1	2076.81	20.8	2056.01	1985	0	1985
Block4	14	2	PLTB_D14	MAPK6	173.27	8.48	164.79	182	0	182
Block4	14	3	PLTB_D15	TFEC	364.92	10.47	354.45	316	0	316
Block4	15	1	PLTB_D16	FRK	480.59	15.39	465.2	400	0	400
Block4	15	2	PLTB_D17	TSC22D4	467.27	14.15	453.12	407.5	0	407.5
Block4	15	3	PLTB_D18	SRPK2	231.3	14.21	217.09	184	0	184
Block4	16	1	PLTB_D19	MITF	442.71	26.83	415.89	383	0	383
Block4	16	2	PLTB_D20	zzzzz_NTRK2	486.23	24.19	462.04	468	0	468
Block4	16	3	PLTB_D21	GMEB2	660.58	23.08	637.5	582	0	582
Block4	17	1	PLTB_D22	NEK3	234.11	19.36	214.75	189	0	189
Block4	17	2	PLTB_D23	KLF4	425.07	26.29	398.78	383	0	383
Block4	17	3	PLTB_D24	ZBTB16	186.35	30.93	155.43	181	0	181
Block4	18	1	PLTC_D01	zzzz_DYRK3	468.13	26.32	441.8	461	0	461
Block4	18	2	PLTC_D02	INPP1	566.94	33.02	533.92	510	0	510
Block4	18	3	PLTC_D03	zzzzz_PFTK2	405.66	22.75	382.92	391	0	391
Block4	19	1	PLTC_D04	CRADD	1738.37	27.78	1710.59	1704	0	1704
Block4	19	2	PLTC_D05	MAPKAPK5	587.38	16.6	570.79	526	0	526
Block4	19	3	PLTC_D06	CIDEC	449.3	30.25	419.06	404	0	404
Block4	20	1	PLTC_D07	TYRO3	439.06	40.86	398.2	379	0	379
Block4	20	2	PLTC_D08	BTG3	479.51	16.06	463.45	422	0	422
Block4	20	3	PLTC_D09	CDK3	576.85	13.4	563.45	579	0	579
Block4	21	1	PLTC_D10	PDCD6	533.92	17.55	516.37	492.5	0	492.5
Block4	21	2	PLTC_D11	BMPR1B	406.33	17.72	388.62	381	0	381
Block4	21	3	PLTC_D12	ATG12	480.61	13.62	466.99	469	0	469
Block4	22	1	PLTC_D13	RPS6KA4	194.58	12.14	182.43	187.5	0	187.5
Block4	22	2	PLTC_D14	zzzzz_MXI1	349.27	16.33	332.94	296	0	296
Block4	22	3	PLTC_D15	BMPR2	345.81	11.34	334.47	300	0	300
Block4	23	1	PLTC_D16	TXNRD1	694.72	18.17	676.55	674	0	674
Block4	23	2	PLTC_D17	NLK	446.83	17.31	429.53	397	0	397
Block4	23	3	PLTC_D18	PDCD5	881.46	24.43	857.03	880	1	879
Block4	24	1	PLTC_D19	RPS6KB1	525.97	12.14	513.83	496	0	496
Block4	24	2	PLTC_D20	YWHAG	1077.91	14.3	1063.61	1055.5	0	1055.5
Block4	24	3	PLTC_D21	RAGE	414.52	15.62	398.9	378	0	378
Block4	25	1	PLTC_D22	RNGTT	456.64	24.73	431.91	406	0	406
Block4	25	2	PLTC_D23	ADCK1	212.54	14.99	197.55	197	0	197
Block4	25	3	PLTC_D24	RRAGC	766.82	14.2	752.63	724	0	724
Block4	26	1	PLTD_D01	TKT	310.65	14.98	295.67	286	0	286
Block4	26	2	PLTD_D02	zzzz_CDC25B	740.42	15.87	724.55	707	0	707
Block4	26	3	PLTD_D03	zzzz_UXT	498.59	20.31	478.28	478	0	478
Block4	27	1	PLTD_D04	SOCS2	392.06	24.04	368.02	381	0	381
Block4	27	2	PLTD_D05	NRBF2	651.23	20.31	630.92	612	0	612
Block4	27	3	PLTD_D06	NEUROD1	880.81	16.57	864.23	805	9	796
Block4	28	1	PLTD_D07	RPL11	244.4	13.72	230.67	211	0	211
Block4	28	2	PLTD_D08	zzz_pPRO9	403.82	17.13	386.69	388	9	379
Block4	28	3	PLTD_D09	PITX2	235.53	18.02	217.51	190	8	182
Block4	29	1	PLTD_D10	zzzz_TRIM25	540.38	19.78	520.6	498	0	498
Block4	29	2	PLTD_D11	GTPBP1	154.86	13.3	141.55	109	0	109
Block4	29	3	PLTD_D12	zzzz_GTF2A1L	568.37	15.38	552.99	505	4	501
Block4	30	1	PLTD_D13	ZKSCAN4	195	19.37	175.63	191	0	191
Block4	30	2	PLTD_D14	zzzz_ISL1	540.95	17.42	523.54	495	0	495
Block4	30	3	PLTD_D15	TNIP1	246.9	22.81	224.09	204	0	204
Block4	31	1	PLTD_D16	zzzz_SSBP3	495.13	22.63	472.49	474	0	474
Block4	31	2	PLTD_D17	SDCCAG10	232.03	18.33	213.7	203	0	203
Block4	31	3	PLTD_D18	zzzz_HOXD3	376.73	25.03	351.7	373	0	373
Block4	32	1	PLTD_D19	HOMER2	351.29	27.17	324.12	296.5	0	296.5
Block4	32	2	PLTD_D20	zzzz_CNOT7	542.2	22.33	519.87	491	0	491
Block4	32	3	PLTD_D21	CYCS	324.25	121.63	202.62	292	2	290
Block4	33	1	PLTD_D22	zzzz_FOXM1	583.15	16.87	566.29	486	0	486
Block4	33	2	PLTD_D23	PTPN2	292.83	15.29	277.54	284	0	284
Block4	33	3	PLTD_D24	zzzz_TADA3L	1040.09	45.85	994.24	946.5	1	945.5
Block4	34	1	PLTE_D01	SPAG4	257.05	15.23	241.82	282	0	282
Block4	34	2	Empty	Empty	0	0	0	0	0	0	Not Found
Block4	34	3	PLTE_D03	MAGEC1	327.72	14.62	313.09	284	0	284
Block4	35	1	Empty	Empty	0	0	0	0	0	0	Not Found
Block4	35	2	PLTE_D05	HORMAD1	323.75	10.95	312.8	292	0	292
Block4	35	3	Empty	Empty	0	0	0	0	0	0	Not Found
Block4	36	1	PLTE_D07	MAGEC3	346.88	11.22	335.66	282	0	282
Block4	36	2	Empty	Empty	0	0	0	0	0	0	Not Found
Block4	36	3	PLTE_D09	CTNNA2	291.08	8.47	282.61	275	0	275
Block4	37	1	Empty	Empty	0	0	0	0	0	0	Not Found
Block4	37	2	PLTE_D11	CABYR	278.05	7.22	270.83	276	0	276
Block4	37	3	Empty	Empty	0	0	0	0	0	0	Not Found
Block4	38	1	PLTE_D13	PIWIL2	375.25	15.22	360.03	292	0	292
Block4	38	2	Empty	Empty	0	0	0	0	0	0	Not Found
Block4	38	3	PLTE_D15	SPAG9	391.06	11.16	379.89	281	0	281
Block4	39	1	Empty	Empty	0	0	0	0	0	0	Not Found
Block4	39	2	PLTE_D17	NUF2	348.93	7.9	341.03	296	0	296
Block4	39	3	Empty	Empty	0	0	0	0	0	0	Not Found
Block4	40	1	PLTE_D19	MAEL	417.6	13.63	403.97	378	0	378
Block4	40	2	Empty	Empty	0	0	0	0	0	0	Not Found
Block4	40	3	PLTE_D21	NXF2	339.77	7.79	331.98	292	0	292
Block4	41	1	Empty	Empty	0	0	0	0	0	0	Not Found
Block4	41	2	PLTE_D23	TSGA10	1084.28	12.49	1071.8	1046	0	1046
Block4	41	3	Empty	Empty	0	0	0	0	0	0	Not Found
Block4	42	1	CTRL_D01	zzz_Cy3BSA_4	22095	234.8	21860.2	22317.5	0	22317.5
Block4	42	2	CTRL_D03	zzz_iga4	0	0	0	0	0	0	Not Found
Block4	42	3	CTRL_D02	zzz_igg4	803.75	11.03	792.73	696	0	696
Block4	43	1	PLTA_D01	RAP1GDS1	496.26	6.86	489.41	477	0	477
Block4	43	2	PLTA_D02	FOLH1	437.93	20.94	416.98	375	0	375
Block4	43	3	PLTA_D03	DDB2	480.75	7.44	473.31	451	0	451
Block4	44	1	PLTA_D04	PPP3R1	346.36	10.24	336.12	302	0	302
Block4	44	2	PLTA_D05	LYL1	551.79	41.28	510.51	481.5	0	481.5
Block4	44	3	PLTA_D06	PKLR	552.56	9.88	542.67	501	0	501
Block4	45	1	PLTA_D07	RARA	603.25	14.57	588.69	581	0	581
Block4	45	2	PLTA_D08	IDO1	644.74	25.76	618.97	470	0	470
Block4	45	3	PLTA_D09	SH3GL1	2414.78	26.68	2388.09	2367.5	0	2367.5
Block4	46	1	PLTA_D10	CA1	473.67	9.07	464.6	471	0	471
Block4	46	2	PLTA_D11	PTPN4	579.2	33.52	545.68	564	0	564
Block4	46	3	PLTA_D12	PPP3CA	639.98	7.82	632.16	586	0	586
Block4	47	1	PLTA_D13	EIF4A2	501.55	12.43	489.12	464	0	464
Block4	47	2	PLTA_D14	CISH	435.02	11.6	423.42	380	0	380
Block4	47	3	PLTA_D15	GPHN	533.32	25.23	508.09	497	0	497
Block4	48	1	PLTA_D16	BDNF	419.37	9.51	409.86	384	0	384
Block4	48	2	PLTA_D17	ERCC5	478.13	13.42	464.72	450.5	0	450.5
Block4	48	3	PLTA_D18	BTRC	438.26	12.25	426.01	376.5	0	376.5
Block4	49	1	PLTA_D19	LMO2	773.56	8.18	765.38	749	0	749
Block4	49	2	PLTA_D20	IMPDH1	1038.05	8.33	1029.72	1001.5	0	1001.5
Block4	49	3	PLTA_D21	PIN1	759.72	52.47	707.24	708	0	708
Block4	50	1	PLTA_D22	TIRAP	707.88	16.73	691.15	667	0	667
Block4	50	2	PLTA_D23	PTEN	603.31	8.23	595.08	576	1	575
Block4	50	3	PLTA_D24	EGR2	665.29	64.42	600.87	575	0	575
Block4	51	1	PLTB_D01	TCF21	364.15	82.15	282	306.5	0	306.5
Block4	51	2	PLTB_D02	HIPK1	287.67	8.69	278.98	265.5	0	265.5
Block4	51	3	PLTB_D03	NR0B2	409.81	15.52	394.29	374	0	374
Block4	52	1	PLTB_D04	FGFR2	297.12	12.56	284.56	282.5	0	282.5
Block4	52	2	PLTB_D05	TEAD3	465.07	8.78	456.29	397.5	0	397.5
Block4	52	3	PLTB_D06	DYRK4	682.37	11.28	671.08	520	0	520
Block4	53	1	PLTB_D07	FIGF	421.23	5.85	415.38	387	0	387
Block4	53	2	PLTB_D08	STK33	554.72	7.53	547.19	522	0	522
Block4	53	3	PLTB_D09	NKX2-5	431.94	29.55	402.39	359	1	358
Block4	54	1	PLTB_D10	MGC42105	301.47	11.4	290.08	287	0	287
Block4	54	2	PLTB_D11	RORC	441.7	8.04	433.66	290	0	290
Block4	54	3	PLTB_D12	PDK4	349.84	10.9	338.94	300	0	300
Block4	55	1	PLTB_D13	FOXI1	1795.23	20.98	1774.25	1724	1	1723
Block4	55	2	PLTB_D14	MAPK6	137.76	8.05	129.7	107	0	107
Block4	55	3	PLTB_D15	TFEC	324.44	23.5	300.93	285	0	285
Block4	56	1	PLTB_D16	FRK	419.88	6.87	413.01	382	0	382
Block4	56	2	PLTB_D17	TSC22D4	419.84	8.99	410.85	378	0	378
Block4	56	3	PLTB_D18	SRPK2	345.35	55.47	289.88	299	2	297
Block4	57	1	PLTB_D19	MITF	348.34	8.86	339.48	288.5	0	288.5
Block4	57	2	PLTB_D20	zzzzz_NTRK2	510.2	15.43	494.77	388	0	388
Block4	57	3	PLTB_D21	GMEB2	636.48	301.85	334.63	583	0	583
Block4	58	1	PLTB_D22	NEK3	151.67	8.95	142.72	100	0	100
Block4	58	2	PLTB_D23	KLF4	288.23	8.8	279.43	262.5	0	262.5
Block4	58	3	PLTB_D24	ZBTB16	154.1	47.89	106.21	97	4	93
Block4	59	1	PLTC_D01	zzzz_DYRK3	393.51	6.71	386.8	372	0	372
Block4	59	2	PLTC_D02	INPP1	537.31	20.18	517.13	495	0	495
Block4	59	3	PLTC_D03	zzzzz_PFTK2	485.8	44.67	441.13	393	0	393
Block4	60	1	PLTC_D04	CRADD	1665.97	12.28	1653.68	1659	0	1659
Block4	60	2	PLTC_D05	MAPKAPK5	507.87	12.26	495.61	478	0	478
Block4	60	3	PLTC_D06	CIDEC	370.17	15.92	354.25	295	0	295
Block4	61	1	PLTC_D07	TYRO3	302.53	19.69	282.84	284	0	284
Block4	61	2	PLTC_D08	BTG3	506.12	19.32	486.79	433.5	0	433.5
Block4	61	3	PLTC_D09	CDK3	526.9	17.86	509.03	493	0	493
Block4	62	1	PLTC_D10	PDCD6	563.02	25.16	537.85	543	0	543
Block4	62	2	PLTC_D11	BMPR1B	465.36	31.24	434.12	388	0	388
Block4	62	3	PLTC_D12	ATG12	418.03	10.14	407.88	367	0	367
Block4	63	1	PLTC_D13	RPS6KA4	241.79	16.1	225.69	181.5	0	181.5
Block4	63	2	PLTC_D14	zzzzz_MXI1	319.03	10.11	308.92	284	0	284
Block4	63	3	PLTC_D15	BMPR2	248.76	10.05	238.71	199	0	199
Block4	64	1	PLTC_D16	TXNRD1	748.54	28.75	719.79	684.5	0	684.5
Block4	64	2	PLTC_D17	NLK	408.09	14.18	393.91	394	0	394
Block4	64	3	PLTC_D18	PDCD5	1121.38	17.78	1103.59	765	0	765
Block4	65	1	PLTC_D19	RPS6KB1	652.88	31.21	621.66	609	0	609
Block4	65	2	PLTC_D20	YWHAG	1071	32.15	1038.84	1034	0	1034
Block4	65	3	PLTC_D21	RAGE	543.8	28.95	514.85	376	0	376
Block4	66	1	PLTC_D22	RNGTT	509.27	35.57	473.7	477	0	477
Block4	66	2	PLTC_D23	ADCK1	274.65	25.02	249.63	278	0	278
Block4	66	3	PLTC_D24	RRAGC	781.59	28.99	752.59	772	0	772
Block4	67	1	PLTD_D01	TKT	373.12	26.54	346.58	312	0	312
Block4	67	2	PLTD_D02	zzzz_CDC25B	770.72	30.42	740.3	694.5	0	694.5
Block4	67	3	PLTD_D03	zzzz_UXT	549.61	35.21	514.4	513.5	0	513.5
Block4	68	1	PLTD_D04	SOCS2	430.76	22.17	408.59	382	0	382
Block4	68	2	PLTD_D05	NRBF2	711.6	23.47	688.13	677	1	676
Block4	68	3	PLTD_D06	NEUROD1	912.65	27.29	885.36	799	0	799
Block4	69	1	PLTD_D07	RPL11	278.23	15.44	262.79	277	0	277
Block4	69	2	PLTD_D08	zzz_pPRO9	433.22	23.88	409.34	384	0	384
Block4	69	3	PLTD_D09	PITX2	253.16	16.86	236.31	239	0	239
Block4	70	1	PLTD_D10	zzzz_TRIM25	559.2	20.29	538.91	514	0	514
Block4	70	2	PLTD_D11	GTPBP1	157.05	16.54	140.51	138.5	0	138.5
Block4	70	3	PLTD_D12	zzzz_GTF2A1L	608.72	21.79	586.92	577	0	577
Block4	71	1	PLTD_D13	ZKSCAN4	272.27	11.03	261.25	218	0	218
Block4	71	2	PLTD_D14	zzzz_ISL1	580.49	11.74	568.75	574	0	574
Block4	71	3	PLTD_D15	TNIP1	277.8	15.8	262.01	262	0	262
Block4	72	1	PLTD_D16	zzzz_SSBP3	578.02	16.52	561.5	509	0	509
Block4	72	2	PLTD_D17	SDCCAG10	291.46	10.83	280.63	281	0	281
Block4	72	3	PLTD_D18	zzzz_HOXD3	493.79	15.38	478.41	474.5	0	474.5
Block4	73	1	PLTD_D19	HOMER2	332.98	5.99	327	293	0	293
Block4	73	2	PLTD_D20	zzzz_CNOT7	551.59	6.75	544.84	492	0	492
Block4	73	3	PLTD_D21	CYCS	267.28	15.16	252.12	278	0	278
Block4	74	1	PLTD_D22	zzzz_FOXM1	539.99	9.66	530.32	493	0	493
Block4	74	2	PLTD_D23	PTPN2	304.61	8.65	295.96	287	0	287
Block4	74	3	PLTD_D24	zzzz_TADA3L	1015.1	17.68	997.42	887.5	0	887.5
Block4	75	1	PLTE_D01	SPAG4	281.78	12.59	269.2	279.5	0	279.5
Block4	75	2	Empty	Empty	0	0	0	0	0	0	Not Found
Block4	75	3	PLTE_D03	MAGEC1	357.48	39.23	318.25	298	1	297
Block4	76	1	Empty	Empty	0	0	0	0	0	0	Not Found
Block4	76	2	PLTE_D05	HORMAD1	337.49	8.84	328.65	283	0	283
Block4	76	3	Empty	Empty	0	0	0	0	0	0	Not Found
Block4	77	1	PLTE_D07	MAGEC3	308.7	9.6	299.1	287	0	287
Block4	77	2	Empty	Empty	0	0	0	0	0	0	Not Found
Block4	77	3	PLTE_D09	CTNNA2	343.58	17.97	325.61	292	0	292
Block4	78	1	Empty	Empty	0	0	0	0	0	0	Not Found
Block4	78	2	PLTE_D11	CABYR	316.12	18.63	297.49	289	0	289
Block4	78	3	Empty	Empty	0	0	0	0	0	0	Not Found
Block4	79	1	PLTE_D13	PIWIL2	371.62	6.6	365.02	368	0	368
Block4	79	2	Empty	Empty	0	0	0	0	0	0	Not Found
Block4	79	3	PLTE_D15	SPAG9	397.12	5.88	391.24	280	0	280
Block4	80	1	Empty	Empty	0	0	0	0	0	0	Not Found
Block4	80	2	PLTE_D17	NUF2	338.61	6.84	331.77	291	0	291
Block4	80	3	Empty	Empty	0	0	0	0	0	0	Not Found
Block4	81	1	PLTE_D19	MAEL	414.89	8.97	405.92	384	1	383
Block4	81	2	Empty	Empty	0	0	0	0	0	0	Not Found
Block4	81	3	PLTE_D21	NXF2	393.06	19.54	373.52	385	0	385
Block4	82	1	Empty	Empty	0	0	0	0	0	0	Not Found
Block4	82	2	PLTE_D23	TSGA10	1042.23	15.62	1026.61	979	0	979
Block4	82	3	Empty	Empty	0	0	0	0	0	0	Not Found
Block4	83	1	CTRL_D01	zzz_Cy3BSA_4	22735.7	279.62	22456.1	22754	0	22754
Block4	83	2	CTRL_D03	zzz_iga4	0	0	0	0	0	0	Not Found
Block4	83	3	CTRL_D02	zzz_igg4	951.16	13.36	937.79	712.5	0	712.5
Block4	84	1	PLTA_D01	RAP1GDS1	609.92	14.93	594.99	524	0	524
Block4	84	2	PLTA_D02	FOLH1	371.3	3.16	368.14	354	0	354
Block4	84	3	PLTA_D03	DDB2	448.06	5.23	442.83	390	0	390
Block4	85	1	PLTA_D04	PPP3R1	365.74	3.72	362.03	369	0	369
Block4	85	2	PLTA_D05	LYL1	483.92	7.59	476.33	450	0	450
Block4	85	3	PLTA_D06	PKLR	524.98	7.29	517.7	490	0	490
Block4	86	1	PLTA_D07	RARA	620.34	6.12	614.22	583	0	583
Block4	86	2	PLTA_D08	IDO1	449.97	4.43	445.54	394	0	394
Block4	86	3	PLTA_D09	SH3GL1	2054.41	24.55	2029.87	2015.5	0	2015.5
Block4	87	1	PLTA_D10	CA1	509.03	5.67	503.36	485.5	0	485.5
Block4	87	2	PLTA_D11	PTPN4	565.66	4.34	561.32	507	0	507
Block4	87	3	PLTA_D12	PPP3CA	637.89	7.25	630.64	608	0	608
Block4	88	1	PLTA_D13	EIF4A2	534.66	2.99	531.67	497	0	497
Block4	88	2	PLTA_D14	CISH	411.98	3.43	408.55	391	0	391
Block4	88	3	PLTA_D15	GPHN	577.15	8.75	568.41	526.5	0	526.5
Block4	89	1	PLTA_D16	BDNF	367.02	5.02	362	359	0	359
Block4	89	2	PLTA_D17	ERCC5	511.4	4.36	507.04	468.5	0	468.5
Block4	89	3	PLTA_D18	BTRC	456.7	9.03	447.67	392	0	392
Block4	90	1	PLTA_D19	LMO2	785.64	7.98	777.66	770	0	770
Block4	90	2	PLTA_D20	IMPDH1	1078.63	6.59	1072.04	1048	0	1048
Block4	90	3	PLTA_D21	PIN1	741.47	6.68	734.79	687	0	687
Block4	91	1	PLTA_D22	TIRAP	749.98	5.21	744.77	711.5	0	711.5
Block4	91	2	PLTA_D23	PTEN	633.56	6.25	627.32	597	0	597
Block4	91	3	PLTA_D24	EGR2	583.94	19.2	564.74	575	0	575
Block4	92	1	PLTB_D01	TCF21	361.06	4.24	356.83	300	0	300
Block4	92	2	PLTB_D02	HIPK1	326.83	7.54	319.29	294	0	294
Block4	92	3	PLTB_D03	NR0B2	406.46	4.87	401.59	375	0	375
Block4	93	1	PLTB_D04	FGFR2	290.18	4.46	285.72	279	0	279
Block4	93	2	PLTB_D05	TEAD3	519.59	6.1	513.49	480.5	0	480.5
Block4	93	3	PLTB_D06	DYRK4	628.12	10.22	617.9	561	0	561
Block4	94	1	PLTB_D07	FIGF	441.43	5.57	435.86	401	0	401
Block4	94	2	PLTB_D08	STK33	555.25	10.56	544.69	508	0	508
Block4	94	3	PLTB_D09	NKX2-5	398.55	7.59	390.96	335	0	335
Block4	95	1	PLTB_D10	MGC42105	842.99	5.52	837.47	316	0	316
Block4	95	2	PLTB_D11	RORC	389.15	4.72	384.43	377	0	377
Block4	95	3	PLTB_D12	PDK4	475.55	9.23	466.32	403	0	403
Block4	96	1	PLTB_D13	FOXI1	1990.45	15.22	1975.23	1921	0	1921
Block4	96	2	PLTB_D14	MAPK6	168.71	4.6	164.11	107	0	107
Block4	96	3	PLTB_D15	TFEC	358.36	5.93	352.43	304	0	304
Block4	97	1	PLTB_D16	FRK	461.1	7.67	453.43	393	0	393
Block4	97	2	PLTB_D17	TSC22D4	427.15	96.61	330.54	389	0	389
Block4	97	3	PLTB_D18	SRPK2	210.35	4.81	205.54	194	0	194
Block4	98	1	PLTB_D19	MITF	395.3	9.64	385.66	377	0	377
Block4	98	2	PLTB_D20	zzzzz_NTRK2	421.02	4.61	416.41	393	0	393
Block4	98	3	PLTB_D21	GMEB2	592.41	10	582.4	566	0	566
Block4	99	1	PLTB_D22	NEK3	173.27	3.81	169.45	130	0	130
Block4	99	2	PLTB_D23	KLF4	371.41	4.82	366.59	308.5	0	308.5
Block4	99	3	PLTB_D24	ZBTB16	171.77	6.42	165.35	183	0	183
Block4	100	1	PLTC_D01	zzzz_DYRK3	388.08	4.25	383.83	377	0	377
Block4	100	2	PLTC_D02	INPP1	481.47	5.24	476.23	472	0	472
Block4	100	3	PLTC_D03	zzzzz_PFTK2	424.78	8.76	416.03	383	0	383
Block4	101	1	PLTC_D04	CRADD	1697.07	7.81	1689.26	1690	0	1690
Block4	101	2	PLTC_D05	MAPKAPK5	580.93	6.83	574.1	561	0	561
Block4	101	3	PLTC_D06	CIDEC	432.29	6.23	426.06	384	0	384
Block4	102	1	PLTC_D07	TYRO3	379.42	4.48	374.94	369	0	369
Block4	102	2	PLTC_D08	BTG3	502.27	10.15	492.12	473	0	473
Block4	102	3	PLTC_D09	CDK3	605.87	8.86	597	565	0	565
Block4	103	1	PLTC_D10	PDCD6	582.92	5.83	577.09	564	0	564
Block4	103	2	PLTC_D11	BMPR1B	445.6	4.48	441.12	389	0	389
Block4	103	3	PLTC_D12	ATG12	479.92	5.76	474.16	403	0	403
Block4	104	1	PLTC_D13	RPS6KA4	226.93	4.07	222.85	192	0	192
Block4	104	2	PLTC_D14	zzzzz_MXI1	382.22	11.01	371.21	378	0	378
Block4	104	3	PLTC_D15	BMPR2	345.96	6.97	338.99	295	0	295
Block4	105	1	PLTC_D16	TXNRD1	711.71	5.31	706.4	683	0	683
Block4	105	2	PLTC_D17	NLK	467.26	6.42	460.83	395	0	395
Block4	105	3	PLTC_D18	PDCD5	956.56	8.44	948.12	891	0	891
Block4	106	1	PLTC_D19	RPS6KB1	585.16	6.08	579.08	579	0	579
Block4	106	2	PLTC_D20	YWHAG	1039.96	6.16	1033.8	1030	0	1030
Block4	106	3	PLTC_D21	RAGE	412.19	6.29	405.91	393	0	393
Block4	107	1	PLTC_D22	RNGTT	482.91	11.91	470.99	471	0	471
Block4	107	2	PLTC_D23	ADCK1	214.37	5.85	208.52	198	0	198
Block4	107	3	PLTC_D24	RRAGC	750.84	8.56	742.29	707	0	707
Block4	108	1	PLTD_D01	TKT	305.08	4.71	300.36	285	0	285
Block4	108	2	PLTD_D02	zzzz_CDC25B	748.56	6.92	741.64	704	0	704
Block4	108	3	PLTD_D03	zzzz_UXT	462.34	15.25	447.09	413.5	0	413.5
Block4	109	1	PLTD_D04	SOCS2	441.24	12.03	429.21	399	0	399
Block4	109	2	PLTD_D05	NRBF2	921.82	7.14	914.68	658	0	658
Block4	109	3	PLTD_D06	NEUROD1	873.45	12.86	860.59	859	0	859
Block4	110	1	PLTD_D07	RPL11	266.73	8.58	258.16	287	0	287
Block4	110	2	PLTD_D08	zzz_pPRO9	432.28	10	422.28	395	0	395
Block4	110	3	PLTD_D09	PITX2	220.28	9.47	210.81	199	0	199
Block4	111	1	PLTD_D10	zzzz_TRIM25	565.67	11.58	554.09	519.5	0	519.5
Block4	111	2	PLTD_D11	GTPBP1	137.5	4.21	133.29	97	0	97
Block4	111	3	PLTD_D12	zzzz_GTF2A1L	627.8	10.66	617.14	576	0	576
Block4	112	1	PLTD_D13	ZKSCAN4	218.05	11.86	206.19	200	0	200
Block4	112	2	PLTD_D14	zzzz_ISL1	598.45	17.71	580.73	580	0	580
Block4	112	3	PLTD_D15	TNIP1	282.83	8.58	274.25	278	0	278
Block4	113	1	PLTD_D16	zzzz_SSBP3	568.48	14.61	553.87	556	1	555
Block4	113	2	PLTD_D17	SDCCAG10	310.56	8.77	301.8	283	0	283
Block4	113	3	PLTD_D18	zzzz_HOXD3	477.18	8.92	468.26	464	0	464
Block4	114	1	PLTD_D19	HOMER2	356.96	10.6	346.37	306	0	306
Block4	114	2	PLTD_D20	zzzz_CNOT7	577.5	11.42	566.08	493	0	493
Block4	114	3	PLTD_D21	CYCS	282.75	7.78	274.97	283	0	283
Block4	115	1	PLTD_D22	zzzz_FOXM1	559.29	18.54	540.75	509.5	0	509.5
Block4	115	2	PLTD_D23	PTPN2	315.17	8.79	306.38	287	1	286
Block4	115	3	PLTD_D24	zzzz_TADA3L	964.18	23.83	940.36	909	0	909
Block4	116	1	PLTE_D01	SPAG4	336.18	15.89	320.29	288	0	288
Block4	116	2	Empty	Empty	0	0	0	0	0	0	Not Found
Block4	116	3	PLTE_D03	MAGEC1	438.19	31.62	406.56	316	0	316
Block4	117	1	Empty	Empty	0	0	0	0	0	0	Not Found
Block4	117	2	PLTE_D05	HORMAD1	325.67	12.62	313.05	290	0	290
Block4	117	3	Empty	Empty	0	0	0	0	0	0	Not Found
Block4	118	1	PLTE_D07	MAGEC3	335.7	20.94	314.75	289	0	289
Block4	118	2	Empty	Empty	0	0	0	0	0	0	Not Found
Block4	118	3	PLTE_D09	CTNNA2	321.19	12.75	308.43	290	0	290
Block4	119	1	Empty	Empty	0	0	0	0	0	0	Not Found
Block4	119	2	PLTE_D11	CABYR	288	10.49	277.51	289	0	289
Block4	119	3	Empty	Empty	0	0	0	0	0	0	Not Found
Block4	120	1	PLTE_D13	PIWIL2	389.8	9.52	380.28	376	0	376
Block4	120	2	Empty	Empty	0	0	0	0	0	0	Not Found
Block4	120	3	PLTE_D15	SPAG9	363.4	16.73	346.67	289	0	289
Block4	121	1	Empty	Empty	0	0	0	0	0	0	Not Found
Block4	121	2	PLTE_D17	NUF2	368.5	11.57	356.93	387	0	387
Block4	121	3	Empty	Empty	0	0	0	0	0	0	Not Found
Block4	122	1	PLTE_D19	MAEL	450.88	45.72	405.15	396	0	396
Block4	122	2	Empty	Empty	0	0	0	0	0	0	Not Found
Block4	122	3	PLTE_D21	NXF2	329.32	8.99	320.33	308	0	308
Block4	123	1	Empty	Empty	0	0	0	0	0	0	Not Found
Block4	123	2	PLTE_D23	TSGA10	1095.29	8.35	1086.95	1044	0	1044
Block4	123	3	Empty	Empty	0	0	0	0	0	0	Not Found
Block4	124	1	CTRL_D01	zzz_Cy3BSA_4	24487.8	313.13	24174.7	24519	0	24519
Block4	124	2	CTRL_D03	zzz_iga4	0	0	0	0	0	0	Not Found
Block4	124	3	CTRL_D02	zzz_igg4	920.47	43.68	876.8	790	0	790
Block4	125	1	PLTA_D01	RAP1GDS1	1085.68	5.19	1080.49	517	0	517
Block4	125	2	PLTA_D02	FOLH1	459.09	7.01	452.08	396	0	396
Block4	125	3	PLTA_D03	DDB2	482.3	5.93	476.38	469	0	469
Block4	126	1	PLTA_D04	PPP3R1	466.85	13.68	453.17	383	0	383
Block4	126	2	PLTA_D05	LYL1	539.83	10.06	529.78	478	0	478
Block4	126	3	PLTA_D06	PKLR	561.6	5.76	555.84	536	0	536
Block4	127	1	PLTA_D07	RARA	547.71	8.43	539.28	553	0	553
Block4	127	2	PLTA_D08	IDO1	492.91	6.41	486.5	452	0	452
Block4	127	3	PLTA_D09	SH3GL1	2197.79	49.61	2148.19	2136	0	2136
Block4	128	1	PLTA_D10	CA1	554.79	7.36	547.43	500	0	500
Block4	128	2	PLTA_D11	PTPN4	721.07	6.43	714.64	577	0	577
Block4	128	3	PLTA_D12	PPP3CA	633.56	8.08	625.48	613	0	613
Block4	129	1	PLTA_D13	EIF4A2	605.17	4.3	600.87	536.5	0	536.5
Block4	129	2	PLTA_D14	CISH	440.91	5.9	435.01	401	0	401
Block4	129	3	PLTA_D15	GPHN	601.35	4.92	596.43	520	0	520
Block4	130	1	PLTA_D16	BDNF	448.9	5.74	443.16	396	0	396
Block4	130	2	PLTA_D17	ERCC5	530.09	6.78	523.31	485	0	485
Block4	130	3	PLTA_D18	BTRC	447.35	6.79	440.56	399	0	399
Block4	131	1	PLTA_D19	LMO2	841.77	6.98	834.79	826.5	0	826.5
Block4	131	2	PLTA_D20	IMPDH1	1057.63	6.04	1051.59	1048	0	1048
Block4	131	3	PLTA_D21	PIN1	739.87	5.4	734.47	708	0	708
Block4	132	1	PLTA_D22	TIRAP	760.37	6.51	753.85	746.5	0	746.5
Block4	132	2	PLTA_D23	PTEN	651.46	8.65	642.81	611	0	611
Block4	132	3	PLTA_D24	EGR2	632.15	43.45	588.71	594	0	594
Block4	133	1	PLTB_D01	TCF21	445.4	5.43	439.97	393	0	393
Block4	133	2	PLTB_D02	HIPK1	350.22	6.53	343.69	304	0	304
Block4	133	3	PLTB_D03	NR0B2	424.27	6.33	417.95	377	0	377
Block4	134	1	PLTB_D04	FGFR2	351.51	9	342.51	295	0	295
Block4	134	2	PLTB_D05	TEAD3	501.82	7.51	494.3	481	0	481
Block4	134	3	PLTB_D06	DYRK4	625.93	6.78	619.14	554	0	554
Block4	135	1	PLTB_D07	FIGF	447.05	7.17	439.88	387	0	387
Block4	135	2	PLTB_D08	STK33	560.74	9.12	551.62	499	0	499
Block4	135	3	PLTB_D09	NKX2-5	362.3	5.28	357.02	296	0	296
Block4	136	1	PLTB_D10	MGC42105	355.02	21.52	333.49	302	0	302
Block4	136	2	PLTB_D11	RORC	399.98	6.94	393.04	368	0	368
Block4	136	3	PLTB_D12	PDK4	445.86	8.42	437.44	409	0	409
Block4	137	1	PLTB_D13	FOXI1	1918.74	15.29	1903.45	1905	0	1905
Block4	137	2	PLTB_D14	MAPK6	158.56	4.88	153.68	107	0	107
Block4	137	3	PLTB_D15	TFEC	355.97	9.12	346.85	310.5	0	310.5
Block4	138	1	PLTB_D16	FRK	455.67	21.53	434.14	396	0	396
Block4	138	2	PLTB_D17	TSC22D4	484.43	19.65	464.78	403	0	403
Block4	138	3	PLTB_D18	SRPK2	257.32	7.25	250.07	202	0	202
Block4	139	1	PLTB_D19	MITF	465.36	17.83	447.54	381	0	381
Block4	139	2	PLTB_D20	zzzzz_NTRK2	461.17	11.91	449.26	409	0	409
Block4	139	3	PLTB_D21	GMEB2	613.64	19.38	594.26	570	2	568
Block4	140	1	PLTB_D22	NEK3	204.37	20.16	184.21	190	0	190
Block4	140	2	PLTB_D23	KLF4	422.32	17.47	404.85	375	0	375
Block4	140	3	PLTB_D24	ZBTB16	198.41	9.03	189.38	164	0	164
Block4	141	1	PLTC_D01	zzzz_DYRK3	437.52	6.99	430.53	395	0	395
Block4	141	2	PLTC_D02	INPP1	451.02	10.77	440.24	457	0	457
Block4	141	3	PLTC_D03	zzzzz_PFTK2	560.83	12.41	548.41	405	0	405
Block4	142	1	PLTC_D04	CRADD	1503.07	39.68	1463.39	1623.5	0	1623.5
Block4	142	2	PLTC_D05	MAPKAPK5	619	19.07	599.93	585	0	585
Block4	142	3	PLTC_D06	CIDEC	370.67	13.39	357.28	367	0	367
Block4	143	1	PLTC_D07	TYRO3	422.85	8.49	414.36	398	0	398
Block4	143	2	PLTC_D08	BTG3	447.74	19.28	428.46	397	0	397
Block4	143	3	PLTC_D09	CDK3	521.21	12.45	508.76	473	0	473
Block4	144	1	PLTC_D10	PDCD6	639.28	14.18	625.1	579	0	579
Block4	144	2	PLTC_D11	BMPR1B	494.47	13.78	480.69	384	0	384
Block4	144	3	PLTC_D12	ATG12	501.45	36.83	464.63	463	1	462
Block4	145	1	PLTC_D13	RPS6KA4	270.64	9.14	261.5	276	0	276
Block4	145	2	PLTC_D14	zzzzz_MXI1	373.61	14.18	359.43	361	0	361
Block4	145	3	PLTC_D15	BMPR2	360.62	13.58	347.03	299	0	299
Block4	146	1	PLTC_D16	TXNRD1	725.25	17.69	707.57	701	0	701
Block4	146	2	PLTC_D17	NLK	480.69	10.68	470.02	470	0	470
Block4	146	3	PLTC_D18	PDCD5	926.96	9.15	917.81	889	0	889
Block4	147	1	PLTC_D19	RPS6KB1	670.46	19.55	650.91	613	0	613
Block4	147	2	PLTC_D20	YWHAG	1092.32	11.86	1080.46	1091.5	0	1091.5
Block4	147	3	PLTC_D21	RAGE	437.03	36.1	400.93	386	0	386
Block4	148	1	PLTC_D22	RNGTT	566.35	22.35	544	484	0	484
Block4	148	2	PLTC_D23	ADCK1	256.86	12.29	244.57	198	0	198
Block4	148	3	PLTC_D24	RRAGC	782.81	14.21	768.6	745.5	0	745.5
Block4	149	1	PLTD_D01	TKT	345.45	24.36	321.09	298	0	298
Block4	149	2	PLTD_D02	zzzz_CDC25B	790.83	21.62	769.22	750	0	750
Block4	149	3	PLTD_D03	zzzz_UXT	506.91	18.42	488.49	483	0	483
Block4	150	1	PLTD_D04	SOCS2	459.44	18.59	440.84	396.5	0	396.5
Block4	150	2	PLTD_D05	NRBF2	727.22	27.66	699.56	692	1	691
Block4	150	3	PLTD_D06	NEUROD1	913.87	54.16	859.7	887.5	0	887.5
Block4	151	1	PLTD_D07	RPL11	301.67	29.56	272.11	279	0	279
Block4	151	2	PLTD_D08	zzz_pPRO9	483.29	19.14	464.15	476.5	0	476.5
Block4	151	3	PLTD_D09	PITX2	362.82	19.42	343.4	276	0	276
Block4	152	1	PLTD_D10	zzzz_TRIM25	595.09	22.6	572.5	572	0	572
Block4	152	2	PLTD_D11	GTPBP1	177.03	22.39	154.64	180	0	180
Block4	152	3	PLTD_D12	zzzz_GTF2A1L	647.61	18	629.61	604	0	604
Block4	153	1	PLTD_D13	ZKSCAN4	275.42	24.33	251.09	196	0	196
Block4	153	2	PLTD_D14	zzzz_ISL1	646.63	20.27	626.35	617	0	617
Block4	153	3	PLTD_D15	TNIP1	375.2	30.42	344.78	292	0	292
Block4	154	1	PLTD_D16	zzzz_SSBP3	574.22	17.4	556.82	567	0	567
Block4	154	2	PLTD_D17	SDCCAG10	360.8	36.59	324.22	293	0	293
Block4	154	3	PLTD_D18	zzzz_HOXD3	514.41	29.06	485.34	468	0	468
Block4	155	1	PLTD_D19	HOMER2	390.62	15.81	374.81	366	0	366
Block4	155	2	PLTD_D20	zzzz_CNOT7	645.07	24.08	620.99	569	0	569
Block4	155	3	PLTD_D21	CYCS	285.43	29.76	255.67	274	0	274
Block4	156	1	PLTD_D22	zzzz_FOXM1	599.36	16.66	582.69	574	0	574
Block4	156	2	PLTD_D23	PTPN2	311.53	17.47	294.06	283	0	283
Block4	156	3	PLTD_D24	zzzz_TADA3L	1072.02	64.64	1007.38	976	0	976
Block4	157	1	PLTE_D01	SPAG4	284.15	18.13	266.02	266	0	266
Block4	157	2	Empty	Empty	0	0	0	0	0	0	Not Found
Block4	157	3	PLTE_D03	MAGEC1	373.91	30.39	343.52	366	0	366
Block4	158	1	Empty	Empty	0	0	0	0	0	0	Not Found
Block4	158	2	PLTE_D05	HORMAD1	369.94	32.02	337.92	376	0	376
Block4	158	3	Empty	Empty	0	0	0	0	0	0	Not Found
Block4	159	1	PLTE_D07	MAGEC3	335.73	26.75	308.99	285	0	285
Block4	159	2	Empty	Empty	0	0	0	0	0	0	Not Found
Block4	159	3	PLTE_D09	CTNNA2	268.96	17.86	251.1	218	0	218
Block4	160	1	Empty	Empty	0	0	0	0	0	0	Not Found
Block4	160	2	PLTE_D11	CABYR	296.28	45.56	250.72	274	0	274
Block4	160	3	Empty	Empty	0	0	0	0	0	0	Not Found
Block4	161	1	PLTE_D13	PIWIL2	393.08	33.33	359.76	375	0	375
Block4	161	2	Empty	Empty	0	0	0	0	0	0	Not Found
Block4	161	3	PLTE_D15	SPAG9	257.01	17.4	239.61	195	0	195
Block4	162	1	Empty	Empty	0	0	0	0	0	0	Not Found
Block4	162	2	PLTE_D17	NUF2	405.19	68.03	337.17	360	0	360
Block4	162	3	Empty	Empty	0	0	0	0	0	0	Not Found
Block4	163	1	PLTE_D19	MAEL	486.94	27.6	459.34	384	0	384
Block4	163	2	Empty	Empty	0	0	0	0	0	0	Not Found
Block4	163	3	PLTE_D21	NXF2	338.22	29.79	308.43	275	0	275
Block4	164	1	Empty	Empty	0	0	0	0	0	0	Not Found
Block4	164	2	PLTE_D23	TSGA10	1007.76	11.76	996	1008.5	0	1008.5
Block4	164	3	Empty	Empty	0	0	0	0	0	0	Not Found
Block4	165	1	CTRL_D01	zzz_Cy3BSA_4	25657.1	323.58	25333.5	25595.5	0	25595.5
Block4	165	2	Empty	Empty	0	0	0	0	0	0	Not Found
Block4	165	3	Empty	Empty	0	0	0	0	0	0	Not Found
Block5	1	1	CTRL_E01	zzz_Cy3BSA_5	20063.3	133.08	19930.2	20022.5	2	20020.5
Block5	1	2	CTRL_E03	zzz_iga5	0	0	0	0	0	0	Not Found
Block5	1	3	CTRL_E02	zzz_igg5	391.52	17.36	374.17	353	0	353
Block5	2	1	PLTA_E01	PRKACG	257.97	23.26	234.71	202	0	202
Block5	2	2	PLTA_E02	WAS	771.87	24.07	747.8	755	0	755
Block5	2	3	PLTA_E03	ZAP70	385.43	15.51	369.92	366	0	366
Block5	3	1	PLTA_E04	FLCN	1041.72	23.65	1018.07	1002	0	1002
Block5	3	2	PLTA_E05	FES	418.08	22.56	395.52	382	0	382
Block5	3	3	PLTA_E06	ASPSCR1	653.67	40.37	613.3	605	0	605
Block5	4	1	PLTA_E07	TSSK3	559.07	29.69	529.38	543	0	543
Block5	4	2	PLTA_E08	zzzz_ABL2	605.15	25.36	579.79	574	0	574
Block5	4	3	PLTA_E09	MAPK11	489.54	23.69	465.84	415	0	415
Block5	5	1	PLTA_E10	EPS15	927.13	40.45	886.68	886	0	886
Block5	5	2	PLTA_E11	zzzz_BUB1	435.44	22.94	412.5	385	0	385
Block5	5	3	PLTA_E12	LHFP	644.27	21.19	623.08	595	0	595
Block5	6	1	PLTA_E13	MAP2K3	259.45	31.23	228.22	222	0	222
Block5	6	2	PLTA_E14	SSX4	583.45	37.74	545.71	546	0	546
Block5	6	3	PLTA_E15	TP53	654.73	17.18	637.55	588	0	588
Block5	7	1	PLTA_E16	VAV1	499.59	11.66	487.93	476	0	476
[truncated: 5,921 more rows]

## Sheet: 4.  Raw Data, Low C3dg
Block	Local Row	Local Column	ID	Name	Red Raw Mean	Red Background Mean	Red Foreground Mean	Red Raw Median	Red Background Median	Red Foreground Median	Flag	Annotation
Block1	1	1	CTRL_A01	zzz_Cy3BSA_1	25994.3	240.43	25753.9	26202	0	26202
Block1	1	2	CTRL_A03	zzz_iga1	0	0	0	0	0	0	Not Found
Block1	1	3	CTRL_A02	zzz_igg1	8329.62	96.47	8233.16	7581	0	7581
Block1	2	1	PLTA_A01	ZZ_con1	567.21	8.62	558.59	500	0	500
Block1	2	2	PLTA_A02	STAT3	509.37	3.88	505.49	483	0	483
Block1	2	3	PLTA_A03	ZZ_con2	292.1	11.45	280.65	281	0	281
Block1	3	1	PLTA_A04	NF2	443.66	11.46	432.2	390.5	0	390.5
Block1	3	2	PLTA_A05	ZZ_con3	339.81	21.97	317.85	298	0	298
Block1	3	3	PLTA_A06	ACSL6	486.91	23.86	463.06	474	0	474
Block1	4	1	PLTA_A07	ZZ_con4	251.21	15.51	235.7	250	0	250
Block1	4	2	PLTA_A08	BCL10	1105.8	61.68	1044.12	972	0	972
Block1	4	3	PLTA_A09	MNAT1	351.82	18.96	332.86	302	0	302
Block1	5	1	PLTA_A10	ATF1	449.86	19.16	430.71	407	0	407
Block1	5	2	PLTA_A11	CDK7	184.52	12	172.51	112	0	112
Block1	5	3	PLTA_A12	ATIC	531.63	39.76	491.87	480	0	480
Block1	6	1	PLTA_A13	AURKA	1092.91	23.91	1069	1065	0	1065
Block1	6	2	PLTA_A14	SEPT9a	598.8	12.13	586.67	573	0	573
Block1	6	3	PLTA_A15	ILK	509.94	86.81	423.13	479	0	479
Block1	7	1	PLTA_A16	zzzz_NPM1	844.72	40.5	804.22	804	0	804
Block1	7	2	PLTA_A17	SGK1	177.74	24.64	153.1	123	0	123
Block1	7	3	PLTA_A18	RHOH	584.48	45.85	538.62	502	0	502
Block1	8	1	PLTA_A19	CDK9	226.06	51.83	174.24	194	0	194
Block1	8	2	PLTA_A20	MSN	647.45	24.46	622.99	580	0	580
Block1	8	3	PLTA_A21	STK3	245.87	19.08	226.79	206	0	206
Block1	9	1	PLTA_A22	ZMYND8	386.23	14.27	371.96	366	0	366
Block1	9	2	PLTA_A23	TP53RK	698.83	12.81	686.02	110	0	110
Block1	9	3	PLTA_A24	TRIP11	543.8	21.51	522.29	500.5	0	500.5
Block1	10	1	PLTB_A01	NCK1	0	0	0	0	0	0	Not Found
Block1	10	2	PLTB_A02	ZKSCAN3	437.83	13.05	424.78	384	0	384
Block1	10	3	PLTB_A03	INHBA	451.41	68.89	382.52	414	0	414
Block1	11	1	PLTB_A04	POU2F2	426.61	36.14	390.47	325	0	325
Block1	11	2	PLTB_A05	ISG20	196.79	58.26	138.53	190	0	190
Block1	11	3	PLTB_A06	ZNF136	441.18	32.8	408.38	374	0	374
Block1	12	1	PLTB_A07	STUB1	217.15	13.58	203.57	195	0	195
Block1	12	2	PLTB_A08	NFE2	509.59	14.34	495.24	476	0	476
Block1	12	3	PLTB_A09	MYBL2	457.21	31.73	425.48	191	0	191
Block1	13	1	PLTB_A10	NR1H2	566.1	45.93	520.17	502	2	500
Block1	13	2	PLTB_A11	PKM2	354.3	41.71	312.6	198	0	198
Block1	13	3	PLTB_A12	HES6	694.13	59.49	634.64	493	4	489
Block1	14	1	PLTB_A13	SLA	168.14	32.88	135.27	104	0	104
Block1	14	2	PLTB_A14	SPIB	382.58	59.53	323.05	306	0	306
Block1	14	3	PLTB_A15	IL18	0	0	0	0	0	0	Not Found
Block1	15	1	PLTB_A16	TEAD2	278.65	21.75	256.9	288	0	288
Block1	15	2	PLTB_A17	CCNH	331.72	15.08	316.64	287	0	287
Block1	15	3	PLTB_A18	HLX	466.83	78.41	388.42	396	0	396
Block1	16	1	PLTB_A19	HUS1	304.78	28.88	275.9	287	0	287
Block1	16	2	PLTB_A20	E2F6	312.45	19.03	293.42	278	0	278
Block1	16	3	PLTB_A21	TUBA4A	297.69	28.3	269.39	289	0	289
Block1	17	1	PLTB_A22	SIX1	300.52	30.27	270.26	289	0	289
Block1	17	2	PLTB_A23	SORD	365.85	27.82	338.03	279	0	279
Block1	17	3	PLTB_A24	NFYB	367.77	35.37	332.4	317	0	317
Block1	18	1	PLTC_A01	NUAK2	381.09	49.81	331.28	389	3	386
Block1	18	2	PLTC_A02	MRPL45	650.92	77.95	572.97	602.5	0	602.5
Block1	18	3	PLTC_A03	BUB1B	441.14	59.83	381.31	385	0	385
Block1	19	1	PLTC_A04	DUSP12	528.15	43.54	484.61	490	1	489
Block1	19	2	PLTC_A05	CAMKK2	560.01	57.75	502.26	519.5	0	519.5
Block1	19	3	PLTC_A06	MSC	545.46	38.2	507.26	435	0	435
Block1	20	1	PLTC_A07	VRK3	306.11	34	272.11	285	0	285
Block1	20	2	PLTC_A08	NICN1	579.23	27.64	551.59	565	0	565
Block1	20	3	PLTC_A09	BRD3	465.16	16.79	448.37	408.5	0	408.5
Block1	21	1	PLTC_A10	RNF40	656.16	36.44	619.72	499	1	498
Block1	21	2	PLTC_A11	UHMK1	475.72	25.66	450.06	407	0	407
Block1	21	3	PLTC_A12	BAG3	412.56	27.84	384.72	378	0	378
Block1	22	1	PLTC_A13	PRKD2	534.25	10.54	523.71	503	0	503
Block1	22	2	PLTC_A14	PHLDA2	1121.33	17.19	1104.14	489	0	489
Block1	22	3	PLTC_A15	TWF1	385.97	26.2	359.77	366.5	0	366.5
Block1	23	1	PLTC_A16	EEF1D	801.86	51.14	750.72	760.5	0	760.5
Block1	23	2	PLTC_A17	MARK2	340.5	15.92	324.59	277	0	277
Block1	23	3	PLTC_A18	STARD7	664.47	12.18	652.29	605.5	0	605.5
Block1	24	1	PLTC_A19	LYN	315.02	18.22	296.8	286.5	0	286.5
Block1	24	2	PLTC_A20	AMT	563.51	14.92	548.58	530	0	530
Block1	24	3	PLTC_A21	MKNK2	377.74	12.57	365.17	287	0	287
Block1	25	1	PLTC_A22	ANXA11	542.56	14.87	527.69	488	0	488
Block1	25	2	PLTC_A23	MARK4	287.41	22.07	265.34	237	0	237
Block1	25	3	PLTC_A24	CEBPG	564.66	22.31	542.36	511	0	511
Block1	26	1	PLTD_A01	ABT1	303.44	17.14	286.3	266	0	266
Block1	26	2	PLTD_A02	GK2	551.95	33.91	518.04	444	0	444
Block1	26	3	PLTD_A03	FOXR2	554.49	28.88	525.61	495.5	0	495.5
Block1	27	1	PLTD_A04	PIP4K2B	439.43	17.87	421.56	367	0	367
Block1	27	2	PLTD_A05	SIAH1	456.99	21.46	435.53	283	0	283
Block1	27	3	PLTD_A06	GK	349.16	10.04	339.11	301	0	301
Block1	28	1	PLTD_A07	CASP10	339.54	25.88	313.67	302	0	302
Block1	28	2	PLTD_A08	IL8RB	445.97	17.52	428.45	386	0	386
Block1	28	3	PLTD_A09	FKBP5	432.23	14.63	417.6	298	0	298
Block1	29	1	PLTD_A10	TXNDC3	386.25	15.76	370.49	371	0	371
Block1	29	2	PLTD_A11	ZSCAN12	347.87	18.2	329.68	300	0	300
Block1	29	3	PLTD_A12	PRPS2	379.74	13.24	366.5	367	0	367
Block1	30	1	PLTD_A13	TAF5L	492.11	11.02	481.09	406	0	406
Block1	30	2	PLTD_A14	GRM3	407.13	11.62	395.51	386	0	386
Block1	30	3	PLTD_A15	BPI	361.43	10.02	351.41	298	0	298
Block1	31	1	PLTD_A16	HRH1	402.01	54.45	347.56	379	0	379
Block1	31	2	PLTD_A17	ZNF70	354.47	12.39	342.08	308	0	308
Block1	31	3	PLTD_A18	CCR5	368.54	11.5	357.03	290	0	290
Block1	32	1	PLTD_A19	TP63	1561.89	15.05	1546.84	1479.5	0	1479.5
Block1	32	2	PLTD_A20	NPY5R	394.11	8.6	385.51	353	0	353
Block1	32	3	PLTD_A21	MED22	1255.42	11.87	1243.55	824	0	824
Block1	33	1	PLTD_A22	FN3K	459.13	18.86	440.26	399	0	399
Block1	33	2	PLTD_A23	NEUROD4	334.72	8.45	326.27	293	0	293
Block1	33	3	PLTD_A24	PTGDR	268.29	10.32	257.96	212	0	212
Block1	34	1	PLTE_A01	CPXCR1	399.5	12.87	386.62	373	0	373
Block1	34	2	PLTE_A02	CCNA1	124.86	29.28	95.58	93	0	93
Block1	34	3	PLTE_A03	FTHL17	511.83	9.4	502.43	471.5	0	471.5
Block1	35	1	PLTE_A04	SRPX2	249.98	13.71	236.27	199	0	199
Block1	35	2	PLTE_A05	CXorf48	546.91	16.98	529.94	449.5	0	449.5
Block1	35	3	PLTE_A06	CBLC	291.86	9.71	282.15	266	0	266
Block1	36	1	PLTE_A07	SAGE1	311.02	7.07	303.95	280	0	280
Block1	36	2	PLTE_A08	MATN3	539.22	13.79	525.43	500	0	500
Block1	36	3	PLTE_A09	DDX53	380.26	9.77	370.49	302	0	302
Block1	37	1	PLTE_A10	MMP11	180.9	7.45	173.45	186	0	186
Block1	37	2	PLTE_A11	Cxorf61	299.23	8.73	290.5	284	0	284
Block1	37	3	PLTE_A12	ITGBL1	261.36	13.42	247.95	206	0	206
Block1	38	1	PLTE_A13	CTAG1A	391.97	10.28	381.69	372	0	372
Block1	38	2	PLTE_A14	MDM2	316.49	5.34	311.16	287	0	287
Block1	38	3	PLTE_A15	TSPY3	618.55	7.22	611.33	582	0	582
Block1	39	1	PLTE_A16	INA	678.92	8.28	670.65	640	0	640
Block1	39	2	PLTE_A17	CSAG2	315.42	5.93	309.49	285	0	285
Block1	39	3	PLTE_A18	RBPJ	7346.68	22.63	7324.05	7345	0	7345
Block1	40	1	PLTE_A19	MAGEB6	427.7	3.1	424.6	390	0	390
Block1	40	2	PLTE_A20	ATF2	355.49	11.71	343.78	305	0	305
Block1	40	3	PLTE_A21	MAGEB5	387.09	5.39	381.7	318	0	318
Block1	41	1	PLTE_A22	DCT	371.27	6.47	364.8	317	0	317
Block1	41	2	PLTE_A23	PAGE2B	376.14	5.11	371.02	314	0	314
Block1	41	3	PLTE_A24	PSIP1	430.5	8.41	422.1	389	0	389
Block1	42	1	CTRL_A01	zzz_Cy3BSA_1	23387.1	237.02	23150.1	23669	0	23669
Block1	42	2	CTRL_A03	zzz_iga1	0	0	0	0	0	0	Not Found
Block1	42	3	CTRL_A02	zzz_igg1	7243.91	71.27	7172.65	7023	0	7023
Block1	43	1	PLTA_A01	ZZ_con1	567.16	5.68	561.48	506.5	0	506.5
Block1	43	2	PLTA_A02	STAT3	564.19	6.21	557.98	542	0	542
Block1	43	3	PLTA_A03	ZZ_con2	196.6	8.29	188.31	189	0	189
Block1	44	1	PLTA_A04	NF2	492.74	11.26	481.49	460	0	460
Block1	44	2	PLTA_A05	ZZ_con3	237.25	5.64	231.61	195	0	195
Block1	44	3	PLTA_A06	ACSL6	475.89	11.69	464.21	471.5	0	471.5
Block1	45	1	PLTA_A07	ZZ_con4	280.67	3.65	277.01	219	0	219
Block1	45	2	PLTA_A08	BCL10	901.16	15.45	885.71	777	0	777
Block1	45	3	PLTA_A09	MNAT1	252.61	28.37	224.23	228	0	228
Block1	46	1	PLTA_A10	ATF1	441.52	4.64	436.88	372	0	372
Block1	46	2	PLTA_A11	CDK7	174.83	12.26	162.57	127	0	127
Block1	46	3	PLTA_A12	ATIC	374.63	12.73	361.9	316	0	316
Block1	47	1	PLTA_A13	AURKA	898.79	12.23	886.56	893	0	893
Block1	47	2	PLTA_A14	SEPT9a	499.6	12.82	486.78	491	0	491
Block1	47	3	PLTA_A15	ILK	456.77	8.19	448.59	407	0	407
Block1	48	1	PLTA_A16	zzzz_NPM1	883.74	11.54	872.2	833	0	833
Block1	48	2	PLTA_A17	SGK1	163.34	16.37	146.97	114	0	114
Block1	48	3	PLTA_A18	RHOH	500.38	14.15	486.23	438.5	0	438.5
Block1	49	1	PLTA_A19	CDK9	214.08	9.62	204.46	203	0	203
Block1	49	2	PLTA_A20	MSN	508.58	8.75	499.83	486	0	486
Block1	49	3	PLTA_A21	STK3	198.76	12.22	186.54	201	0	201
Block1	50	1	PLTA_A22	ZMYND8	461.69	6.86	454.83	399	0	399
Block1	50	2	PLTA_A23	TP53RK	135.75	10.9	124.84	117	0	117
Block1	50	3	PLTA_A24	TRIP11	464.45	13.36	451.09	421	0	421
Block1	51	1	PLTB_A01	NCK1	107.44	9.21	98.23	29	0	29
Block1	51	2	PLTB_A02	ZKSCAN3	473.21	7.3	465.91	389	0	389
Block1	51	3	PLTB_A03	INHBA	326.11	15.99	310.12	308	0	308
Block1	52	1	PLTB_A04	POU2F2	388.14	13.01	375.13	309	0	309
Block1	52	2	PLTB_A05	ISG20	211.94	8.87	203.07	201	0	201
Block1	52	3	PLTB_A06	ZNF136	333.81	16.3	317.51	302	0	302
Block1	53	1	PLTB_A07	STUB1	244.09	11.44	232.65	193	0	193
Block1	53	2	PLTB_A08	NFE2	468.88	6.51	462.37	415	0	415
Block1	53	3	PLTB_A09	MYBL2	133.84	14.66	119.18	123	0	123
Block1	54	1	PLTB_A10	NR1H2	481.69	7.54	474.15	404	0	404
Block1	54	2	PLTB_A11	PKM2	105.37	9.27	96.1	99	0	99
Block1	54	3	PLTB_A12	HES6	434.16	44.29	389.87	402	0	402
Block1	55	1	PLTB_A13	SLA	88.18	17.45	70.73	110	0	110
Block1	55	2	PLTB_A14	SPIB	306.74	12.77	293.97	273.5	0	273.5
Block1	55	3	PLTB_A15	IL18	0	0	0	0	0	0	Not Found
Block1	56	1	PLTB_A16	TEAD2	277.43	13.28	264.15	255	0	255
Block1	56	2	PLTB_A17	CCNH	380.93	26.23	354.7	304	0	304
Block1	56	3	PLTB_A18	HLX	363.08	15.64	347.44	316	0	316
Block1	57	1	PLTB_A19	HUS1	495.13	23.39	471.74	368	0	368
Block1	57	2	PLTB_A20	E2F6	393.65	32.8	360.85	293	0	293
Block1	57	3	PLTB_A21	TUBA4A	309.81	23.49	286.32	272	0	272
Block1	58	1	PLTB_A22	SIX1	303.18	12.25	290.93	222.5	0	222.5
Block1	58	2	PLTB_A23	SORD	327.49	20.91	306.59	285	0	285
Block1	58	3	PLTB_A24	NFYB	352.62	31.23	321.39	286	0	286
Block1	59	1	PLTC_A01	NUAK2	439.39	17.62	421.77	380	0	380
Block1	59	2	PLTC_A02	MRPL45	615.51	18.96	596.56	587.5	0	587.5
Block1	59	3	PLTC_A03	BUB1B	425.63	22.76	402.87	370	0	370
Block1	60	1	PLTC_A04	DUSP12	625.39	19.55	605.84	479	0	479
Block1	60	2	PLTC_A05	CAMKK2	562.57	22.8	539.77	485	0	485
Block1	60	3	PLTC_A06	MSC	460.11	27.92	432.2	401	0	401
Block1	61	1	PLTC_A07	VRK3	354.93	16.12	338.81	278	0	278
Block1	61	2	PLTC_A08	NICN1	543.06	19.18	523.88	493	0	493
Block1	61	3	PLTC_A09	BRD3	452.72	15.86	436.86	421	0	421
Block1	62	1	PLTC_A10	RNF40	656.61	14.43	642.18	593	0	593
Block1	62	2	PLTC_A11	UHMK1	419.9	10.62	409.28	373	0	373
Block1	62	3	PLTC_A12	BAG3	293.89	14.66	279.23	268	0	268
Block1	63	1	PLTC_A13	PRKD2	734.42	14.49	719.93	669	0	669
Block1	63	2	PLTC_A14	PHLDA2	552.8	9.03	543.76	490	0	490
Block1	63	3	PLTC_A15	TWF1	401.87	11.16	390.71	374	0	374
Block1	64	1	PLTC_A16	EEF1D	827.8	8.53	819.27	787	0	787
Block1	64	2	PLTC_A17	MARK2	397.71	6.31	391.4	281	0	281
Block1	64	3	PLTC_A18	STARD7	664.43	15.1	649.34	643	0	643
Block1	65	1	PLTC_A19	LYN	302.86	10.48	292.37	268	0	268
Block1	65	2	PLTC_A20	AMT	642.4	7.79	634.61	576.5	0	576.5
Block1	65	3	PLTC_A21	MKNK2	310.39	9.06	301.34	287	0	287
Block1	66	1	PLTC_A22	ANXA11	617.16	7.12	610.04	579	0	579
Block1	66	2	PLTC_A23	MARK4	280.28	6.1	274.18	212	0	212
Block1	66	3	PLTC_A24	CEBPG	508.23	9.17	499.06	480	0	480
Block1	67	1	PLTD_A01	ABT1	311.42	12.13	299.29	284.5	0	284.5
Block1	67	2	PLTD_A02	GK2	357.71	5.31	352.4	302	0	302
Block1	67	3	PLTD_A03	FOXR2	567.27	7.02	560.25	515	0	515
Block1	68	1	PLTD_A04	PIP4K2B	424.16	12.8	411.36	374	0	374
Block1	68	2	PLTD_A05	SIAH1	329.86	4.54	325.32	294	0	294
Block1	68	3	PLTD_A06	GK	373.63	9.51	364.12	361	0	361
Block1	69	1	PLTD_A07	CASP10	297.57	12.04	285.53	262	0	262
Block1	69	2	PLTD_A08	IL8RB	353.98	7.76	346.22	291	0	291
Block1	69	3	PLTD_A09	FKBP5	430.1	5.4	424.71	383	0	383
Block1	70	1	PLTD_A10	TXNDC3	336.22	21.3	314.92	294	0	294
Block1	70	2	PLTD_A11	ZSCAN12	312.84	5.57	307.27	285	0	285
Block1	70	3	PLTD_A12	PRPS2	413.23	7.7	405.53	386	0	386
Block1	71	1	PLTD_A13	TAF5L	429.33	9.98	419.35	380	0	380
Block1	71	2	PLTD_A14	GRM3	473.91	20.09	453.81	390	0	390
Block1	71	3	PLTD_A15	BPI	348.79	4.16	344.63	300	0	300
Block1	72	1	PLTD_A16	HRH1	430.79	5.49	425.3	289	0	289
Block1	72	2	PLTD_A17	ZNF70	364.22	28.17	336.05	367	0	367
Block1	72	3	PLTD_A18	CCR5	350.92	8.37	342.55	299	0	299
Block1	73	1	PLTD_A19	TP63	1424.16	10.11	1414.05	1443	0	1443
Block1	73	2	PLTD_A20	NPY5R	467.03	10.35	456.68	379	0	379
Block1	73	3	PLTD_A21	MED22	944.98	7.79	937.19	901	0	901
Block1	74	1	PLTD_A22	FN3K	339.06	3.64	335.42	286	0	286
Block1	74	2	PLTD_A23	NEUROD4	392.64	12.37	380.27	314	0	314
Block1	74	3	PLTD_A24	PTGDR	327.07	5.15	321.93	296	0	296
Block1	75	1	PLTE_A01	CPXCR1	390.01	5.15	384.86	297	0	297
Block1	75	2	PLTE_A02	CCNA1	319.58	7.14	312.44	187	0	187
Block1	75	3	PLTE_A03	FTHL17	632.9	8.28	624.62	582	0	582
Block1	76	1	PLTE_A04	SRPX2	208.2	41.81	166.39	195	1	194
Block1	76	2	PLTE_A05	CXorf48	619.26	22.77	596.49	485	1	484
Block1	76	3	PLTE_A06	CBLC	269.86	22.94	246.92	207	0	207
Block1	77	1	PLTE_A07	SAGE1	323.72	11.44	312.28	290	0	290
Block1	77	2	PLTE_A08	MATN3	550.7	14.58	536.11	489	0	489
Block1	77	3	PLTE_A09	DDX53	518.71	95.83	422.87	471	9	462
Block1	78	1	PLTE_A10	MMP11	217.57	7.3	210.26	187	0	187
Block1	78	2	PLTE_A11	Cxorf61	350.17	6.54	343.63	293	0	293
Block1	78	3	PLTE_A12	ITGBL1	639.71	110.08	529.62	589	5	584
Block1	79	1	PLTE_A13	CTAG1A	366.3	6.74	359.57	301	0	301
Block1	79	2	PLTE_A14	MDM2	340.47	34.23	306.24	294	0	294
Block1	79	3	PLTE_A15	TSPY3	744.61	130.88	613.74	703	1	702
Block1	80	1	PLTE_A16	INA	634.09	25.21	608.88	594	0	594
Block1	80	2	PLTE_A17	CSAG2	313.21	17.92	295.28	291	0	291
Block1	80	3	PLTE_A18	RBPJ	6737.87	16.8	6721.07	6765.5	1	6764.5
Block1	81	1	PLTE_A19	MAGEB6	416.69	5.61	411.08	389	0	389
Block1	81	2	PLTE_A20	ATF2	387.32	20.25	367.07	369	0	369
Block1	81	3	PLTE_A21	MAGEB5	393.66	19.15	374.51	386	0	386
Block1	82	1	PLTE_A22	DCT	315.2	5.21	309.99	297	0	297
Block1	82	2	PLTE_A23	PAGE2B	458.12	18.62	439.51	386	0	386
Block1	82	3	PLTE_A24	PSIP1	423.67	12.52	411.15	386	0	386
Block1	83	1	CTRL_A01	zzz_Cy3BSA_1	24114.9	274.27	23840.6	24300	0	24300
Block1	83	2	CTRL_A03	zzz_iga1	41	10.58	30.43	12	0	12
Block1	83	3	CTRL_A02	zzz_igg1	7678.4	152.86	7525.53	7253	1	7252
Block1	84	1	PLTA_A01	ZZ_con1	456.23	5.65	450.57	416	0	416
Block1	84	2	PLTA_A02	STAT3	634	6.67	627.33	581	0	581
Block1	84	3	PLTA_A03	ZZ_con2	202.12	29.3	172.81	193	0	193
Block1	85	1	PLTA_A04	NF2	405.84	4.95	400.89	390	0	390
Block1	85	2	PLTA_A05	ZZ_con3	364.81	8.49	356.33	200	0	200
Block1	85	3	PLTA_A06	ACSL6	587.21	23.85	563.35	484	0	484
Block1	86	1	PLTA_A07	ZZ_con4	263.98	15.71	248.26	207	0	207
Block1	86	2	PLTA_A08	BCL10	931.57	10.5	921.07	882	0	882
Block1	86	3	PLTA_A09	MNAT1	277.26	16.94	260.31	215	0	215
Block1	87	1	PLTA_A10	ATF1	467.56	4.72	462.84	321	0	321
Block1	87	2	PLTA_A11	CDK7	208.77	11.87	196.9	190	0	190
Block1	87	3	PLTA_A12	ATIC	567.29	13.99	553.29	427	0	427
Block1	88	1	PLTA_A13	AURKA	858.61	8.01	850.6	814.5	0	814.5
Block1	88	2	PLTA_A14	SEPT9a	750.2	17.51	732.7	715	0	715
Block1	88	3	PLTA_A15	ILK	609.17	23.6	585.57	486	0	486
Block1	89	1	PLTA_A16	zzzz_NPM1	747.59	12.43	735.15	702	0	702
Block1	89	2	PLTA_A17	SGK1	184.9	10.18	174.72	128	0	128
Block1	89	3	PLTA_A18	RHOH	598.45	20	578.45	493	0	493
Block1	90	1	PLTA_A19	CDK9	157.79	6.73	151.06	110	0	110
Block1	90	2	PLTA_A20	MSN	492.83	32.35	460.48	487	0	487
Block1	90	3	PLTA_A21	STK3	388.56	17.11	371.45	197	0	197
Block1	91	1	PLTA_A22	ZMYND8	368.14	10.74	357.39	315	0	315
Block1	91	2	PLTA_A23	TP53RK	133.79	37.58	96.21	102	0	102
Block1	91	3	PLTA_A24	TRIP11	663.05	219.69	443.36	493	0	493
Block1	92	1	PLTB_A01	NCK1	0	0	0	0	0	0	Not Found
Block1	92	2	PLTB_A02	ZKSCAN3	419.77	7.19	412.58	399	0	399
Block1	92	3	PLTB_A03	INHBA	388.11	10	378.11	304	0	304
Block1	93	1	PLTB_A04	POU2F2	282.4	9.62	272.79	292	0	292
Block1	93	2	PLTB_A05	ISG20	211.38	8.7	202.69	131	0	131
Block1	93	3	PLTB_A06	ZNF136	395.78	9.94	385.84	307	0	307
Block1	94	1	PLTB_A07	STUB1	153.12	2.93	150.19	113	0	113
Block1	94	2	PLTB_A08	NFE2	409.53	7.87	401.66	382	0	382
Block1	94	3	PLTB_A09	MYBL2	159.21	4.6	154.61	104	0	104
Block1	95	1	PLTB_A10	NR1H2	358.19	5.08	353.1	308	0	308
Block1	95	2	PLTB_A11	PKM2	120.19	13.58	106.62	112	0	112
Block1	95	3	PLTB_A12	HES6	443.78	6.24	437.54	407	0	407
Block1	96	1	PLTB_A13	SLA	81.23	3.48	77.75	97	0	97
Block1	96	2	PLTB_A14	SPIB	333.08	6.28	326.79	306	0	306
Block1	96	3	PLTB_A15	IL18	53.68	4.1	49.59	13	0	13
Block1	97	1	PLTB_A16	TEAD2	216.47	5	211.47	205	0	205
Block1	97	2	PLTB_A17	CCNH	246.9	5.09	241.81	211	0	211
Block1	97	3	PLTB_A18	HLX	371.73	6.7	365.03	291.5	0	291.5
Block1	98	1	PLTB_A19	HUS1	263.83	3.25	260.58	219	0	219
Block1	98	2	PLTB_A20	E2F6	263.05	6.78	256.27	206	0	206
Block1	98	3	PLTB_A21	TUBA4A	331.35	10.1	321.25	278	0	278
Block1	99	1	PLTB_A22	SIX1	264.54	5.49	259.05	217	0	217
Block1	99	2	PLTB_A23	SORD	260.32	4.37	255.95	209	0	209
Block1	99	3	PLTB_A24	NFYB	338.47	3.95	334.52	291	0	291
Block1	100	1	PLTC_A01	NUAK2	368.52	2.35	366.17	298	0	298
Block1	100	2	PLTC_A02	MRPL45	603.31	8.64	594.67	516	0	516
Block1	100	3	PLTC_A03	BUB1B	423.39	5.64	417.75	389	0	389
Block1	101	1	PLTC_A04	DUSP12	463.66	3.45	460.21	411	0	411
Block1	101	2	PLTC_A05	CAMKK2	535.04	6.16	528.88	489	0	489
Block1	101	3	PLTC_A06	MSC	395.4	4.36	391.04	383	0	383
Block1	102	1	PLTC_A07	VRK3	270.34	4.6	265.74	282	0	282
Block1	102	2	PLTC_A08	NICN1	494.84	7.38	487.47	479	0	479
Block1	102	3	PLTC_A09	BRD3	556.39	8.28	548.1	493	0	493
Block1	103	1	PLTC_A10	RNF40	563.61	4.24	559.36	505	0	505
Block1	103	2	PLTC_A11	UHMK1	355.64	7.94	347.71	312	0	312
Block1	103	3	PLTC_A12	BAG3	425.2	9.82	415.38	378	0	378
Block1	104	1	PLTC_A13	PRKD2	587.79	4.01	583.78	576	0	576
Block1	104	2	PLTC_A14	PHLDA2	541.67	6.34	535.33	500	0	500
Block1	104	3	PLTC_A15	TWF1	475.46	10.55	464.91	398	0	398
Block1	105	1	PLTC_A16	EEF1D	674.5	5.04	669.46	692	0	692
Block1	105	2	PLTC_A17	MARK2	282.24	4.03	278.2	276	0	276
Block1	105	3	PLTC_A18	STARD7	840.38	12.45	827.94	688.5	0	688.5
Block1	106	1	PLTC_A19	LYN	273.77	4.62	269.14	274	0	274
Block1	106	2	PLTC_A20	AMT	746.97	8.05	738.92	592	0	592
Block1	106	3	PLTC_A21	MKNK2	357	46.64	310.35	303	0	303
Block1	107	1	PLTC_A22	ANXA11	622.96	2.62	620.33	534	0	534
Block1	107	2	PLTC_A23	MARK4	303.16	5.75	297.41	213	0	213
Block1	107	3	PLTC_A24	CEBPG	490.17	12.27	477.9	396	0	396
Block1	108	1	PLTD_A01	ABT1	270.92	6.76	264.16	215	0	215
Block1	108	2	PLTD_A02	GK2	388.06	6.23	381.83	374	0	374
Block1	108	3	PLTD_A03	FOXR2	573.94	12.65	561.29	504	0	504
Block1	109	1	PLTD_A04	PIP4K2B	358.01	10.36	347.65	357	0	357
Block1	109	2	PLTD_A05	SIAH1	351.2	6.54	344.67	298	0	298
Block1	109	3	PLTD_A06	GK	446.43	24.35	422.08	383	0	383
Block1	110	1	PLTD_A07	CASP10	301.15	5.64	295.52	281	0	281
Block1	110	2	PLTD_A08	IL8RB	387.51	13.7	373.81	303	0	303
Block1	110	3	PLTD_A09	FKBP5	416.36	27.58	388.77	378	0	378
Block1	111	1	PLTD_A10	TXNDC3	308.79	20.29	288.49	284	0	284
Block1	111	2	PLTD_A11	ZSCAN12	1572.69	38.14	1534.54	204	0	204
Block1	111	3	PLTD_A12	PRPS2	507.2	39.55	467.65	380	0	380
Block1	112	1	PLTD_A13	TAF5L	368.9	7.9	361	361.5	0	361.5
Block1	112	2	PLTD_A14	GRM3	462.53	12.81	449.71	389	0	389
Block1	112	3	PLTD_A15	BPI	411.6	41.03	370.57	300	0	300
Block1	113	1	PLTD_A16	HRH1	304.24	11.54	292.7	278	0	278
Block1	113	2	PLTD_A17	ZNF70	343.72	7.47	336.25	302	0	302
Block1	113	3	PLTD_A18	CCR5	303.22	45.53	257.7	216	0	216
Block1	114	1	PLTD_A19	TP63	1505.42	20.56	1484.86	1489	0	1489
Block1	114	2	PLTD_A20	NPY5R	455.35	15.91	439.44	372	0	372
Block1	114	3	PLTD_A21	MED22	1012.89	74.9	937.99	877.5	0	877.5
Block1	115	1	PLTD_A22	FN3K	273.52	11.96	261.56	295	0	295
Block1	115	2	PLTD_A23	NEUROD4	335.24	12.52	322.71	307.5	0	307.5
Block1	115	3	PLTD_A24	PTGDR	321.76	22.68	299.07	224	0	224
Block1	116	1	PLTE_A01	CPXCR1	285.53	19.5	266.03	289	0	289
Block1	116	2	PLTE_A02	CCNA1	164.6	11.96	152.64	105	0	105
Block1	116	3	PLTE_A03	FTHL17	837.18	62.29	774.89	648	0	648
Block1	117	1	PLTE_A04	SRPX2	166.11	11.43	154.68	110	0	110
Block1	117	2	PLTE_A05	CXorf48	536.87	20.53	516.33	470	0	470
Block1	117	3	PLTE_A06	CBLC	282.95	20.76	262.19	225	0	225
Block1	118	1	PLTE_A07	SAGE1	347.93	10.11	337.82	285	0	285
Block1	118	2	PLTE_A08	MATN3	513.99	15.09	498.91	491	0	491
Block1	118	3	PLTE_A09	DDX53	469.05	36.55	432.49	394.5	0	394.5
Block1	119	1	PLTE_A10	MMP11	172.36	4.32	168.04	188	0	188
Block1	119	2	PLTE_A11	Cxorf61	324.9	15.61	309.29	293	0	293
Block1	119	3	PLTE_A12	ITGBL1	311.83	32.42	279.41	306	0	306
Block1	120	1	PLTE_A13	CTAG1A	386.94	7.18	379.76	294	0	294
Block1	120	2	PLTE_A14	MDM2	280.03	12.75	267.28	275	0	275
Block1	120	3	PLTE_A15	TSPY3	737.47	68.55	668.92	698	0	698
Block1	121	1	PLTE_A16	INA	623.45	11.26	612.2	582	0	582
Block1	121	2	PLTE_A17	CSAG2	390.12	24.05	366.07	303	0	303
Block1	121	3	PLTE_A18	RBPJ	8382.49	57.64	8324.85	8023	0	8023
Block1	122	1	PLTE_A19	MAGEB6	424.69	5.06	419.63	380	0	380
Block1	122	2	PLTE_A20	ATF2	503.2	15.04	488.16	379	0	379
Block1	122	3	PLTE_A21	MAGEB5	463.74	42.01	421.73	405	0	405
Block1	123	1	PLTE_A22	DCT	345.44	11.98	333.47	290	0	290
Block1	123	2	PLTE_A23	PAGE2B	465.9	15.37	450.53	408	0	408
Block1	123	3	PLTE_A24	PSIP1	508.65	52.84	455.82	490	0	490
Block1	124	1	CTRL_A01	zzz_Cy3BSA_1	27509	260.3	27248.7	27603	0	27603
Block1	124	2	CTRL_A03	zzz_iga1	0	0	0	0	0	0	Not Found
Block1	124	3	CTRL_A02	zzz_igg1	9680.07	168.39	9511.67	9403	0	9403
Block1	125	1	PLTA_A01	ZZ_con1	461.13	24.22	436.92	490	0	490
Block1	125	2	PLTA_A02	STAT3	780.62	11.87	768.75	680	0	680
Block1	125	3	PLTA_A03	ZZ_con2	216.87	17.92	198.95	114	0	114
Block1	126	1	PLTA_A04	NF2	614.45	11.26	603.19	495	0	495
Block1	126	2	PLTA_A05	ZZ_con3	307.75	7.49	300.26	270	0	270
Block1	126	3	PLTA_A06	ACSL6	635.9	28.69	607.21	495	0	495
Block1	127	1	PLTA_A07	ZZ_con4	251.63	10.62	241.01	199	0	199
Block1	127	2	PLTA_A08	BCL10	902.94	19.31	883.63	825	0	825
Block1	127	3	PLTA_A09	MNAT1	345.92	36.97	308.95	286	0	286
Block1	128	1	PLTA_A10	ATF1	434.29	14.72	419.57	392	0	392
Block1	128	2	PLTA_A11	CDK7	175.86	15.8	160.06	116	0	116
Block1	128	3	PLTA_A12	ATIC	462.18	19.81	442.37	395	0	395
Block1	129	1	PLTA_A13	AURKA	1070.75	25.47	1045.28	1003.5	0	1003.5
Block1	129	2	PLTA_A14	SEPT9a	632.76	11.24	621.53	569.5	0	569.5
Block1	129	3	PLTA_A15	ILK	555.58	48.86	506.72	477	0	477
Block1	130	1	PLTA_A16	zzzz_NPM1	920.39	26.75	893.65	855.5	0	855.5
Block1	130	2	PLTA_A17	SGK1	198.05	15.4	182.65	179	0	179
Block1	130	3	PLTA_A18	RHOH	558.42	17.12	541.3	475	0	475
Block1	131	1	PLTA_A19	CDK9	227.77	16.61	211.16	192	0	192
Block1	131	2	PLTA_A20	MSN	670.89	24.11	646.78	595	0	595
Block1	131	3	PLTA_A21	STK3	356.16	29.77	326.39	281	0	281
Block1	132	1	PLTA_A22	ZMYND8	481.91	11.25	470.66	464	0	464
Block1	132	2	PLTA_A23	TP53RK	204.69	46.75	157.95	180	0	180
Block1	132	3	PLTA_A24	TRIP11	470.76	13.92	456.84	409	0	409
Block1	133	1	PLTB_A01	NCK1	0	0	0	0	0	0	Not Found
Block1	133	2	PLTB_A02	ZKSCAN3	486.32	16.98	469.34	459	0	459
Block1	133	3	PLTB_A03	INHBA	394.43	8.67	385.76	311	0	311
Block1	134	1	PLTB_A04	POU2F2	369.78	10.67	359.11	335	0	335
Block1	134	2	PLTB_A05	ISG20	272.5	13.13	259.37	214	0	214
Block1	134	3	PLTB_A06	ZNF136	424.8	8.47	416.33	354.5	0	354.5
Block1	135	1	PLTB_A07	STUB1	227.68	11.57	216.11	185	0	185
Block1	135	2	PLTB_A08	NFE2	571.8	21.43	550.36	496	0	496
Block1	135	3	PLTB_A09	MYBL2	202.18	11.1	191.08	176	0	176
Block1	136	1	PLTB_A10	NR1H2	382.41	13.93	368.48	380	0	380
Block1	136	2	PLTB_A11	PKM2	203.72	21.74	181.97	183	0	183
Block1	136	3	PLTB_A12	HES6	459.12	11.88	447.24	405	0	405
Block1	137	1	PLTB_A13	SLA	133.01	20.72	112.29	102	0	102
Block1	137	2	PLTB_A14	SPIB	407	10.71	396.29	304	0	304
Block1	137	3	PLTB_A15	IL18	0	0	0	0	0	0	Not Found
Block1	138	1	PLTB_A16	TEAD2	330.13	14.31	315.82	288.5	0	288.5
Block1	138	2	PLTB_A17	CCNH	381.22	20.97	360.25	345	0	345
Block1	138	3	PLTB_A18	HLX	372.39	19.05	353.34	317	0	317
Block1	139	1	PLTB_A19	HUS1	378.53	10.24	368.3	302	0	302
Block1	139	2	PLTB_A20	E2F6	314.76	25.6	289.16	275	0	275
Block1	139	3	PLTB_A21	TUBA4A	376.17	36.56	339.61	302	0	302
Block1	140	1	PLTB_A22	SIX1	458.76	11.63	447.13	376	0	376
Block1	140	2	PLTB_A23	SORD	291.57	16.99	274.58	259	0	259
Block1	140	3	PLTB_A24	NFYB	357.57	49.75	307.82	307.5	0	307.5
Block1	141	1	PLTC_A01	NUAK2	438.96	9.1	429.86	386	0	386
Block1	141	2	PLTC_A02	MRPL45	704.02	39.55	664.47	620.5	0	620.5
Block1	141	3	PLTC_A03	BUB1B	460.63	59.84	400.78	387	0	387
Block1	142	1	PLTC_A04	DUSP12	668.58	15.56	653.02	590	0	590
Block1	142	2	PLTC_A05	CAMKK2	555.01	23.27	531.74	481	0	481
Block1	142	3	PLTC_A06	MSC	448.74	30.87	417.86	359	0	359
Block1	143	1	PLTC_A07	VRK3	352.73	17.95	334.79	300	0	300
Block1	143	2	PLTC_A08	NICN1	613.25	35.85	577.4	561	0	561
Block1	143	3	PLTC_A09	BRD3	780.35	52.69	727.66	497	0	497
Block1	144	1	PLTC_A10	RNF40	704.77	27.28	677.49	662	0	662
Block1	144	2	PLTC_A11	UHMK1	655.68	26.9	628.77	397	0	397
Block1	144	3	PLTC_A12	BAG3	552.37	43.77	508.6	426	0	426
Block1	145	1	PLTC_A13	PRKD2	739.69	22.75	716.94	702	0	702
Block1	145	2	PLTC_A14	PHLDA2	575.25	24.02	551.23	489	0	489
Block1	145	3	PLTC_A15	TWF1	400.61	22.28	378.33	385	0	385
Block1	146	1	PLTC_A16	EEF1D	812.5	26.22	786.27	766	0	766
Block1	146	2	PLTC_A17	MARK2	279.08	20.92	258.15	251	0	251
Block1	146	3	PLTC_A18	STARD7	651.83	25.32	626.51	574	0	574
Block1	147	1	PLTC_A19	LYN	351.31	20.32	330.99	283	0	283
Block1	147	2	PLTC_A20	AMT	599.21	35.4	563.81	573	0	573
Block1	147	3	PLTC_A21	MKNK2	444.88	70.14	374.73	374	0	374
Block1	148	1	PLTC_A22	ANXA11	629.61	33.19	596.42	596	0	596
Block1	148	2	PLTC_A23	MARK4	237.58	14.22	223.37	183	0	183
Block1	148	3	PLTC_A24	CEBPG	545.06	30.21	514.85	472	0	472
Block1	149	1	PLTD_A01	ABT1	389.18	21.01	368.17	295	0	295
Block1	149	2	PLTD_A02	GK2	322.2	15.07	307.14	284	0	284
Block1	149	3	PLTD_A03	FOXR2	753.97	36.24	717.73	608	0	608
Block1	150	1	PLTD_A04	PIP4K2B	495.61	23.74	471.87	474.5	0	474.5
Block1	150	2	PLTD_A05	SIAH1	323.17	47.53	275.63	273	0	273
Block1	150	3	PLTD_A06	GK	477.43	18.94	458.49	381	0	381
Block1	151	1	PLTD_A07	CASP10	320.59	12.38	308.21	285	0	285
Block1	151	2	PLTD_A08	IL8RB	384.52	13.86	370.66	288	0	288
Block1	151	3	PLTD_A09	FKBP5	464.69	26.91	437.78	391.5	0	391.5
Block1	152	1	PLTD_A10	TXNDC3	324.78	33.72	291.06	259	0	259
Block1	152	2	PLTD_A11	ZSCAN12	304.05	23.06	280.98	276	0	276
Block1	152	3	PLTD_A12	PRPS2	454.18	43.58	410.6	404	0	404
Block1	153	1	PLTD_A13	TAF5L	500.34	24.15	476.19	390	0	390
Block1	153	2	PLTD_A14	GRM3	477.69	16.09	461.59	309	0	309
Block1	153	3	PLTD_A15	BPI	436.55	13.74	422.8	379	0	379
Block1	154	1	PLTD_A16	HRH1	353.05	17.54	335.51	281	0	281
Block1	154	2	PLTD_A17	ZNF70	375.03	10.18	364.85	357	0	357
Block1	154	3	PLTD_A18	CCR5	620.7	24.8	595.9	387	0	387
Block1	155	1	PLTD_A19	TP63	1585.92	53.53	1532.38	1569	0	1569
Block1	155	2	PLTD_A20	NPY5R	479.18	25.08	454.11	384	0	384
Block1	155	3	PLTD_A21	MED22	1085.95	43.64	1042.31	989	0	989
Block1	156	1	PLTD_A22	FN3K	326.03	15.11	310.92	294	0	294
Block1	156	2	PLTD_A23	NEUROD4	390.82	18.71	372.1	299.5	0	299.5
Block1	156	3	PLTD_A24	PTGDR	249.55	11.92	237.62	205	0	205
Block1	157	1	PLTE_A01	CPXCR1	332.05	38.82	293.22	285	0	285
Block1	157	2	PLTE_A02	CCNA1	191.28	17.57	173.71	102	0	102
Block1	157	3	PLTE_A03	FTHL17	589.03	20.43	568.6	498	0	498
Block1	158	1	PLTE_A04	SRPX2	218.45	27.46	191	184	0	184
Block1	158	2	PLTE_A05	CXorf48	666.05	95.16	570.9	433	0	433
Block1	158	3	PLTE_A06	CBLC	325.52	16.78	308.74	207	0	207
Block1	159	1	PLTE_A07	SAGE1	403.71	16.91	386.8	379	0	379
Block1	159	2	PLTE_A08	MATN3	718.02	55.86	662.15	592	0	592
Block1	159	3	PLTE_A09	DDX53	458.38	36.05	422.33	415	0	415
Block1	160	1	PLTE_A10	MMP11	232.33	25.7	206.63	195.5	0	195.5
Block1	160	2	PLTE_A11	Cxorf61	488.65	43.87	444.78	312	0	312
Block1	160	3	PLTE_A12	ITGBL1	333.7	46.01	287.68	220	0	220
Block1	161	1	PLTE_A13	CTAG1A	360.81	21.42	339.39	366	0	366
Block1	161	2	PLTE_A14	MDM2	583.21	106.73	476.48	387	0	387
Block1	161	3	PLTE_A15	TSPY3	633.11	22.2	610.91	568	0	568
Block1	162	1	PLTE_A16	INA	586.64	24.33	562.32	517	0	517
Block1	162	2	PLTE_A17	CSAG2	964.35	99.15	865.2	478	0	478
Block1	162	3	PLTE_A18	RBPJ	9020.9	106.14	8914.77	9617	0	9617
Block1	163	1	PLTE_A19	MAGEB6	598.63	23.15	575.49	482	0	482
Block1	163	2	PLTE_A20	ATF2	404.08	21.08	383	338	0	338
Block1	163	3	PLTE_A21	MAGEB5	331.29	59.12	272.17	309	0	309
Block1	164	1	PLTE_A22	DCT	355.25	47.81	307.44	334	0	334
Block1	164	2	PLTE_A23	PAGE2B	0	0	0	0	0	0	Not Found
Block1	164	3	PLTE_A24	PSIP1	941.15	160.61	780.53	414	0	414
Block1	165	1	CTRL_A01	zzz_Cy3BSA_1	31307.6	488.49	30819.1	31562	64	31498
Block1	165	2	Empty	Empty	0	0	0	0	0	0	Not Found
Block1	165	3	Empty	Empty	0	0	0	0	0	0	Not Found
Block2	1	1	CTRL_B01	zzz_Cy3BSA_2	23209.2	187.97	23021.2	23027	0	23027
Block2	1	2	CTRL_B03	zzz_iga2	0	0	0	0	0	0	Not Found
Block2	1	3	CTRL_B02	zzz_igg2	3835.42	37.1	3798.32	3447	0	3447
Block2	2	1	PLTA_B01	PAX8	530.13	10.62	519.51	495	0	495
Block2	2	2	PLTA_B02	RAPGEF4	529.44	10.6	518.83	501	0	501
Block2	2	3	PLTA_B03	EXT1	549.12	17.89	531.23	492.5	0	492.5
Block2	3	1	PLTA_B04	zzzz_CUL1	435.92	16.23	419.7	386	0	386
Block2	3	2	PLTA_B05	DDIT3	662.9	9.61	653.29	607.5	0	607.5
Block2	3	3	PLTA_B06	zzzz_MAPK6	640.3	16.42	623.88	593	0	593
Block2	4	1	PLTA_B07	IL21R	588.9	16.37	572.53	522	0	522
Block2	4	2	PLTA_B08	RPL32	528.42	24.78	503.64	487	0	487
Block2	4	3	PLTA_B09	LCP1	517.72	19.25	498.47	485.5	0	485.5
Block2	5	1	PLTA_B10	EFS	567.14	13	554.15	497	0	497
Block2	5	2	PLTA_B11	SSX1	584.31	17.52	566.79	510	0	510
Block2	5	3	PLTA_B12	CDKN2C	506.68	23.55	483.13	458	0	458
Block2	6	1	PLTA_B13	ETV4	1084.49	20.97	1063.52	849	0	849
Block2	6	2	PLTA_B14	PPM1A	551.69	9.66	542.04	499	0	499
Block2	6	3	PLTA_B15	PBX1	556.39	18.39	538	482	0	482
Block2	7	1	PLTA_B16	GNAI2	527.92	20.33	507.59	482	0	482
Block2	7	2	PLTA_B17	BMPR1A	648.97	23.35	625.61	584	0	584
Block2	7	3	PLTA_B18	SP1	520.43	21.99	498.44	478	0	478
Block2	8	1	PLTA_B19	PRKAR1A	936.18	40.35	895.83	859	1	858
Block2	8	2	PLTA_B20	VCL	595.22	21.69	573.54	567	0	567
Block2	8	3	PLTA_B21	STAT5A	548.59	22.83	525.76	480	0	480
Block2	9	1	PLTA_B22	PPP2R2B	557.33	49.28	508.05	500	0	500
Block2	9	2	PLTA_B23	TFEB	575.92	42.4	533.52	561	0	561
Block2	9	3	PLTA_B24	PDE4A	693.85	22.81	671.04	638	0	638
Block2	10	1	PLTB_B01	zzzzz_ISL1	443.55	24.29	419.26	391	0	391
Block2	10	2	PLTB_B02	zzzz_CAMK2G	567.57	42.08	525.49	533.5	0	533.5
Block2	10	3	PLTB_B03	DMRTB1	479.03	13.32	465.71	470	0	470
Block2	11	1	PLTB_B04	ACVR1C	318.69	33.72	284.98	277	0	277
Block2	11	2	PLTB_B05	DLX1	416.23	36.33	379.9	366	0	366
Block2	11	3	PLTB_B06	HIPK4	345.58	35.83	309.75	286	0	286
Block2	12	1	PLTB_B07	FHOD2	612.31	197.62	414.69	582	82.5	499.5
Block2	12	2	PLTB_B08	TBK1	410.55	83.04	327.5	380.5	86	294.5
Block2	12	3	PLTB_B09	ZNF41	664.42	96.5	567.91	643	89	554
Block2	13	1	PLTB_B10	SRPK1	352.93	81.27	271.66	291	91	200
Block2	13	2	PLTB_B11	NRIP1	488.15	95.11	393.05	456.5	88	368.5
Block2	13	3	PLTB_B12	PCTK2	300.61	197.61	103	287	89	198
Block2	14	1	PLTB_B13	ELF5	484.94	79.18	405.76	466	87	379
Block2	14	2	PLTB_B14	NEK11	309.09	129.32	179.77	294	94	200
Block2	14	3	PLTB_B15	KLF7	510.04	86.7	423.35	469	91	378
Block2	15	1	PLTB_B16	PDIK1L	229.69	88.2	141.49	199	95	104
Block2	15	2	PLTB_B17	zzzz_ZBTB16	624.58	108.1	516.48	584	93	491
Block2	15	3	PLTB_B18	PTK2_iso1	292.34	83.75	208.59	272	85	187
Block2	16	1	PLTB_B19	KLF12	580.61	63.23	517.38	494.5	65.5	429
Block2	16	2	PLTB_B20	STK38L	407.02	76	331.02	374	89	285
Block2	16	3	PLTB_B21	RB1	460.35	57.92	402.43	394	1	393
Block2	17	1	PLTB_B22	ULK2	685.95	54.35	631.6	588	0	588
Block2	17	2	PLTB_B23	TBX5	478.24	96.03	382.21	468	59.5	408.5
Block2	17	3	PLTB_B24	PLK4	524.6	37.04	487.56	478	0	478
Block2	18	1	PLTC_B01	RUFY1	922.53	135.57	786.96	796.5	89	707.5
Block2	18	2	PLTC_B02	EAPP	672.77	42.59	630.17	606	0	606
Block2	18	3	PLTC_B03	TDRKH	391.67	28.3	363.37	374.5	0	374.5
Block2	19	1	PLTC_B04	PCTK3	510.2	60.82	449.38	479	0	479
Block2	19	2	PLTC_B05	MX1	685.29	28.53	656.75	651	0	651
Block2	19	3	PLTC_B06	NHLH1	543.8	29.1	514.69	486.5	0	486.5
Block2	20	1	PLTC_B07	CTNNBL1	540.23	21.85	518.38	447.5	0	447.5
Block2	20	2	PLTC_B08	IL1A	693.68	10.86	682.82	659	0	659
Block2	20	3	PLTC_B09	STK32B	333.82	11.22	322.59	279	0	279
Block2	21	1	PLTC_B10	IL1B	584.47	24.02	560.45	511	0	511
Block2	21	2	PLTC_B11	CAMK2A	353.21	16.54	336.68	289	0	289
Block2	21	3	PLTC_B12	IL24	392.83	11.66	381.17	368	0	368
Block2	22	1	PLTC_B13	TGFBR2	0	0	0	0	0	0	Not Found
Block2	22	2	PLTC_B14	DPF2	291.76	21.77	269.99	280	0	280
Block2	22	3	PLTC_B15	TSSK2	249.14	18.8	230.34	191	0	191
Block2	23	1	PLTC_B16	zzzzz_TIA1	134.27	32.45	101.82	98	0	98
Block2	23	2	PLTC_B17	TLK2	607.4	26.84	580.55	477	0	477
Block2	23	3	PLTC_B18	CASP7	273.53	20.44	253.09	266.5	0	266.5
Block2	24	1	PLTC_B19	PRKAA1	481.13	19.81	461.33	404	0	404
Block2	24	2	PLTC_B20	STYX	623.73	20.73	602.99	572	0	572
Block2	24	3	PLTC_B21	ALPK1	587.87	13.54	574.33	540.5	0	540.5
Block2	25	1	PLTC_B22	TWF2	495.5	11.83	483.67	458	0	458
Block2	25	2	PLTC_B23	STRADA	518.05	17.83	500.22	389	0	389
Block2	25	3	PLTC_B24	PHB2	414.8	9.92	404.88	372	0	372
Block2	26	1	PLTD_B01	ASB1	0	0	0	0	0	0	Not Found
Block2	26	2	PLTD_B02	SEPT5a	515.24	27.88	487.36	453	0	453
Block2	26	3	PLTD_B03	IMPA1	237.96	17.36	220.59	184	0	184
Block2	27	1	PLTD_B04	zzzz_AFF4	1363.29	19.54	1343.75	1334	0	1334
Block2	27	2	PLTD_B05	AIM2	244.85	213.11	31.74	172	0	172
Block2	27	3	PLTD_B06	zzzz_TAF15	1385.42	22.81	1362.61	1286	0	1286
Block2	28	1	PLTD_B07	DUSP13	203.53	16.5	187.03	195	0	195
Block2	28	2	PLTD_B08	zzzz_CDK4	516.29	61.79	454.5	397	0	397
Block2	28	3	PLTD_B09	PLUNC	226	22.43	203.58	191	0	191
Block2	29	1	PLTD_B10	zzzz_BCL10	900.19	19.82	880.37	817	0	817
Block2	29	2	PLTD_B11	AIF1	129.18	18.85	110.33	95	0	95
Block2	29	3	PLTD_B12	ABL2	531.47	24.12	507.35	469	0	469
Block2	30	1	PLTD_B13	PDGFRL	233.86	8.39	225.47	111	0	111
Block2	30	2	PLTD_B14	zzzz_RRAS2	341.02	18.95	322.07	281	0	281
Block2	30	3	PLTD_B15	PHLDA1	354.54	16.49	338.06	245.5	0	245.5
Block2	31	1	PLTD_B16	PPP2CB	389.39	6.85	382.53	362	0	362
Block2	31	2	PLTD_B17	TUBB	196.13	8.41	187.72	174	0	174
Block2	31	3	PLTD_B18	CAMK2G	837.75	75.73	762.02	806	0	806
Block2	32	1	PLTD_B19	ARHGDIB	185.35	11.08	174.28	174	0	174
Block2	32	2	PLTD_B20	zzzz_PMAIP1	375.27	18.46	356.8	296	0	296
Block2	32	3	PLTD_B21	ELMOD3	334.02	23.63	310.39	198	0	198
Block2	33	1	PLTD_B22	G6PD	480.14	14.61	465.53	410	0	410
Block2	33	2	PLTD_B23	SMARCD1	155.23	17.37	137.85	100	0	100
Block2	33	3	PLTD_B24	zzzz_HK1	544.85	43.01	501.84	504	0	504
Block2	34	1	PLTE_B01	LY6K	182.82	12.69	170.14	181	0	181
Block2	34	2	Empty	Empty	0	0	0	0	0	0	Not Found
Block2	34	3	PLTE_B03	SEMG1	477.5	32.81	444.69	375	0	375
Block2	35	1	Empty	Empty	0	0	0	0	0	0	Not Found
Block2	35	2	PLTE_B05	TMEFF1	276.14	14.86	261.27	277	0	277
Block2	35	3	Empty	Empty	0	0	0	0	0	0	Not Found
Block2	36	1	PLTE_B07	SLCO6A1	435.44	31.4	404.04	384	0	384
Block2	36	2	Empty	Empty	0	0	0	0	0	0	Not Found
Block2	36	3	PLTE_B09	FMR1NB	452.64	12.3	440.35	284.5	0	284.5
Block2	37	1	Empty	Empty	0	0	0	0	0	0	Not Found
Block2	37	2	PLTE_B11	TPTE	230.34	9.82	220.52	182	0	182
Block2	37	3	Empty	Empty	0	0	0	0	0	0	Not Found
Block2	38	1	PLTE_B13	ARMC3	367.44	11.29	356.14	364	0	364
Block2	38	2	Empty	Empty	0	0	0	0	0	0	Not Found
Block2	38	3	PLTE_B15	CEP55	546.09	8.48	537.61	506	0	506
Block2	39	1	Empty	Empty	0	0	0	0	0	0	Not Found
Block2	39	2	PLTE_B17	IL13RA2	404.02	6.4	397.62	383	0	383
Block2	39	3	Empty	Empty	0	0	0	0	0	0	Not Found
Block2	40	1	PLTE_B19	TAF7L	468.85	11.69	457.17	398	0	398
Block2	40	2	Empty	Empty	0	0	0	0	0	0	Not Found
Block2	40	3	PLTE_B21	IGSF11	444.29	7.17	437.12	276	0	276
Block2	41	1	Empty	Empty	0	0	0	0	0	0	Not Found
Block2	41	2	PLTE_B23	AKAP4	245.03	15.92	229.11	186	0	186
Block2	41	3	Empty	Empty	0	0	0	0	0	0	Not Found
Block2	42	1	CTRL_B01	zzz_Cy3BSA_2	21022.5	166.68	20855.8	20916.5	0	20916.5
Block2	42	2	CTRL_B03	zzz_iga2	0	0	0	0	0	0	Not Found
Block2	42	3	CTRL_B02	zzz_igg2	3145.17	10.45	3134.72	2807	0	2807
Block2	43	1	PLTA_B01	PAX8	474.11	9.81	464.3	407	0	407
Block2	43	2	PLTA_B02	RAPGEF4	507.23	10.32	496.91	482.5	0	482.5
Block2	43	3	PLTA_B03	EXT1	544.34	10.04	534.3	472	0	472
Block2	44	1	PLTA_B04	zzzz_CUL1	294.76	7.35	287.41	272	0	272
Block2	44	2	PLTA_B05	DDIT3	629.14	18.99	610.15	588	0	588
Block2	44	3	PLTA_B06	zzzz_MAPK6	579.3	15.2	564.1	557.5	0	557.5
Block2	45	1	PLTA_B07	IL21R	510.12	10.87	499.25	475	0	475
Block2	45	2	PLTA_B08	RPL32	372.86	6.66	366.21	308	0	308
Block2	45	3	PLTA_B09	LCP1	480.76	6.78	473.97	399	0	399
Block2	46	1	PLTA_B10	EFS	378.18	14.53	363.65	313	0	313
Block2	46	2	PLTA_B11	SSX1	481.57	9.33	472.24	464	0	464
Block2	46	3	PLTA_B12	CDKN2C	408.5	9.13	399.37	310	0	310
Block2	47	1	PLTA_B13	ETV4	699.95	8.5	691.45	655	0	655
Block2	47	2	PLTA_B14	PPM1A	462.6	20.8	441.8	392	0	392
Block2	47	3	PLTA_B15	PBX1	511.36	14.18	497.18	457.5	0	457.5
Block2	48	1	PLTA_B16	GNAI2	416.33	11.32	405	391	0	391
Block2	48	2	PLTA_B17	BMPR1A	529.78	13.04	516.74	484	0	484
Block2	48	3	PLTA_B18	SP1	441.4	21.93	419.47	419	0	419
Block2	49	1	PLTA_B19	PRKAR1A	775.07	32.54	742.53	743	0	743
Block2	49	2	PLTA_B20	VCL	510.33	22.7	487.63	456	0	456
Block2	49	3	PLTA_B21	STAT5A	560.72	9.67	551.05	491	0	491
Block2	50	1	PLTA_B22	PPP2R2B	494.5	24.77	469.73	445	0	445
Block2	50	2	PLTA_B23	TFEB	479.91	21.64	458.27	428.5	0	428.5
Block2	50	3	PLTA_B24	PDE4A	763.78	9.13	754.65	719	0	719
Block2	51	1	PLTB_B01	zzzzz_ISL1	431.58	21.26	410.32	390	0	390
Block2	51	2	PLTB_B02	zzzz_CAMK2G	522.7	28.86	493.85	482	0	482
Block2	51	3	PLTB_B03	DMRTB1	543.57	12.86	530.72	484	0	484
Block2	52	1	PLTB_B04	ACVR1C	208.74	21.18	187.56	198	0	198
Block2	52	2	PLTB_B05	DLX1	353.01	19.26	333.75	284	0	284
Block2	52	3	PLTB_B06	HIPK4	356.88	14.46	342.41	301.5	0	301.5
Block2	53	1	PLTB_B07	FHOD2	485.7	26.63	459.06	415.5	0	415.5
Block2	53	2	PLTB_B08	TBK1	304.46	13.1	291.36	221	0	221
Block2	53	3	PLTB_B09	ZNF41	512.12	8.83	503.29	483	0	483
Block2	54	1	PLTB_B10	SRPK1	232.47	21.27	211.2	181	0	181
Block2	54	2	PLTB_B11	NRIP1	303.1	15.17	287.93	288	0	288
Block2	54	3	PLTB_B12	PCTK2	180.16	18.36	161.8	104	0	104
Block2	55	1	PLTB_B13	ELF5	423.29	32.53	390.76	371	0	371
Block2	55	2	PLTB_B14	NEK11	171.3	28.28	143.02	179	0	179
Block2	55	3	PLTB_B15	KLF7	421.43	12.32	409.11	375	0	375
Block2	56	1	PLTB_B16	PDIK1L	173.63	27.11	146.53	186	0	186
Block2	56	2	PLTB_B17	zzzz_ZBTB16	617.37	32	585.37	489	0	489
Block2	56	3	PLTB_B18	PTK2_iso1	141.2	10.84	130.36	103	0	103
Block2	57	1	PLTB_B19	KLF12	457.16	28.9	428.26	394	0	394
Block2	57	2	PLTB_B20	STK38L	333.23	28.39	304.84	288	0	288
Block2	57	3	PLTB_B21	RB1	418.02	28.78	389.24	364	0	364
Block2	58	1	PLTB_B22	ULK2	577.69	27.3	550.4	490	0	490
Block2	58	2	PLTB_B23	TBX5	406.09	21.44	384.66	351	0	351
Block2	58	3	PLTB_B24	PLK4	534.03	18.88	515.15	479	0	479
Block2	59	1	PLTC_B01	RUFY1	765.08	27.03	738.05	687	0	687
Block2	59	2	PLTC_B02	EAPP	634.81	29.95	604.85	595	0	595
Block2	59	3	PLTC_B03	TDRKH	375.2	15.83	359.37	378	0	378
Block2	60	1	PLTC_B04	PCTK3	471.6	24.93	446.67	443	0	443
Block2	60	2	PLTC_B05	MX1	743.53	35.74	707.79	689	0	689
Block2	60	3	PLTC_B06	NHLH1	632.89	14.35	618.54	559	0	559
Block2	61	1	PLTC_B07	CTNNBL1	581.94	19.15	562.79	396	0	396
Block2	61	2	PLTC_B08	IL1A	848.46	32.86	815.6	757	0	757
Block2	61	3	PLTC_B09	STK32B	354.76	12.06	342.7	286	0	286
Block2	62	1	PLTC_B10	IL1B	548.48	18.29	530.2	477	0	477
Block2	62	2	PLTC_B11	CAMK2A	463.49	20.33	443.15	411	0	411
Block2	62	3	PLTC_B12	IL24	447.1	22.4	424.71	384.5	0	384.5
Block2	63	1	PLTC_B13	TGFBR2	114.99	13.42	101.57	90	0	90
Block2	63	2	PLTC_B14	DPF2	244.99	13.64	231.35	202	0	202
Block2	63	3	PLTC_B15	TSSK2	298.97	10.16	288.8	274	0	274
Block2	64	1	PLTC_B16	zzzzz_TIA1	192.75	12.53	180.22	179	0	179
Block2	64	2	PLTC_B17	TLK2	504.28	19.82	484.46	382.5	0	382.5
Block2	64	3	PLTC_B18	CASP7	268.16	15.18	252.99	205	0	205
Block2	65	1	PLTC_B19	PRKAA1	411.77	11.87	399.9	380	0	380
Block2	65	2	PLTC_B20	STYX	614.94	30.52	584.43	577	0	577
Block2	65	3	PLTC_B21	ALPK1	646.06	23.93	622.13	578	0	578
Block2	66	1	PLTC_B22	TWF2	571.91	10.3	561.6	458	0	458
Block2	66	2	PLTC_B23	STRADA	404.52	21.67	382.84	369	0	369
Block2	66	3	PLTC_B24	PHB2	372.39	37.12	335.27	360	0	360
Block2	67	1	PLTD_B01	ASB1	133.22	7	126.22	97	0	97
Block2	67	2	PLTD_B02	SEPT5a	470.65	26.67	443.98	455	0	455
Block2	67	3	PLTD_B03	IMPA1	197.04	17.67	179.37	113	0	113
Block2	68	1	PLTD_B04	zzzz_AFF4	1268.91	11.22	1257.69	1236	0	1236
Block2	68	2	PLTD_B05	AIM2	285.41	20.91	264.5	277	0	277
Block2	68	3	PLTD_B06	zzzz_TAF15	1315.41	21.84	1293.56	1267	1	1266
Block2	69	1	PLTD_B07	DUSP13	265.77	5.39	260.38	185	0	185
Block2	69	2	PLTD_B08	zzzz_CDK4	548.93	20.33	528.6	479	0	479
Block2	69	3	PLTD_B09	PLUNC	243.61	18.89	224.72	196.5	5	191.5
Block2	70	1	PLTD_B10	zzzz_BCL10	851.09	8.82	842.27	798	0	798
Block2	70	2	PLTD_B11	AIF1	114.2	16.64	97.56	86	0	86
Block2	70	3	PLTD_B12	ABL2	458.67	20.96	437.71	390	2	388
Block2	71	1	PLTD_B13	PDGFRL	151.93	13.03	138.9	101	0	101
Block2	71	2	PLTD_B14	zzzz_RRAS2	406.97	27.26	379.71	364	0	364
Block2	71	3	PLTD_B15	PHLDA1	305.45	18.42	287.02	285	0	285
Block2	72	1	PLTD_B16	PPP2CB	417.47	10.01	407.46	377	0	377
Block2	72	2	PLTD_B17	TUBB	287.93	26.31	261.62	272	0	272
Block2	72	3	PLTD_B18	CAMK2G	920.77	20.15	900.62	882	0	882
Block2	73	1	PLTD_B19	ARHGDIB	241.87	9.55	232.32	201	0	201
Block2	73	2	PLTD_B20	zzzz_PMAIP1	513.48	27.66	485.83	415	0	415
Block2	73	3	PLTD_B21	ELMOD3	195.13	24.72	170.42	176	0	176
Block2	74	1	PLTD_B22	G6PD	510.62	12.96	497.66	489	0	489
Block2	74	2	PLTD_B23	SMARCD1	280.33	19.83	260.51	195	0	195
Block2	74	3	PLTD_B24	zzzz_HK1	638.85	32.83	606.03	592	0	592
Block2	75	1	PLTE_B01	LY6K	199.08	8.52	190.56	189	0	189
Block2	75	2	Empty	Empty	0	0	0	0	0	0	Not Found
Block2	75	3	PLTE_B03	SEMG1	432.75	17.95	414.8	397	0	397
Block2	76	1	Empty	Empty	0	0	0	0	0	0	Not Found
Block2	76	2	PLTE_B05	TMEFF1	284.51	13	271.51	245	0	245
Block2	76	3	Empty	Empty	0	0	0	0	0	0	Not Found
Block2	77	1	PLTE_B07	SLCO6A1	458.94	9.81	449.13	394	0	394
Block2	77	2	Empty	Empty	0	0	0	0	0	0	Not Found
Block2	77	3	PLTE_B09	FMR1NB	410.47	16.69	393.77	354	0	354
Block2	78	1	Empty	Empty	0	0	0	0	0	0	Not Found
Block2	78	2	PLTE_B11	TPTE	306.56	21.32	285.24	244	0	244
Block2	78	3	Empty	Empty	0	0	0	0	0	0	Not Found
Block2	79	1	PLTE_B13	ARMC3	543.34	24.24	519.1	391	0	391
Block2	79	2	Empty	Empty	0	0	0	0	0	0	Not Found
Block2	79	3	PLTE_B15	CEP55	670.19	22.8	647.39	623	0	623
Block2	80	1	Empty	Empty	0	0	0	0	0	0	Not Found
Block2	80	2	PLTE_B17	IL13RA2	612.78	21.81	590.97	470	0	470
Block2	80	3	Empty	Empty	0	0	0	0	0	0	Not Found
Block2	81	1	PLTE_B19	TAF7L	470.97	9.59	461.38	395	0	395
Block2	81	2	Empty	Empty	0	0	0	0	0	0	Not Found
Block2	81	3	PLTE_B21	IGSF11	401.61	18.63	382.98	345	0	345
Block2	82	1	Empty	Empty	0	0	0	0	0	0	Not Found
Block2	82	2	PLTE_B23	AKAP4	306.77	15.03	291.73	272	0	272
Block2	82	3	Empty	Empty	0	0	0	0	0	0	Not Found
Block2	83	1	CTRL_B01	zzz_Cy3BSA_2	23329.7	201.43	23128.3	23416	0	23416
Block2	83	2	CTRL_B03	zzz_iga2	0	0	0	0	0	0	Not Found
Block2	83	3	CTRL_B02	zzz_igg2	4412.67	44.49	4368.18	3914	3	3911
Block2	84	1	PLTA_B01	PAX8	906.56	8.81	897.75	576	0	576
Block2	84	2	PLTA_B02	RAPGEF4	599.29	16.52	582.77	479	0	479
Block2	84	3	PLTA_B03	EXT1	605.52	24.02	581.5	560	0	560
Block2	85	1	PLTA_B04	zzzz_CUL1	416.94	4.92	412.02	381	0	381
Block2	85	2	PLTA_B05	DDIT3	744.69	26.93	717.76	696	0	696
Block2	85	3	PLTA_B06	zzzz_MAPK6	658.36	18.89	639.47	622.5	0	622.5
Block2	86	1	PLTA_B07	IL21R	494.37	5.17	489.19	445	0	445
Block2	86	2	PLTA_B08	RPL32	514.85	23.38	491.47	413	0	413
Block2	86	3	PLTA_B09	LCP1	542.6	16.35	526.25	491	0	491
Block2	87	1	PLTA_B10	EFS	460.48	7.51	452.97	391	0	391
Block2	87	2	PLTA_B11	SSX1	653.52	209.33	444.19	589	0	589
Block2	87	3	PLTA_B12	CDKN2C	473.12	50.81	422.31	410	0	410
Block2	88	1	PLTA_B13	ETV4	906.44	7.77	898.67	768.5	0	768.5
Block2	88	2	PLTA_B14	PPM1A	571.11	38.96	532.15	498	0	498
Block2	88	3	PLTA_B15	PBX1	563.96	9.64	554.32	502	0	502
Block2	89	1	PLTA_B16	GNAI2	457.61	8.14	449.46	401	0	401
Block2	89	2	PLTA_B17	BMPR1A	700.77	27.4	673.38	614	0	614
Block2	89	3	PLTA_B18	SP1	440.5	9.32	431.17	470	0	470
Block2	90	1	PLTA_B19	PRKAR1A	769.04	6.64	762.4	722	0	722
Block2	90	2	PLTA_B20	VCL	699.27	32.13	667.15	570	0	570
Block2	90	3	PLTA_B21	STAT5A	591.53	7.18	584.35	569	0	569
Block2	91	1	PLTA_B22	PPP2R2B	506.67	8.63	498.04	424.5	0	424.5
Block2	91	2	PLTA_B23	TFEB	599.56	34.88	564.67	539	0	539
Block2	91	3	PLTA_B24	PDE4A	854.27	12.84	841.43	751	0	751
Block2	92	1	PLTB_B01	zzzzz_ISL1	465.67	16.91	448.75	417	0	417
Block2	92	2	PLTB_B02	zzzz_CAMK2G	574.25	32.47	541.78	548	0	548
Block2	92	3	PLTB_B03	DMRTB1	521.46	10.58	510.87	471	0	471
Block2	93	1	PLTB_B04	ACVR1C	252.09	25.63	226.46	192	0	192
Block2	93	2	PLTB_B05	DLX1	522.27	38.19	484.09	403	1	402
Block2	93	3	PLTB_B06	HIPK4	347.01	10.02	336.98	305	0	305
Block2	94	1	PLTB_B07	FHOD2	477.48	26.48	451	391	0	391
Block2	94	2	PLTB_B08	TBK1	727.65	33.37	694.28	283	0	283
Block2	94	3	PLTB_B09	ZNF41	480.16	14.76	465.4	431	0	431
Block2	95	1	PLTB_B10	SRPK1	369.08	24.85	344.22	277	0	277
Block2	95	2	PLTB_B11	NRIP1	455.24	39.55	415.69	392	1	391
Block2	95	3	PLTB_B12	PCTK2	162.61	20.46	142.15	105	0	105
Block2	96	1	PLTB_B13	ELF5	551.65	22.16	529.5	476	0	476
Block2	96	2	PLTB_B14	NEK11	223.37	47.25	176.12	191	1	190
Block2	96	3	PLTB_B15	KLF7	431.31	18.34	412.98	378	0	378
Block2	97	1	PLTB_B16	PDIK1L	491.1	93.47	397.63	189	0	189
Block2	97	2	PLTB_B17	zzzz_ZBTB16	685.53	37.16	648.37	494	0	494
Block2	97	3	PLTB_B18	PTK2_iso1	152.88	24.05	128.82	105	0	105
Block2	98	1	PLTB_B19	KLF12	723.19	61.33	661.86	456	0	456
Block2	98	2	PLTB_B20	STK38L	442.13	32.97	409.15	348	0	348
Block2	98	3	PLTB_B21	RB1	475.63	17.1	458.53	389	0	389
Block2	99	1	PLTB_B22	ULK2	735.24	70.04	665.2	569	3	566
Block2	99	2	PLTB_B23	TBX5	510.38	48.81	461.57	462	0	462
Block2	99	3	PLTB_B24	PLK4	535.11	25.4	509.71	481	0	481
Block2	100	1	PLTC_B01	RUFY1	729.37	52.27	677.1	678	0	678
Block2	100	2	PLTC_B02	EAPP	580.75	42.08	538.68	570	0	570
Block2	100	3	PLTC_B03	TDRKH	411.37	20.36	391.01	387	0	387
Block2	101	1	PLTC_B04	PCTK3	399.15	26.97	372.18	372	0	372
Block2	101	2	PLTC_B05	MX1	811.24	38.42	772.81	611.5	0	611.5
Block2	101	3	PLTC_B06	NHLH1	629.7	32.01	597.69	587	0	587
Block2	102	1	PLTC_B07	CTNNBL1	607.76	262.11	345.64	433	5	428
Block2	102	2	PLTC_B08	IL1A	908.83	41.08	867.75	764	0	764
Block2	102	3	PLTC_B09	STK32B	377.5	15.49	362.01	290	0	290
Block2	103	1	PLTC_B10	IL1B	760.02	267.2	492.82	676	6	670
Block2	103	2	PLTC_B11	CAMK2A	581.62	27.58	554.04	409.5	0	409.5
Block2	103	3	PLTC_B12	IL24	430.1	13.3	416.81	378	0	378
Block2	104	1	PLTC_B13	TGFBR2	239.08	16.4	222.69	189	0	189
Block2	104	2	PLTC_B14	DPF2	402.56	45.1	357.46	283.5	0	283.5
Block2	104	3	PLTC_B15	TSSK2	250.42	12	238.42	187	0	187
Block2	105	1	PLTC_B16	zzzzz_TIA1	287.03	13.23	273.79	210	0	210
Block2	105	2	PLTC_B17	TLK2	538.42	71.71	466.71	482	0	482
Block2	105	3	PLTC_B18	CASP7	197.35	24	173.35	173	0	173
Block2	106	1	PLTC_B19	PRKAA1	555.49	21.21	534.28	470	0	470
Block2	106	2	PLTC_B20	STYX	599.29	11.22	588.07	556	0	556
Block2	106	3	PLTC_B21	ALPK1	710.2	59.8	650.4	583	0	583
Block2	107	1	PLTC_B22	TWF2	604.74	27.8	576.94	507.5	0	507.5
Block2	107	2	PLTC_B23	STRADA	384.72	14.98	369.74	359	0	359
Block2	107	3	PLTC_B24	PHB2	520.97	45.59	475.38	388	0	388
Block2	108	1	PLTD_B01	ASB1	0	0	0	0	0	0	Not Found
Block2	108	2	PLTD_B02	SEPT5a	473.12	14.69	458.43	400	0	400
Block2	108	3	PLTD_B03	IMPA1	306.93	9.36	297.56	148	0	148
Block2	109	1	PLTD_B04	zzzz_AFF4	1524.08	50.31	1473.78	1448.5	0	1448.5
Block2	109	2	PLTD_B05	AIM2	251.14	13.77	237.37	204	0	204
Block2	109	3	PLTD_B06	zzzz_TAF15	1560.95	65.57	1495.38	1400	0	1400
Block2	110	1	PLTD_B07	DUSP13	234.45	52.73	181.72	188	0	188
Block2	110	2	PLTD_B08	zzzz_CDK4	485.96	13.06	472.89	455	0	455
Block2	110	3	PLTD_B09	PLUNC	386.56	33.79	352.76	98	0	98
Block2	111	1	PLTD_B10	zzzz_BCL10	882.71	15.58	867.13	822	0	822
Block2	111	2	PLTD_B11	AIF1	0	0	0	0	0	0	Not Found
Block2	111	3	PLTD_B12	ABL2	378.76	23.88	354.89	309	0	309
Block2	112	1	PLTD_B13	PDGFRL	139.62	20.55	119.07	98	0	98
Block2	112	2	PLTD_B14	zzzz_RRAS2	326.89	12.55	314.34	287	0	287
Block2	112	3	PLTD_B15	PHLDA1	238.37	21.17	217.2	187	0	187
Block2	113	1	PLTD_B16	PPP2CB	441.92	26.52	415.4	378	0	378
Block2	113	2	PLTD_B17	TUBB	212.43	12.45	199.97	179	0	179
Block2	113	3	PLTD_B18	CAMK2G	869.71	12.73	856.98	816	0	816
Block2	114	1	PLTD_B19	ARHGDIB	199.01	20.23	178.78	186	0	186
Block2	114	2	PLTD_B20	zzzz_PMAIP1	471.49	14.81	456.68	384	0	384
Block2	114	3	PLTD_B21	ELMOD3	368.72	21.76	346.96	197	0	197
Block2	115	1	PLTD_B22	G6PD	693.27	12.15	681.12	479	0	479
Block2	115	2	PLTD_B23	SMARCD1	228	5.33	222.66	187	0	187
Block2	115	3	PLTD_B24	zzzz_HK1	581.2	7.51	573.69	490	0	490
Block2	116	1	PLTE_B01	LY6K	235.73	52.31	183.42	195	0	195
Block2	116	2	Empty	Empty	0	0	0	0	0	0	Not Found
Block2	116	3	PLTE_B03	SEMG1	376.63	164.39	212.23	292	0	292
Block2	117	1	Empty	Empty	0	0	0	0	0	0	Not Found
Block2	117	2	PLTE_B05	TMEFF1	302.64	7.82	294.82	269	0	269
Block2	117	3	Empty	Empty	0	0	0	0	0	0	Not Found
Block2	118	1	PLTE_B07	SLCO6A1	410.38	16.64	393.74	374.5	0	374.5
Block2	118	2	Empty	Empty	0	0	0	0	0	0	Not Found
Block2	118	3	PLTE_B09	FMR1NB	300.43	6.14	294.29	277	0	277
Block2	119	1	Empty	Empty	0	0	0	0	0	0	Not Found
Block2	119	2	PLTE_B11	TPTE	246.65	8.2	238.45	198	0	198
Block2	119	3	Empty	Empty	0	0	0	0	0	0	Not Found
Block2	120	1	PLTE_B13	ARMC3	407.98	30.94	377.05	385.5	0	385.5
Block2	120	2	Empty	Empty	0	0	0	0	0	0	Not Found
Block2	120	3	PLTE_B15	CEP55	562.67	19.54	543.13	540	0	540
Block2	121	1	Empty	Empty	0	0	0	0	0	0	Not Found
Block2	121	2	PLTE_B17	IL13RA2	412.84	5.02	407.82	375	0	375
Block2	121	3	Empty	Empty	0	0	0	0	0	0	Not Found
Block2	122	1	PLTE_B19	TAF7L	496.84	25.95	470.89	452	0	452
Block2	122	2	Empty	Empty	0	0	0	0	0	0	Not Found
Block2	122	3	PLTE_B21	IGSF11	359.74	9.54	350.2	305	0	305
Block2	123	1	Empty	Empty	0	0	0	0	0	0	Not Found
Block2	123	2	PLTE_B23	AKAP4	261.85	23.76	238.09	203	0	203
Block2	123	3	Empty	Empty	0	0	0	0	0	0	Not Found
Block2	124	1	CTRL_B01	zzz_Cy3BSA_2	27464.4	232.17	27232.2	27575	0	27575
Block2	124	2	CTRL_B03	zzz_iga2	0	0	0	0	0	0	Not Found
Block2	124	3	CTRL_B02	zzz_igg2	4139.52	31.21	4108.31	3731	0	3731
Block2	125	1	PLTA_B01	PAX8	715.69	12.16	703.53	548	0	548
Block2	125	2	PLTA_B02	RAPGEF4	582.42	7.02	575.4	485	0	485
Block2	125	3	PLTA_B03	EXT1	572.81	12.81	560	496	0	496
Block2	126	1	PLTA_B04	zzzz_CUL1	405.66	15.3	390.37	312	0	312
Block2	126	2	PLTA_B05	DDIT3	908.68	8.19	900.49	665	0	665
Block2	126	3	PLTA_B06	zzzz_MAPK6	652.86	12.03	640.83	588	0	588
Block2	127	1	PLTA_B07	IL21R	657.73	22.25	635.48	566	0	566
Block2	127	2	PLTA_B08	RPL32	404.8	10.38	394.42	326	0	326
Block2	127	3	PLTA_B09	LCP1	567.03	11.38	555.64	460	0	460
Block2	128	1	PLTA_B10	EFS	499.05	16.16	482.89	472	0	472
Block2	128	2	PLTA_B11	SSX1	624.23	20.17	604.06	503	0	503
Block2	128	3	PLTA_B12	CDKN2C	298.31	8.98	289.32	285	0	285
Block2	129	1	PLTA_B13	ETV4	933.1	23.64	909.46	841.5	0	841.5
Block2	129	2	PLTA_B14	PPM1A	484	42.34	441.66	460	0	460
Block2	129	3	PLTA_B15	PBX1	527.06	4.95	522.11	493	0	493
Block2	130	1	PLTA_B16	GNAI2	534.24	57.11	477.13	478	0	478
Block2	130	2	PLTA_B17	BMPR1A	571.37	29.78	541.59	492	0	492
Block2	130	3	PLTA_B18	SP1	531.95	7.87	524.07	490	0	490
Block2	131	1	PLTA_B19	PRKAR1A	948.18	39.04	909.13	879	0	879
Block2	131	2	PLTA_B20	VCL	544.44	8.68	535.76	479	0	479
Block2	131	3	PLTA_B21	STAT5A	571.96	8.46	563.5	490	0	490
Block2	132	1	PLTA_B22	PPP2R2B	673.56	32.23	641.33	443	0	443
Block2	132	2	PLTA_B23	TFEB	705.07	10.58	694.49	503	0	503
Block2	132	3	PLTA_B24	PDE4A	644.36	6	638.36	655	0	655
Block2	133	1	PLTB_B01	zzzzz_ISL1	511.63	30.35	481.28	467	0	467
Block2	133	2	PLTB_B02	zzzz_CAMK2G	518.76	11.41	507.35	397	0	397
Block2	133	3	PLTB_B03	DMRTB1	542.77	15.94	526.83	479	0	479
Block2	134	1	PLTB_B04	ACVR1C	227.72	69.13	158.59	188	0	188
Block2	134	2	PLTB_B05	DLX1	560.51	44.01	516.5	337.5	0	337.5
Block2	134	3	PLTB_B06	HIPK4	335.63	14.57	321.06	288	0	288
Block2	135	1	PLTB_B07	FHOD2	552.44	17.28	535.16	471.5	0	471.5
Block2	135	2	PLTB_B08	TBK1	428.29	84.6	343.69	310	7	303
Block2	135	3	PLTB_B09	ZNF41	600.06	24.08	575.98	490	0	490
Block2	136	1	PLTB_B10	SRPK1	245.77	24.96	220.81	189	0	189
Block2	136	2	PLTB_B11	NRIP1	521.48	83.78	437.7	393.5	10	383.5
Block2	136	3	PLTB_B12	PCTK2	161.35	6.69	154.67	116	0	116
Block2	137	1	PLTB_B13	ELF5	457.08	18.68	438.4	379	0	379
Block2	137	2	PLTB_B14	NEK11	160.06	22.9	137.16	97	0	97
Block2	137	3	PLTB_B15	KLF7	543.16	22.87	520.29	412.5	0	412.5
Block2	138	1	PLTB_B16	PDIK1L	100.45	47.87	52.58	97	0	97
Block2	138	2	PLTB_B17	zzzz_ZBTB16	440.33	16.29	424.04	407	0	407
Block2	138	3	PLTB_B18	PTK2_iso1	222.39	8.97	213.41	142.5	0	142.5
Block2	139	1	PLTB_B19	KLF12	521.41	78.72	442.69	420	0	420
Block2	139	2	PLTB_B20	STK38L	404.26	33.77	370.49	355.5	0	355.5
Block2	139	3	PLTB_B21	RB1	609.68	9.52	600.16	396	0	396
Block2	140	1	PLTB_B22	ULK2	507.36	55.1	452.26	466	0	466
Block2	140	2	PLTB_B23	TBX5	342.81	21.18	321.63	292	0	292
Block2	140	3	PLTB_B24	PLK4	542.89	13.69	529.2	482	0	482
Block2	141	1	PLTC_B01	RUFY1	751.54	41.99	709.55	676	0	676
Block2	141	2	PLTC_B02	EAPP	636.16	19.22	616.94	583	0	583
Block2	141	3	PLTC_B03	TDRKH	431.35	7.78	423.57	372	0	372
Block2	142	1	PLTC_B04	PCTK3	528.45	40.56	487.89	456	0	456
Block2	142	2	PLTC_B05	MX1	624.81	29.48	595.33	576	0	576
Block2	142	3	PLTC_B06	NHLH1	521.96	9.77	512.19	501	0	501
Block2	143	1	PLTC_B07	CTNNBL1	452.24	26.09	426.15	368.5	0	368.5
Block2	143	2	PLTC_B08	IL1A	774.66	54.92	719.74	728	0	728
Block2	143	3	PLTC_B09	STK32B	452.12	30.15	421.97	377.5	0	377.5
Block2	144	1	PLTC_B10	IL1B	508.64	17.26	491.38	404	0	404
Block2	144	2	PLTC_B11	CAMK2A	456.79	33.02	423.76	366	0	366
Block2	144	3	PLTC_B12	IL24	526.57	24.48	502.08	405	0	405
Block2	145	1	PLTC_B13	TGFBR2	109.33	15.68	93.65	81	0	81
Block2	145	2	PLTC_B14	DPF2	349.1	32.42	316.68	280	0	280
Block2	145	3	PLTC_B15	TSSK2	404.24	29.71	374.53	269	0	269
Block2	146	1	PLTC_B16	zzzzz_TIA1	178.71	13.13	165.58	184	0	184
Block2	146	2	PLTC_B17	TLK2	536.69	38.98	497.71	402	0	402
Block2	146	3	PLTC_B18	CASP7	487.57	30.8	456.77	273	0	273
Block2	147	1	PLTC_B19	PRKAA1	623.24	26.63	596.61	379	0	379
Block2	147	2	PLTC_B20	STYX	546.17	32.98	513.19	523	0	523
Block2	147	3	PLTC_B21	ALPK1	759.33	33.83	725.51	641	0	641
Block2	148	1	PLTC_B22	TWF2	505.48	14.54	490.95	472	0	472
Block2	148	2	PLTC_B23	STRADA	391.51	19.74	371.77	301	0	301
Block2	148	3	PLTC_B24	PHB2	727.26	393.71	333.55	461	2	459
Block2	149	1	PLTD_B01	ASB1	102.71	16.72	85.99	87	0	87
Block2	149	2	PLTD_B02	SEPT5a	465.39	34.14	431.25	412	0	412
Block2	149	3	PLTD_B03	IMPA1	316.86	167.8	149.06	266	15	251
Block2	150	1	PLTD_B04	zzzz_AFF4	1622.86	22.13	1600.73	1421	0	1421
[truncated: 6,977 more rows]

## Sheet: 5. Z-score > 2, CV ≤ 20% 
HIGH ACTIVITY
[truncated: 37 more rows]
