# Supplementary material for: Precision Proteomic Profiling of Systemic Lupus Erythematosus—Correlating Disease Activity and Complement Levels with Clinical Phenotypes
Source: Biomedicines. 2026 Jun 22;14(6):1408. doi: 10.3390/biomedicines14061408 (PMC13296797; doi:10.3390/biomedicines14061408)
Supplement: Supplementary file 1 [file biomedicines-14-01408-s001.zip › Skallerup et. al. Supplementary 1 - Mass spec.xlsx]

## Sheet: 1. Metadata
MS ID	Group	Gender (1=M 2=F)	age at diagnosis	years of disease	Ethnicity	Malar rash (ACR-1) no=0, yes=1	discoid rash (ACR-2) no=0, yes=1	photosensitivity (ACR-3) no=0, yes=1	oronasal ulcers (ACR-4) no=0, yes=1	arthritis (ACR-5) no=0, yes=1	serositis / serosit (ACR-6) no=0, yes=1	nephritis (ACR-7) no=0, yes=1	CNS (ACR-8) no=0, yes=1	hematological (ACR-9) no=0, yes=1	immunological (ACR-10) no=0, yes=1	ANA (ACR-11) no=0, yes=1	total number of ACR criterias at diagnosis	SLEDAI	SLICC	current ANA status neg=0, pos=1	anti-ds-DNA-ab (*103 IU/L) (abnorm >10)	C3c-level (normal range 0,90-1,80g/l	C4 level (normal range 0,10-0,40 g/l	C1q μmol/L (norm: 0,24-0,61)	on chloroquine treatment no=0, yes=1	other Immunosuppressives no=0, name	glucocorticoids no=0, yes=1	Anticoagulans or acethylsalicsyl no=0, yes=1	APLS no=0, yes=1	platelet count *10^9/L (normal 165-400)	CRP	Leuco cyt count *10^9/L (norm: 3,5-10)	neutro cyt count *10^9/L (norm: 2.0-7.0)	lymphocyt count *10^9/L (norm: 1,3-5,3)	Hgb mmol/L (norm F: 7,3-9,5 norm M:8,3-10,5)	IgM level g/L (norm: 0,39-2,08)	IgA level g/L (norm: 0,8-3,9)	IgG level g/L (norm: 6,1-14,9)	creatinin μmol/L (norm: 60-105)	eGFR ml/min (norm>60)	u-albumin/creatinn ratio mg/g (<30)	Proteinurea at inclusion no=0, yes=1	LDH U/L (norm: 105-205)	ALAT U/L (10-70)	Bilirubin μmol/L (norm: 5-25)
2	High_activity	2	15	3	caucasian	1	0	1	1	0	0	1	0	1	1	1	7	12	0	1	>379	0.57	0.08	0.1	1	MMF	1	0	0	300	0.6	7.91	6.6	0.82	5.7	0.92	3.1	11.3	40	>90	238	1	123	8	5
13	High_activity	2	43	11	caucasian	1	0	0	1	1	1	1	0	1	1	1	8	11	0	1	73	1.13	0.04	0.76	0	Azathioprine	0	0	0	223	5.8	2	0.86	0.8	7.3	1.68	2.35	11.5	49	>90	22	0	187	13	7
14	High_activity	2	43	8	caucasian	1	0	0	1	1	0	0	0	1	1	1	6	10	4	1	22	0.71	0.13	0.51	1	Methotrexate;Rituximab	1	1	0	292	8.2	7.26	6.66	0.48	8.4	1.84	2.92	11.9	58	>90	11	0	256	9	5
15	High_activity	2	11	9	caucasian	1	0	1	1	0	0	0	0	1	0	1	5	10	1	1	0	1.23	0.24	0.46	1	MMF	1	0	0	204	4	6	4.32	0.94	8.4	0.14	1.29	9.9	65	>90	x	0	163	23	5
17	High_activity	2	39.9	0.1	caucasian	1	0	1	0	1	0	0	0	1	1	1	6	10	0	1	24	0.96	0.22	0.98	0	0	0	0	1	221	33.6	5.47	3.31	1.97	7.8	0.97	5.45	22.1	53	>90	4	0	267	12	5
18	High_activity	2	24	14	caucasian	1	0	1	1	1	1	0	0	1	1	1	8	10	0	1	1	1.51	0.22	0.63	1	0	0	1	0	212	7.6	3.29	1.01	1.58	8.1	0.3	0.76	11.1	77	73	3	0	163	16	5
24	High_activity	1	22	12	caucasian	1	0	1	0	1	0	0	0	1	1	1	6	11	1	1	21	0.6	0.04	0.4	1	Methotrexate	1	0	0	167	3.2	1.97	0.78	0.8	6.7	0.8	3.46	11.8	71	>90	7	0	260	69	41
27	High_activity	2	19	16	caucasian	1	0	1	0	1	0	1	0	1	1	1	7	14	1	1	287	0.62	0.08	0.46	0	MMF;Advag	1	1	0	285	3.1	6.53	5.21	0.67	7	1.45	1.85	13.5	62	>90	578	1	156	13	6
34	High_activity	1	27	5	caucasian	1	0	0	0	1	0	1	0	0	1	1	5	12	4	1	46	0.57	0.12	0.17	1	MMF	1	1	0	255	2.6	5.84	3.56	1.54	7.5	0.7	1.68	5.8	83	>90	1258	1	155	18	5
37	High_activity	2	49	0.3	asian	1	0	1	1	1	0	0	0	1	1	1	7	10	0	1	0	0.78	0.09	0.52	1	Azathioprine	1	0	0	282	0.6	3.86	3.24	0.39	7.4	1.28	5.94	18	61	>90	8	0	212	55	5
10	High_C3gd	2	51	20	caucasian	1	0	1	0	1	0	0	1	0	1	1	6	2	1	1	15	0.99	0.18	0.5	1	0	1	1	0	245	2.2	14.5	9.37	3.3	9	0.83	1.11	9	87	56	8	0	398	246	13
11	High_C3gd	1	61	12	caucasian	0	0	0	0	1	1	0	0	1	0	1	4	0	1	0	2	1.14	0.17	0.39	0	Azathioprine	0	1	0	283	3.7	6.09	4.52	1.09	8.1	0.89	0.92	7.6	109	58	16	0	209	16	8
12	High_C3gd	2	19	2	caucasian	0	0	1	0	1	1	0	0	1	1	1	6	2	1	1	16	1.27	0.17	0.45	0	MMF;Rituximab;Colchicine	1	0	0	383	8.5	3.82	2.89	1	7.9	0.52	2.62	18.1	62	>90	5	0	174	21	8
19	High_C3gd	2	17	15	caucasian	0	0	1	1	1	0	0	0	0	1	1	5	4	0	1	12	0.85	0.09	0.37	1	0	0	0	0	377	0.6	5.9	3.52	1.63	7.3	0.64	3.92	14	59	>90	3	0	208	21	5
20	High_C3gd	2	49	7	caucasian	0	0	1	1	1	0	0	1	0	1	0	5	6	3	0	0	1.47	0.25	0.47	0	Azathioprine	1	0	1	475	10.2	13.5	12.1	0.76	7.5	0.38	2.85	9.3	60	90	23	0	225	19	5
28	High_C3gd	2	22	25	caucasian	1	0	1	0	1	0	0	0	1	1	1	6	0	0	1	0	1.11	0.18	0.61	1	0	1	0	0	167	7.7	5.05	3.4	1.12	7.8	0.95	3.16	21.4	59	>90	3	0	167	33	5
33	High_C3gd	2	26	41	caucasian	1	0	1	0	1	1	0	0	0	0	0	4	0	3	1	0	1.32	0.23	0.12	1	0	0	1	0	218	8.2	4.53	3.08	1.03	7.5	0.4	3.58	10.1	106	45	96	1	192	19	5
35	High_C3gd	2	22	33	caucasian	0	0	0	0	1	0	1	1	1	1	1	6	2	2	1	13	0.93	0.17	0.35	1	0	0	0	0	236	0.9	6.19	3.51	2	8.1	0.5	0.82	12.3	84	61	5	0	181	13	6
36	High_C3gd	2	27	6	caucasian	1	0	0	0	1	1	1	1	1	1	1	8	0	4	1	0	1.11	0.24	0.43	1	MMF	1	0	0	441	7.6	9.56	7.85	1.02	8.4	0.76	3.89	7.9	60	>90	58	1	193	27	7
1	Low_activity	2	37	4	caucasian	1	1	1	0	0	0	0	0	1	1	1	6	0	2	0	1	0.26	1.22	0.14	1	0	1	0	0	301	18.4	12.3	11.7	0.24	7.5	0.54	2.54	4.6	61	84	11	0	202	15	6
3	Low_activity	2	28	3	caucasian	1	0	1	1	1	0	1	0	1	1	1	8	0	0	1	12	1.16	0.17	0.71	1	0	0	0	0	244	0.6	9.96	7.35	1.58	7.2	0.84	1.88	7.4	50	>90	79	1	208	23	5
4	Low_activity	1	60	2	caucasian	1	0	0	0	0	1	0	0	1	1	1	5	0	1	1	9	1.35	0.23	0.78	0	MMF	1	0	0	251	4.4	9.77	7.99	1.19	8.3	0.26	1.35	5.9	69	>90	11	0	204	25	5
5	Low_activity	2	53	1	caucasian	0	0	0	0	1	1	0	0	1	1	1	5	2	0	1	13	1	0.15	0.46	1	0	1	0	0	318	2.1	9.88	7.68	1.45	8.4	1.88	2.95	16.7	51	>90	10	0	206	27	8
16	Low_activity	2	27	8	caucasian	1	0	0	1	1	0	1	0	1	1	1	7	0	0	1	1	1.18	0.23	0.73	1	0	1	0	1	259	0.6	5.55	4.44	0.74	8.5	0.25	1.37	5.4	68	85	17	0	170	14	7
22	Low_activity	2	35	6	caucasian	1	0	1	1	1	0	0	0	1	0	1	6	0	0	1	1	1.01	0.15	0.78	0	Azathioprine	1	0	0	300	1.8	4.43	3.74	0.38	8.6	1.37	2.97	14.8	78	71	25	0	153	13	7
25	Low_activity	1	34	6	caucasian	0	0	0	0	1	0	1	0	1	1	1	5	0	2	1	4	1.08	0.28	0.88	1	0	0	1	1	179	1.6	7.4	5.46	1.02	9.3	0.64	2.72	8.3	117	60	277	1	120	22	6
26	Low_activity	2	55	18	caucasian	0	1	0	0	1	0	0	1	1	1	1	6	0	2	0	0	1.08	0.19	0.51	1	Rituximab	0	0	0	199	3.6	4.64	2.66	1.53	7.8	1.41	1.19	10.3	84	58	48	0	173	15	5
29	Low_activity	1	59	4	caucasian	0	0	0	0	1	1	0	0	1	1	1	5	0	0	1	2	1.37	0.24	0.05	1	Azathioprine	1	0	0	306	6	6.18	5.06	0.42	8.9	0.23	1.7	9.4	75	>90	17	0	217	28	9
31	Low_activity	2	43	28	caucasian	1	0	1	0	1	0	0	0	1	1	1	6	0	0	1	1	1.07	0.04	0.48	0	0	1	0	0	230	1.2	6.64	5.18	1.01	8.5	3.35	2.1	10.1	99	48	8	0	178	25	9
39	Low_activity	2	43	12	caucasian	1	0	1	0	1	1	0	0	1	1	1	7	0	1	1	1	1.11	0.23	0.44	1	0	1	1	0	190	0.6	6.54	4.99	1.1	8.3	0.21	4.74	9.6	58	>90	x	0	182	16	7
6	Low_C3gd	1	31	4	caucasian	1	0	1	1	1	0	0	0	1	1	1	7	9	0	1	>379	0.48	0.04	0	1	0	1	0	1	253	2.4	3.26	2.32	0.67	7.5	0.22	3.72	13.5	73	>90	1120	1	163	16	7
7	Low_C3gd	2	23	15	caucasian	1	0	1	0	1	0	0	0	1	1	1	6	0	0	1	38	0.76	0.12	0.47	1	0	1	1	1	267	0.6	5.85	3.43	1.82	8.6	0.78	3.26	9.3	54	>90	4	0	155	20	5
8	Low_C3gd	1	31	4	caucasian	1	0	1	0	1	0	1	0	1	1	1	7	8	0	1	196	0.55	0.06	0.05	1	MMF	1	0	0	236	16.2	6.84	5.53	0.72	6.9	0.55	0.15	2.75	63	>90	1716	1	175	21	9
9	Low_C3gd	1	33	15	caucasian	0	0	0	0	1	0	1	1	1	1	1	6	8	3	1	>379	0.99	0.15	0.05	0	Rituximab	1	0	0	290	34.7	9.11	7.36	1.01	7.2	0.21	0.08	18.4	75	>90	3073	1	232	17	6
21	Low_C3gd	2	30	10	caucasian	1	0	0	1	1	0	1	0	1	1	1	7	5	0	1	1	0.77	0.09	0.36	1	0	1	0	0	53	0.6	7.85	5.4	1.08	8.5	1.48	2.35	10.5	58	>90	11	0	265	29	12
23	Low_C3gd	2	19	4	caucasian	1	0	1	1	1	1	0	0	1	1	1	8	4	0	1	26	0.64	0.13	0.34	1	Azathioprine	1	1	0	313	0.6	3.73	2.58	0.67	6.7	1.4	1.26	10.8	55	>90	19	0	158	9	7
32	Low_C3gd	2	69	4	caucasian	1	0	1	1	1	1	0	0	1	1	1	8	4	0	1	3	1.1	0.04	0.28	1	0	1	0	0	229	5.6	6.78	5.18	1.19	9.2	1.97	2.19	9.9	121	38	x	0	167	28	8
38	Low_C3gd	2	49	8	caucasian	1	0	1	0	1	0	0	0	1	1	1	6	1	1	1	8	0.96	0.16	0.91	1	0	0	1	0	168	2.4	3.18	1.67	1.01	9.2	0.5	2.87	19.6	53	>90	7	0	140	18	8
40	Low_C3gd	2	33	5	caucasian	1	0	1	1	1	0	0	0	1	1	1	7	4	0	1	13	0.92	0.04	0.32	1	0	0	1	0	219	2.7	4.73	2.36	1.56	7.3	1.9	12.6	1.7	70	81	35	0	193	23	5

## Sheet: 2. Significant (Activity)
Protein	Log2 Difference	-Log10(P-value)	P-value	Direction	Protein description
MYL6	-0.778895	1.88208	0.0131196	-	Myosin light polypeptide 6
C3	-0.325904	2.14868	0.00710101	-	Complement C3
F13B	-0.284274	1.93818	0.0115298	-	Coagulation factor XIII B chain
APOA1	-0.224894	1.67586	0.0210931	-	Apolipoprotein A-I
C6	-0.104053	1.74447	0.0180107	-	Complement component C6
SERPINC1	0.156626	1.77344	0.0168485	+	Antithrombin-III
LGALS3BP	0.288404	1.37218	0.0424444	+	Galectin-3-binding protein
IGHG3	0.4202	1.41063	0.0388481	+	Immunoglobulin heavy constant gamma 3
IGHV3-15	0.428612	1.33695	0.046031	+	Immunoglobulin heavy variable 3-15
IGLC2;IGLC3	0.431658	1.55722	0.0277192	+	Immunoglobulin lambda constant 2;Immunoglobulin lambda constant 3
KRT6A;KRT6C	0.444303	1.52401	0.029922	+	Keratin, type II cytoskeletal 6A;Keratin, type II cytoskeletal 6C
IGHV1-3	0.450893	1.37822	0.0418581	+	Immunoglobulin heavy variable 1-3
IGHV3-72	0.482534	1.33725	0.0459992	+	Immunoglobulin heavy variable 3-72
IGHV4-61;IGHV4-39;IGHV4-59;IGHV4-34;IGHV4-30-4;IGHV4-38-2	0.50302	1.35465	0.0441926	+	Immunoglobulin heavy variable 4-61;Immunoglobulin heavy variable 4-39;Immunoglobulin heavy variable 4-59;Immunoglobulin heavy variable 4-34;Immunoglobulin heavy variable 4-30-4;Immunoglobulin heavy variable 4-38-2
IGHV5-51	0.535214	2.1575	0.00695825	+	Immunoglobulin heavy variable 5-51
IGKV1-39;IGKV1D-39	0.535324	2.11614	0.0076535	+	Immunoglobulin kappa variable 1-39;Immunoglobulin kappa variable 1D-39
KRT1	0.574844	1.31948	0.0479204	+	Keratin, type II cytoskeletal 1
IGKV4-1	0.619092	2.30645	0.00493799	+	Immunoglobulin kappa variable 4-1
IGLV1-51	0.635525	1.50145	0.0315174	+	Immunoglobulin lambda variable 1-51
IGKV3-20	0.674429	1.77398	0.0168275	+	Immunoglobulin kappa variable 3-20
IGLL5	0.687947	1.73856	0.0182574	+	Immunoglobulin lambda-like polypeptide 5
KRT9	0.701135	2.28559	0.00518096	+	Keratin, type I cytoskeletal 9
APCS	0.703256	1.8951	0.0127321	+	Serum amyloid P-component
IGLC7	0.745088	1.43127	0.037045	+	Immunoglobulin lambda constant 7
IGLV3-27	0.778522	3.06951	0.000852099	+	Immunoglobulin lambda variable 3-27

## Sheet: 3. Significant (C3)
Protein	Log2 Difference	-Log10(P-value)	P-value	Direction	Protein description
ACTB;ACTG1	-1.393	2.58946	0.00257359	-	Actin, cytoplasmic 1;Actin, cytoplasmic 2
PF4	-0.960066	2.55462	0.00278856	-	Platelet factor 4
MYL6	-0.900832	1.53211	0.0293691	-	Myosin light polypeptide 6
PPBP	-0.735938	2.05964	0.00871686	-	Platelet basic protein
HBB	-0.539339	1.32479	0.047338	-	Hemoglobin subunit beta
VWF	-0.44827	1.63328	0.0232659	-	von Willebrand factor
ITGA2B	-0.435478	1.46044	0.0346386	-	Integrin alpha-IIb
FN1	-0.332949	1.59286	0.0255352	-	Fibronectin
A1BG	-0.147989	1.51649	0.0304446	-	Alpha-1B-glycoprotein
C6	0.0922452	1.66443	0.0216556	+	Complement component C6
C8B	0.229413	2.02781	0.00937972	+	Complement component C8 beta chain
C1R	0.249627	1.73643	0.0183472	+	Complement C1r subcomponent
CFB	0.2572	1.70863	0.0195601	+	Complement factor B
ACACA	0.314828	2.13407	0.00734395	+	Acetyl-CoA carboxylase 1
CP	0.337198	3.1189	0.000760501	+	Ceruloplasmin
C2	0.356644	2.87009	0.00134868	+	Complement C2
F13B	0.378043	1.66422	0.0216661	+	Coagulation factor XIII B chain
C8A	0.379217	3.26916	0.000538072	+	Complement component C8 alpha chain
C3	0.415405	2.42501	0.00375829	+	Complement C3
SERPIND1	0.433167	1.95649	0.0110538	+	Heparin cofactor 2
TMC5	0.531286	1.97927	0.0104889	+	Transmembrane channel-like protein 5
APOC2	0.580691	1.73976	0.0182071	+	Apolipoprotein C-II
C1QB	0.601692	1.3038	0.0496821	+	Complement C1q subcomponent subunit B
APOC4	0.722205	1.97717	0.0105397	+	Apolipoprotein C-IV
C4A	0.96425	2.11655	0.00764628	+	Complement C4-A

## Sheet: 4. Raw Spectronaut Output
PG.ProteinGroups	PG.Genes	PG.ProteinDescriptions	PG.UniProtIds	PG.ProteinNames	PG.NrOfStrippedSequencesIdentified (Experiment-wide)	PG.MolecularWeight	[1] 10B.PG.Quantity	[2] 10C.PG.Quantity	[3] 10D.PG.Quantity	[4] 10A.PG.Quantity	[5] 11A.PG.Quantity	[6] 11B.PG.Quantity	[7] 11C.PG.Quantity	[8] 11D.PG.Quantity	[9] 12A.PG.Quantity	[10] 12B.PG.Quantity	[11] 12C.PG.Quantity	[12] 12D.PG.Quantity	[13] 13A.PG.Quantity	[14] 13B.PG.Quantity	[15] 13C.PG.Quantity	[16] 13D.PG.Quantity	[17] 14A.PG.Quantity	[18] 14B.PG.Quantity	[19] 14C.PG.Quantity	[20] 14D.PG.Quantity	[21] 15A.PG.Quantity	[22] 15B.PG.Quantity	[23] 15C.PG.Quantity	[24] 15D.PG.Quantity	[25] 16A.PG.Quantity	[26] 16B.PG.Quantity	[27] 16C.PG.Quantity	[28] 16D.PG.Quantity	[29] 17A.PG.Quantity	[30] 17B.PG.Quantity	[31] 17C.PG.Quantity	[32] 17D.PG.Quantity	[33] 18A.PG.Quantity	[34] 18B.PG.Quantity	[35] 18C.PG.Quantity	[36] 18D.PG.Quantity	[37] 19A.PG.Quantity	[38] 19B.PG.Quantity	[39] 19C.PG.Quantity	[40] 19D.PG.Quantity	[41] 1B.PG.Quantity	[42] 1C.PG.Quantity	[43] 1D.PG.Quantity
P07195	LDHB	L-lactate dehydrogenase B chain	P07195	LDHB_HUMAN	2	36638.48	10.38498592376709	10.622062683105469	7.773968696594238	23.818098068237305	6.701677322387695	9.09174633026123	6.761449813842773	8.744664192199707	NaN	NaN	8.801505088806152	NaN	11.651656150817871	12.646286964416504	8.58270263671875	NaN	11.629490852355957	30.472097396850586	11.514930725097656	11.704687118530273	31.289186477661133	15.982330322265625	7.376601696014404	10.970321655273438	15.541184425354004	27.72895622253418	33.263511657714844	36.610633850097656	13.245067596435547	17.745628356933594	21.847139358520508	NaN	NaN	8.997960090637207	8.902009010314941	9.962983131408691	6.354353427886963	5.865275859832764	NaN	NaN	7.712859153747559	4.127040863037109	NaN
P02741	CRP	C-reactive protein	P02741	CRP_HUMAN	2	25038.57	10.507564544677734	4.891992092132568	6.340715408325195	13.68707275390625	11.730602264404297	8.196460723876953	7.665778160095215	15.061554908752441	46.699623107910156	19.901187896728516	24.505897521972656	44.45030975341797	13.877038955688477	14.135490417480469	15.768271446228027	7.496203422546387	34.66416549682617	43.42521667480469	24.07349967956543	33.67270278930664	11.970317840576172	12.942893028259277	10.122440338134766	11.432645797729492	NaN	57.14482879638672	NaN	NaN	46.92329406738281	70.39151000976562	68.3040542602539	54.654273986816406	26.49799156188965	16.149951934814453	22.169845581054688	24.675493240356445	NaN	NaN	NaN	NaN	53.62461853027344	74.75062561035156	42.163787841796875
Q96AP4	ZUP1	Zinc finger-containing ubiquitin peptidase 1	Q96AP4	ZUP1_HUMAN	1	65958.73	10.509921073913574	NaN	4.939382076263428	6.030794620513916	4.0027594566345215	4.6586713790893555	NaN	8.83741283416748	5.143509387969971	NaN	NaN	NaN	5.497704029083252	NaN	5.168571472167969	10.423236846923828	NaN	NaN	6.3640570640563965	NaN	7.684292316436768	NaN	8.442351341247559	NaN	7.5080180168151855	10.50438404083252	NaN	NaN	NaN	NaN	NaN	NaN	15.942511558532715	3.2645320892333984	5.763038635253906	NaN	17.478662490844727	17.136383056640625	8.439125061035156	NaN	NaN	7.641279697418213	5.4434685707092285
P08519	LPA	Apolipoprotein(a)	P08519	APOA_HUMAN	7	226545.78	10.746369361877441	NaN	20.56950569152832	17.121715545654297	32.56465148925781	27.081132888793945	32.077789306640625	29.832265853881836	NaN	5.483580589294434	11.891576766967773	20.30801010131836	13.554924011230469	16.988807678222656	19.716859817504883	18.628585815429688	NaN	28.755508422851562	28.79698371887207	21.359664916992188	38.99061584472656	43.48642349243164	49.433868408203125	36.52913284301758	19.141996383666992	8.407149314880371	14.019320487976074	12.949277877807617	18.223819732666016	NaN	46.747276306152344	NaN	20.98793601989746	NaN	8.825565338134766	10.467140197753906	NaN	12.22079849243164	19.074804306030273	15.921733856201172	27.80341911315918	14.727740287780762	10.364349365234375
P25098	GRK2	Beta-adrenergic receptor kinase 1	P25098	ARBK1_HUMAN	1	79573.6	10.996580123901367	9.409737586975098	29.720972061157227	10.606711387634277	17.463098526000977	22.186742782592773	56.94824981689453	13.547595977783203	3.8854124546051025	2.3179931640625	9.586504936218262	NaN	7.972476482391357	15.590803146362305	3.226949453353882	16.24907112121582	18.505218505859375	6.917076587677002	5.170767307281494	NaN	25.189462661743164	NaN	8.506085395812988	NaN	11.57561206817627	7.567512035369873	11.776605606079102	34.00462341308594	18.504749298095703	14.131689071655273	10.14121150970459	NaN	15.477396011352539	7.59934139251709	14.849969863891602	8.396614074707031	14.235308647155762	12.067240715026855	22.034448623657227	9.694339752197266	8.766380310058594	12.070015907287598	4.441277027130127
A0A0C4DH55;A0A0C4DH90;P01624	IGKV3D-7;IGKV3OR2-268;IGKV3-15	Immunoglobulin kappa variable 3D-7;Immunoglobulin kappa variable 3/OR2-268 (non-functional) (Fragment);Immunoglobulin kappa variable 3-15	A0A0C4DH55;A0A0C4DH90;P01624	KVD07_HUMAN;A0A0C4DH90_HUMAN;KV315_HUMAN	1	13147.81;12586.21;12496.09	1008.3562622070312	782.0637817382812	945.4528198242188	885.7568969726562	1352.13037109375	1208.092529296875	1507.0650634765625	789.20263671875	1649.1749267578125	1896.831298828125	2274.264892578125	2058.393798828125	1999.8162841796875	1762.060791015625	1352.26123046875	1874.60400390625	1405.393798828125	1421.4749755859375	1381.025146484375	1684.40869140625	1070.1773681640625	818.2048950195312	914.2096557617188	1051.9188232421875	426.159423828125	435.30322265625	535.3158569335938	480.9839172363281	1641.970703125	1892.7032470703125	1823.95703125	1821.525146484375	887.6424560546875	975.5245971679688	845.7977905273438	997.6043090820312	1762.376953125	1850.628173828125	1556.826416015625	1822.08935546875	748.4886474609375	563.09521484375	701.3411865234375
P09871	C1S	Complement C1s subcomponent	P09871	C1S_HUMAN	12	76684.43	103.41976928710938	92.59193420410156	105.24198913574219	96.94432067871094	91.40963745117188	95.15995025634766	99.10304260253906	99.75088500976562	83.41786193847656	84.08383178710938	88.90037536621094	83.9515151977539	94.10686492919922	89.78356170654297	98.11497497558594	82.0470962524414	115.19232177734375	114.18418884277344	140.7386474609375	102.74391174316406	78.49120330810547	94.74984741210938	100.97976684570312	76.02254486083984	93.20513153076172	79.45487213134766	89.22097778320312	85.94832611083984	108.79623413085938	88.8615493774414	99.93992614746094	115.63961029052734	104.30390167236328	97.65015411376953	106.2601547241211	89.72882080078125	89.64901733398438	107.35819244384766	98.33140563964844	103.22835540771484	89.13566589355469	105.61639404296875	78.90310668945312
P03952	KLKB1	Plasma kallikrein	P03952	KLKB1_HUMAN	21	71369.69	104.42169952392578	110.44355010986328	99.14167785644531	101.40827178955078	82.18485260009766	72.813232421875	76.52751922607422	71.99463653564453	86.74227142333984	79.5112075805664	83.76738739013672	91.83892822265625	97.4239273071289	101.02115631103516	87.85746002197266	108.78129577636719	76.93019104003906	84.77207946777344	94.25894165039062	82.51421356201172	75.13429260253906	73.21609497070312	84.37415313720703	70.26624298095703	82.21106719970703	83.5595932006836	107.32643127441406	111.07363891601562	85.70976257324219	71.72328186035156	78.43513488769531	82.88983154296875	105.18365478515625	115.10205841064453	107.2394790649414	113.29639434814453	111.4719467163086	105.4436264038086	85.34980773925781	106.08531951904297	78.67467498779297	84.88016510009766	91.57764434814453
Q9NZN8	CNOT2	CCR4-NOT transcription complex subunit 2	Q9NZN8	CNOT2_HUMAN	1	59737.7	105.84931945800781	154.9447479248047	138.4321746826172	103.72843170166016	NaN	62.42723083496094	84.69856262207031	117.60404205322266	NaN	129.58567810058594	NaN	121.67105102539062	109.78121185302734	NaN	114.02271270751953	112.0207290649414	109.05509948730469	175.77049255371094	113.70230865478516	NaN	138.9675750732422	163.21990966796875	132.5949249267578	NaN	173.29507446289062	NaN	99.79676818847656	97.8709945678711	137.1827850341797	131.33963012695312	205.6304168701172	178.79388427734375	134.4845733642578	NaN	148.8153839111328	180.92010498046875	NaN	128.46932983398438	206.35459899902344	170.4855499267578	118.7386245727539	111.85868835449219	86.41143798828125
O43866	CD5L	CD5 antigen-like	O43866	CD5L_HUMAN	5	38087.79	106.84487915039062	106.57709503173828	128.26356506347656	94.08392333984375	133.2530059814453	120.97112274169922	112.29582214355469	123.52816009521484	46.00804901123047	96.95354461669922	77.90991973876953	81.5865707397461	27.678279876708984	19.96366310119629	37.86625671386719	NaN	165.86392211914062	195.34812927246094	171.98690795898438	149.5392303466797	160.28724670410156	153.9906005859375	160.1241455078125	182.1265869140625	54.07439422607422	58.698482513427734	40.68025207519531	52.55495834350586	96.64636993408203	111.26127624511719	83.13446807861328	113.97093963623047	43.32927703857422	55.35017013549805	51.98533248901367	48.741580963134766	92.23729705810547	83.99144744873047	97.91140747070312	84.85414123535156	80.55900573730469	82.79537200927734	71.00743103027344
A0A0G2JRQ6		Ig-like domain-containing protein (Fragment)	A0A0G2JRQ6	A0A0G2JRQ6_HUMAN	2	12748.48	114.5409927368164	114.5269546508789	142.31546020507812	98.81033325195312	110.857177734375	134.0391387939453	100.65725708007812	104.88744354248047	211.8413543701172	230.96730041503906	252.56832885742188	193.66209411621094	152.392333984375	124.32160186767578	156.69639587402344	152.07675170898438	222.30865478515625	208.97610473632812	195.9564208984375	164.8774871826172	138.2995147705078	127.83404541015625	85.61093139648438	133.21434020996094	84.06501770019531	83.75726318359375	89.98722076416016	92.01094055175781	219.74851989746094	216.5528106689453	268.0440673828125	241.1725311279297	111.85262298583984	100.84595489501953	109.3063735961914	105.79122161865234	354.5851135253906	247.90365600585938	328.52593994140625	252.21124267578125	146.5094451904297	91.8708724975586	129.56121826171875
P05156	CFI	Complement factor I	P05156	CFAI_HUMAN	13	65750.25	115.63609313964844	109.74809265136719	119.271728515625	120.88843536376953	141.29238891601562	130.9656982421875	129.29342651367188	149.32501220703125	111.94517517089844	116.61717224121094	122.57076263427734	129.84811401367188	106.72513580322266	123.41344451904297	103.23287200927734	114.90377044677734	106.1529312133789	116.1098861694336	126.28125762939453	99.63020324707031	121.63082122802734	117.1194839477539	121.89332580566406	121.30108642578125	108.13017272949219	105.72501373291016	94.98452758789062	104.03076934814453	140.106201171875	143.95223999023438	150.18836975097656	137.9555206298828	131.64109802246094	153.41281127929688	122.05315399169922	155.07656860351562	93.33406829833984	105.08673095703125	113.11002349853516	99.6554183959961	127.59565734863281	113.01884460449219	142.8783416748047
P02766	TTR	Transthyretin	P02766	TTHY_HUMAN	7	15887.02	1161.391845703125	1117.2415771484375	1149.39990234375	1123.033935546875	794.8557739257812	808.3648681640625	839.6817626953125	778.8182373046875	829.5259399414062	704.9826049804688	796.4000244140625	724.0803833007812	1078.0574951171875	1010.7413940429688	1010.575439453125	971.8038940429688	588.7882080078125	602.7047119140625	602.0672607421875	554.7245483398438	958.6831665039062	963.5753784179688	868.7841796875	1024.7620849609375	1119.5601806640625	1143.9461669921875	1244.246826171875	1138.0499267578125	704.110595703125	474.5721130371094	434.3124084472656	431.21185302734375	745.4720458984375	840.6874389648438	811.37841796875	752.3946533203125	920.3482666015625	906.7301025390625	981.9236450195312	906.514892578125	1018.8681640625	1159.884033203125	1073.763427734375
P01019	AGT	Angiotensinogen	P01019	ANGT_HUMAN	11	53154.19	117.92281341552734	122.6238021850586	118.74427032470703	122.21791076660156	114.15607452392578	114.17650604248047	119.04757690429688	112.77360534667969	152.2827606201172	141.8062286376953	137.24176025390625	139.55844116210938	344.114013671875	338.7574768066406	298.0739440917969	294.7844543457031	135.11312866210938	139.0216827392578	132.3340606689453	137.04006958007812	100.67595672607422	83.54350280761719	81.04473114013672	101.37293243408203	177.41038513183594	144.40328979492188	150.1073760986328	148.44857788085938	119.26010131835938	93.97943115234375	82.79031372070312	92.38677978515625	359.4947509765625	325.97821044921875	321.3694152832031	355.76605224609375	73.28033447265625	81.5550308227539	75.47256469726562	84.25945281982422	143.87367248535156	130.43800354003906	145.85719299316406
P36955	SERPINF1	Pigment epithelium-derived factor	P36955	PEDF_HUMAN	12	46312.2	118.24756622314453	102.81980895996094	116.4349365234375	112.13932037353516	106.20262145996094	98.58805847167969	105.71719360351562	97.63710021972656	89.73487854003906	98.47419738769531	85.70333099365234	90.59281921386719	90.56031036376953	92.02688598632812	90.40927124023438	92.73173522949219	79.06727600097656	82.50738525390625	75.96366882324219	87.29351043701172	110.11254119873047	105.95586395263672	101.7414321899414	99.89583587646484	78.86527252197266	81.28047943115234	81.98201751708984	80.88329315185547	81.96725463867188	85.74475860595703	86.8424301147461	99.4494400024414	102.87442016601562	109.90522003173828	127.34956359863281	121.22015380859375	90.55180358886719	95.70242309570312	89.95574951171875	87.8583755493164	88.9828872680664	95.18561553955078	95.96482849121094
Q04695	KRT17	Keratin, type I cytoskeletal 17	Q04695	K1C17_HUMAN	2	48105.66	12.408552169799805	NaN	NaN	6.721259117126465	NaN	NaN	NaN	NaN	NaN	NaN	NaN	NaN	NaN	NaN	NaN	NaN	NaN	NaN	NaN	NaN	NaN	6.922832489013672	NaN	NaN	NaN	NaN	NaN	NaN	NaN	NaN	NaN	NaN	5.524598598480225	NaN	NaN	NaN	NaN	NaN	17.377824783325195	NaN	24.558671951293945	NaN	NaN
P00746	CFD	Complement factor D	P00746	CFAD_HUMAN	1	27032.93	12.671710968017578	20.440853118896484	26.193208694458008	34.46268844604492	20.847698211669922	27.072429656982422	27.776134490966797	30.68185806274414	NaN	NaN	NaN	NaN	11.268421173095703	NaN	NaN	10.850821495056152	NaN	NaN	10.474246978759766	28.7772274017334	34.430908203125	NaN	NaN	22.26980209350586	NaN	13.320685386657715	29.158578872680664	NaN	NaN	NaN	NaN	NaN	25.27085304260254	NaN	NaN	19.33965301513672	NaN	15.551276206970215	NaN	NaN	13.863519668579102	NaN	15.151103973388672
P18206	VCL	Vinculin	P18206	VINC_HUMAN	10	123799.3	12.811857223510742	13.399477005004883	NaN	13.739351272583008	NaN	19.917116165161133	10.035542488098145	9.738482475280762	NaN	13.37606430053711	15.622102737426758	15.79853343963623	11.210464477539062	11.142294883728027	12.664015769958496	18.16621208190918	17.974689483642578	NaN	NaN	16.38990020751953	25.98320198059082	26.931581497192383	22.482755661010742	19.6260929107666	29.455936431884766	35.83423614501953	35.494503021240234	29.36408805847168	19.941234588623047	38.190879821777344	35.40947723388672	22.574270248413086	7.263044834136963	14.084739685058594	9.69717788696289	NaN	NaN	12.702862739562988	NaN	NaN	NaN	17.225116729736328	20.7188663482666
P51884	LUM	Lumican	P51884	LUM_HUMAN	7	38429.01	120.51742553710938	101.08965301513672	99.66181945800781	110.49988555908203	130.18247985839844	141.8887939453125	117.25718688964844	127.74269104003906	123.43036651611328	110.7413101196289	111.06234741210938	84.54188537597656	61.10885238647461	72.38135528564453	73.73104095458984	67.06880187988281	135.43124389648438	131.15570068359375	144.39503479003906	154.80027770996094	105.5951156616211	100.62918853759766	107.73578643798828	108.1313247680664	75.23439025878906	65.94845581054688	60.46570587158203	72.4417953491211	110.50835418701172	100.70278930664062	118.59049987792969	124.93412780761719	111.16091918945312	98.62998962402344	100.03536224365234	96.880859375	149.19876098632812	126.07029724121094	147.76007080078125	131.0940704345703	76.14927673339844	68.86788940429688	66.73564910888672
Q92747	ARPC1A	Actin-related protein 2/3 complex subunit 1A	Q92747	ARC1A_HUMAN	1	41569.29	122.04714965820312	108.11209106445312	139.21800231933594	145.92959594726562	149.52743530273438	152.29718017578125	150.71640014648438	185.9701385498047	203.60752868652344	108.51470184326172	126.9105453491211	142.15463256835938	NaN	115.49555206298828	100.92048645019531	171.34060668945312	159.2443389892578	117.22386169433594	131.12112426757812	142.14036560058594	137.44818115234375	148.74276733398438	108.03448486328125	161.6953887939453	165.27662658691406	149.35379028320312	133.7777557373047	164.46029663085938	123.68156433105469	125.2733154296875	111.09757232666016	120.38290405273438	122.3777084350586	169.08367919921875	147.0589141845703	91.06031036376953	151.2803955078125	148.0569610595703	175.0275421142578	148.40545654296875	162.36990356445312	164.62997436523438	109.75140380859375
P10643	C7	Complement component C7	P10643	CO7_HUMAN	12	93518.23	122.52120971679688	125.21832275390625	118.47905731201172	121.97459411621094	108.02059936523438	116.42426300048828	114.77015686035156	103.47868347167969	133.97573852539062	117.70166015625	115.95111846923828	111.96527862548828	81.94287872314453	99.7435073852539	93.07060241699219	91.03659057617188	124.97100067138672	117.56552124023438	110.22298431396484	130.86764526367188	120.04016876220703	113.76406860351562	92.09156799316406	108.05414581298828	108.66966247558594	122.9782485961914	106.74604034423828	109.13545227050781	102.70745849609375	111.11917114257812	106.89363861083984	98.96330261230469	103.0514907836914	98.42464447021484	92.90154266357422	108.17842102050781	106.07334899902344	119.09358215332031	134.82077026367188	124.53377532958984	129.53395080566406	118.5948486328125	112.6170425415039
Q6UXY8	TMC5	Transmembrane channel-like protein 5	Q6UXY8	TMC5_HUMAN	2	114797	123.9388198852539	172.157958984375	110.10508728027344	124.24917602539062	114.72325897216797	169.00535583496094	113.37652587890625	198.58192443847656	186.97727966308594	208.31253051757812	188.27330017089844	199.8148193359375	146.23631286621094	131.21163940429688	154.66329956054688	81.18425750732422	180.46954345703125	133.7196502685547	100.80408477783203	132.49142456054688	122.56968688964844	121.84959411621094	127.12568664550781	140.41244506835938	122.87594604492188	118.22269439697266	101.83624267578125	114.94035339355469	98.90709686279297	118.89363098144531	139.63336181640625	92.25885772705078	99.30921173095703	87.49203491210938	95.84002685546875	67.9660873413086	115.97992706298828	112.80801391601562	95.70366668701172	132.58155822753906	130.21572875976562	141.8231964111328	151.13665771484375
P01861	IGHG4	Immunoglobulin heavy constant gamma 4	P01861	IGHG4_HUMAN	7	43831.66	124.33065032958984	138.19993591308594	119.25125122070312	120.39713287353516	251.63706970214844	223.04978942871094	208.2444305419922	216.29925537109375	3002.830810546875	2635.458740234375	2848.747314453125	2968.405517578125	816.1954956054688	729.4302368164062	775.8447265625	918.2230834960938	288.47711181640625	279.7351989746094	345.1798400878906	272.5704040527344	106.9156265258789	101.75072479248047	167.33753967285156	126.0343246459961	114.23497009277344	118.04383087158203	117.8726806640625	93.12574768066406	232.31629943847656	305.9989929199219	381.0416564941406	330.0236511230469	200.30630493164062	188.27850341796875	208.25466918945312	237.8976287841797	251.9715118408203	286.6573486328125	320.4981689453125	287.0486145019531	445.85687255859375	451.9066467285156	470.9458312988281
Q7Z2K8	GPRIN1	G protein-regulated inducer of neurite outgrowth 1	Q7Z2K8	GRIN1_HUMAN	1	102399.29	125.07261657714844	94.49361419677734	95.29634094238281	76.22966766357422	43.793113708496094	NaN	NaN	80.52503204345703	71.54682922363281	NaN	125.82566833496094	NaN	NaN	45.814884185791016	39.043357849121094	144.14845275878906	209.17893981933594	191.7203369140625	NaN	187.04750061035156	102.88764190673828	NaN	125.18973541259766	88.02383422851562	66.27989196777344	81.80751037597656	82.22444915771484	NaN	119.27606964111328	NaN	100.5650405883789	102.3257064819336	111.4084701538086	NaN	NaN	96.35672760009766	NaN	126.92111206054688	78.55583190917969	107.03809356689453	133.28915405273438	99.96640014648438	109.2721176147461
P04196	HRG	Histidine-rich glycoprotein	P04196	HRG_HUMAN	12	59578.32	125.77412414550781	125.31173706054688	121.56486511230469	111.84504699707031	129.51129150390625	127.00308990478516	123.57403564453125	128.544677734375	121.72261810302734	116.92557525634766	110.40925598144531	101.74187469482422	76.69380950927734	91.89746856689453	82.00092315673828	73.0682373046875	113.05866241455078	94.70874786376953	95.4344482421875	98.1988754272461	150.30958557128906	154.66519165039062	164.0815887451172	159.2468719482422	142.55718994140625	132.77474975585938	139.79965209960938	135.1550750732422	120.38777923583984	128.64944458007812	116.69264221191406	116.04412841796875	127.69926452636719	120.5088119506836	115.94269561767578	134.59033203125	130.72059631347656	120.64132690429688	118.70789337158203	129.66165161132812	115.50469207763672	114.77264404296875	92.8432388305664
P02753	RBP4	Retinol-binding protein 4	P02753	RET4_HUMAN	9	23010	128.67117309570312	121.87459564208984	131.5816192626953	116.07874298095703	102.63805389404297	125.64411926269531	104.27865600585938	96.38323211669922	119.44390869140625	114.48582458496094	119.83268737792969	104.76615142822266	195.72218322753906	181.61599731445312	193.49468994140625	184.51499938964844	116.59549713134766	92.945556640625	106.55574035644531	101.20758056640625	92.12161254882812	104.94882202148438	117.8690185546875	93.74531555175781	112.98389434814453	162.24937438964844	111.91962432861328	143.29391479492188	97.81951141357422	82.38848876953125	93.0177001953125	117.11555480957031	156.2388916015625	186.9290008544922	190.1766357421875	173.52529907226562	156.13414001464844	176.05178833007812	131.5844268798828	144.89703369140625	155.2095489501953	166.5220489501953	145.41836547851562
P01859	IGHG2	Immunoglobulin heavy constant gamma 2	P01859	IGHG2_HUMAN	6	43805.76	1292.47900390625	1332.395751953125	1174.9052734375	1323.4774169921875	1737.4210205078125	1756.1854248046875	1688.400390625	1795.1204833984375	2436.111572265625	2629.5009765625	2609.458251953125	2429.893798828125	1603.550048828125	1891.788330078125	1656.1622314453125	1626.722412109375	2464.985107421875	2257.311279296875	2147.1904296875	2181.67724609375	3967.596435546875	4182.08740234375	3968.787841796875	4228.75341796875	1257.6077880859375	1093.74609375	1139.297119140625	1101.8377685546875	2884.2412109375	3635.95166015625	4050.378662109375	3719.543212890625	1102.7899169921875	1011.2273559570312	965.2839965820312	1106.8326416015625	7800.4345703125	7569.59814453125	7670.6982421875	7310.0537109375	1906.00146484375	1555.305908203125	1629.5753173828125
P16070	CD44	CD44 antigen	P16070	CD44_HUMAN	1	81537.62	13.397703170776367	NaN	25.111818313598633	7.006492614746094	22.189128875732422	NaN	NaN	13.867172241210938	NaN	NaN	NaN	6.079991340637207	21.299833297729492	9.522050857543945	NaN	NaN	11.455750465393066	NaN	NaN	NaN	9.487195014953613	NaN	NaN	7.70110559463501	NaN	NaN	2.6690709590911865	NaN	19.849315643310547	NaN	11.116653442382812	NaN	NaN	5.098745346069336	24.370084762573242	8.777910232543945	8.54061222076416	6.735269069671631	12.86670970916748	24.908241271972656	NaN	NaN	NaN
P04278	SHBG	Sex hormone-binding globulin	P04278	SHBG_HUMAN	8	43779.2	13.683570861816406	22.137109756469727	18.918472290039062	14.661438941955566	20.94694709777832	27.22665786743164	21.15910530090332	22.100811004638672	41.0043830871582	41.82694625854492	27.767126083374023	37.6818733215332	37.466064453125	44.09929275512695	35.458187103271484	37.76699447631836	21.5992431640625	28.982004165649414	21.53304672241211	28.398923873901367	15.904913902282715	12.100914001464844	18.135616302490234	8.883707046508789	32.03443145751953	25.346975326538086	41.48387145996094	27.922643661499023	34.15467834472656	32.01265335083008	35.297935485839844	24.479812622070312	42.073875427246094	40.03757095336914	41.41006851196289	39.4078483581543	23.829105377197266	16.919498443603516	22.75316619873047	17.366783142089844	11.507168769836426	16.345674514770508	19.136423110961914
P01344	IGF2	Insulin-like growth factor II	P01344	IGF2_HUMAN	1	20140.34	13.873311042785645	9.240072250366211	10.644671440124512	5.892945766448975	10.708110809326172	12.82963752746582	12.193224906921387	10.113107681274414	NaN	2.261401414871216	NaN	NaN	12.03742790222168	6.979271411895752	5.648126125335693	6.590866565704346	5.290036678314209	14.697577476501465	9.210993766784668	11.546924591064453	12.60877513885498	17.51253318786621	10.383936882019043	NaN	11.004940032958984	16.117626190185547	32.868282318115234	4.684828758239746	7.326740741729736	NaN	NaN	NaN	13.1282958984375	11.970420837402344	12.195725440979004	7.438233375549316	7.661810398101807	16.34562873840332	8.365873336791992	10.182723045349121	2.465829849243164	13.230268478393555	4.784392356872559
P01700	IGLV1-47	Immunoglobulin lambda variable 1-47	P01700	LV147_HUMAN	3	12283.58	130.10955810546875	145.5432586669922	152.30429077148438	140.89662170410156	151.5462188720703	197.50997924804688	133.8721466064453	125.20402526855469	337.0229187011719	200.17779541015625	232.75555419921875	143.92239379882812	151.82749938964844	123.02347564697266	136.88258361816406	135.42913818359375	282.6464538574219	252.80740356445312	262.4369201660156	290.3192138671875	235.43614196777344	145.5736846923828	181.7139434814453	156.8629150390625	94.52162170410156	115.14334869384766	109.51773071289062	110.93563079833984	185.126708984375	215.8009490966797	198.0529327392578	216.93789672851562	81.53236389160156	89.15079498291016	68.6218490600586	70.80986785888672	327.8822326660156	336.394287109375	306.698974609375	301.8521728515625	83.88702392578125	74.25299835205078	100.84305572509766
P01597;P04432	IGKV1-39;IGKV1D-39	Immunoglobulin kappa variable 1-39;Immunoglobulin kappa variable 1D-39	P01597;P04432	KV139_HUMAN;KVD39_HUMAN	2	12737.46;12737.46	134.9783935546875	146.09567260742188	116.86331176757812	155.7438507080078	105.40377807617188	112.28827667236328	176.9426727294922	146.5397186279297	280.0398254394531	419.1509094238281	310.9393310546875	435.9591979980469	140.34286499023438	175.58604431152344	204.50042724609375	175.28736877441406	204.2880859375	195.37393188476562	169.1621856689453	174.00436401367188	145.50990295410156	169.821533203125	179.3130340576172	180.11376953125	141.25967407226562	92.66260528564453	102.2731704711914	53.183250427246094	269.4896545410156	275.52783203125	380.7996520996094	336.4373474121094	221.21206665039062	174.30877685546875	100.58268737792969	85.81687927246094	253.3228302001953	335.4344787597656	320.56793212890625	355.11285400390625	80.11334228515625	166.5717315673828	97.07213592529297
Q5W0Q7	USPL1	SUMO-specific isopeptidase USPL1	Q5W0Q7	USPL1_HUMAN	1	120439.84	137.81863403320312	144.74017333984375	101.5557861328125	87.17261505126953	124.0531005859375	90.33264923095703	99.56568908691406	93.49189758300781	100.73084259033203	93.50917053222656	96.27691650390625	114.1116714477539	117.7840805053711	116.18148803710938	123.40956115722656	89.26901245117188	103.19060516357422	119.3172836303711	139.3507080078125	105.88838195800781	109.92120361328125	110.03874969482422	129.25645446777344	118.33922576904297	122.263427734375	145.23448181152344	150.74208068847656	119.9925765991211	109.52640533447266	112.41954040527344	91.75480651855469	89.11837005615234	78.92894744873047	69.57964324951172	119.73980712890625	81.05801391601562	161.5786895751953	125.79158782958984	146.08810424804688	147.23825073242188	107.41578674316406	142.57339477539062	125.1725845336914
A0A0C4DH43	IGHV2-70D	Immunoglobulin heavy variable 2-70D	A0A0C4DH43	HV70D_HUMAN	1	13312.45	138.0394744873047	181.67352294921875	168.3217315673828	193.01097106933594	142.77496337890625	110.9383316040039	92.82540130615234	67.25277709960938	265.21697998046875	179.78245544433594	248.4904327392578	164.86123657226562	363.0923156738281	401.0242004394531	416.21112060546875	301.1964111328125	460.6427917480469	463.18133544921875	428.68463134765625	383.2789001464844	508.5760192871094	400.2748718261719	405.30657958984375	368.86065673828125	93.90802764892578	102.77332305908203	108.732177734375	103.54031372070312	349.9627380371094	613.5498046875	516.4596557617188	528.3800659179688	206.54058837890625	160.79281616210938	136.61773681640625	132.53155517578125	387.756591796875	326.19146728515625	331.3570861816406	285.3624267578125	342.4395446777344	320.1605529785156	307.3169250488281
P01591	JCHAIN	Immunoglobulin J chain	P01591	IGJ_HUMAN	6	18098.58	138.31210327148438	121.79479217529297	146.93218994140625	131.3414306640625	101.38390350341797	120.34224700927734	117.8399658203125	97.5747299194336	73.11070251464844	75.08837127685547	52.428680419921875	70.41175079345703	29.578121185302734	46.22372817993164	40.312339782714844	NaN	282.23382568359375	305.1768493652344	281.2238464355469	269.0203857421875	283.3971862792969	225.96359252929688	274.625732421875	275.7141418457031	85.99888610839844	71.81427001953125	73.03926086425781	99.18926239013672	130.6023712158203	150.85328674316406	146.62991333007812	137.62149047851562	74.11698913574219	53.451961517333984	61.057289123535156	73.70574188232422	158.5216522216797	154.97305297851562	176.24815368652344	150.2720947265625	110.4261245727539	95.16954040527344	104.7676010131836
P01031	C5	Complement C5	P01031	CO5_HUMAN	44	188305.29	138.55911254882812	156.1758575439453	144.7326202392578	149.68008422851562	173.96322631835938	180.22021484375	164.19371032714844	161.1724395751953	197.84478759765625	178.71583557128906	185.8490753173828	183.1322021484375	143.97390747070312	139.66000366210938	144.46144104003906	149.42433166503906	173.12257385253906	169.63522338867188	165.10589599609375	170.8791961669922	163.5945587158203	162.7515106201172	158.51918029785156	165.12704467773438	143.3184814453125	143.187255859375	146.03604125976562	144.04171752929688	165.65386962890625	174.6325225830078	176.7342071533203	187.60842895507812	214.06690979003906	216.4434051513672	206.7757110595703	210.6225128173828	115.22122955322266	125.55494689941406	123.808349609375	127.91058349609375	195.60499572753906	203.92169189453125	207.81602478027344
A0A0B4J1V2	IGHV2-26	Immunoglobulin heavy variable 2-26	A0A0B4J1V2	HV226_HUMAN	1	13182.26	14.052430152893066	NaN	21.759424209594727	13.79482364654541	NaN	NaN	9.349453926086426	NaN	25.296415328979492	39.8106689453125	NaN	19.756147384643555	25.100149154663086	21.616106033325195	26.214937210083008	15.153885841369629	53.8016242980957	NaN	21.883779525756836	19.552997589111328	14.352548599243164	13.756669044494629	NaN	5.685701370239258	NaN	11.957219123840332	NaN	17.70554542541504	51.770320892333984	60.49904251098633	44.4734992980957	67.10688781738281	21.790205001831055	34.083457946777344	36.29435348510742	28.241365432739258	17.068668365478516	34.56938934326172	28.225522994995117	33.59162139892578	21.040321350097656	13.45337200164795	NaN
P27918	CFP	Properdin	P27918	PROP_HUMAN	1	51276.37	14.301047325134277	20.453439712524414	21.38340187072754	11.872124671936035	21.514299392700195	30.00634765625	16.9421329498291	28.45804214477539	19.468524932861328	19.750715255737305	12.085399627685547	NaN	13.481402397155762	11.448638916015625	21.194202423095703	16.34521484375	16.553707122802734	22.589221954345703	7.987823009490967	NaN	18.644729614257812	17.038362503051758	19.293651580810547	NaN	18.1347599029541	35.712890625	26.498016357421875	28.588695526123047	37.14696502685547	NaN	18.17765998840332	6.395328521728516	27.92095947265625	22.825284957885742	15.442459106445312	29.669702529907227	31.612123489379883	26.01839256286621	12.372844696044922	12.25912857055664	17.234359741210938	17.31200408935547	20.68286895751953
P04180	LCAT	Phosphatidylcholine-sterol acyltransferase	P04180	LCAT_HUMAN	1	49577.92	14.314234733581543	20.846708297729492	14.422334671020508	20.359668731689453	28.777143478393555	23.582178115844727	23.21085548400879	37.27790451049805	21.820165634155273	20.4705753326416	NaN	11.104901313781738	8.087709426879883	15.107892990112305	18.264841079711914	18.480714797973633	43.609500885009766	21.71627426147461	29.49170684814453	18.256654739379883	24.505107879638672	26.718530654907227	18.844371795654297	39.6494140625	40.70724105834961	28.200931549072266	35.88279724121094	32.99061965942383	20.740642547607422	26.3756046295166	23.55998992919922	12.397148132324219	17.051834106445312	28.336368560791016	32.2224006652832	24.12295913696289	34.013389587402344	15.326415061950684	50.899269104003906	21.37099266052246	32.1591682434082	16.971220016479492	6.900643825531006
Q9H4E5	RHOJ	Rho-related GTP-binding protein RhoJ	Q9H4E5	RHOJ_HUMAN	1	23820.52	14.389885902404785	18.178119659423828	17.497629165649414	13.114546775817871	17.398611068725586	15.33603572845459	16.37334442138672	10.990424156188965	37.567588806152344	39.21818923950195	38.23475646972656	48.39866638183594	16.58485984802246	13.65393352508545	11.724347114562988	23.07786750793457	19.335142135620117	16.1834774017334	24.92648696899414	NaN	22.564661026000977	29.85493278503418	19.63811492919922	20.839614868164062	18.08782958984375	16.57670783996582	19.836759567260742	28.081941604614258	21.781579971313477	49.3292350769043	24.878528594970703	28.11130714416504	6.275041103363037	9.79447078704834	4.134789943695068	17.104808807373047	33.1060676574707	44.54136657714844	22.54620361328125	33.65928268432617	16.792028427124023	19.53549575805664	5.85746955871582
P05452	CLEC3B	Tetranectin	P05452	TETN_HUMAN	3	22536.81	14.547961235046387	19.77237892150879	22.882465362548828	16.416400909423828	25.61308479309082	20.23105812072754	23.26005744934082	22.024465560913086	32.56686019897461	18.81002426147461	NaN	13.698440551757812	23.791345596313477	16.34065818786621	23.038774490356445	20.76150894165039	39.926902770996094	28.712154388427734	29.366559982299805	27.540973663330078	17.486927032470703	26.04938316345215	32.97214126586914	37.79016876220703	19.117538452148438	22.499425888061523	25.63178253173828	26.198579788208008	22.50874137878418	20.423795700073242	13.260071754455566	20.219511032104492	22.883764266967773	18.57177734375	23.29480743408203	12.723189353942871	21.19155502319336	21.73485565185547	20.4033145904541	20.15185546875	20.332435607910156	18.12183952331543	14.625107765197754
P19652	ORM2	Alpha-1-acid glycoprotein 2	P19652	A1AG2_HUMAN	9	23602.62	146.81640625	155.75685119628906	134.65782165527344	135.05397033691406	170.66851806640625	151.21653747558594	180.8939971923828	166.74319458007812	159.7933807373047	183.7476043701172	173.81895446777344	144.4577178955078	242.98614501953125	198.24032592773438	223.96884155273438	189.48338317871094	238.41990661621094	266.53955078125	270.063232421875	228.1356964111328	141.7938232421875	152.09255981445312	132.44000244140625	144.86241149902344	183.0392608642578	138.57955932617188	131.7987518310547	152.01199340820312	214.21299743652344	271.78045654296875	280.1473083496094	250.38145446777344	224.621337890625	243.82591247558594	201.0790557861328	258.28948974609375	201.88052368164062	182.05990600585938	176.8492889404297	179.43258666992188	258.44720458984375	238.43260192871094	266.0419006347656
P06727	APOA4	Apolipoprotein A-IV	P06727	APOA4_HUMAN	34	45372.03	1475.7489013671875	1484.44970703125	1477.4158935546875	1564.29541015625	1138.8575439453125	1184.7420654296875	1152.060546875	1206.010986328125	682.5587768554688	703.4977416992188	720.2762451171875	650.9603271484375	842.8493041992188	818.6852416992188	882.126708984375	778.2136840820312	995.610595703125	970.8624267578125	959.2672119140625	974.0884399414062	917.8175659179688	956.7988891601562	970.1154174804688	935.9360961914062	746.3922119140625	706.5438232421875	760.0859985351562	755.779052734375	712.4580688476562	692.6106567382812	725.8030395507812	703.1370849609375	592.2901611328125	582.3344116210938	577.7152099609375	571.0767211914062	1214.0089111328125	1140.008544921875	1192.293701171875	1151.2332763671875	734.6469116210938	750.9439697265625	760.5576171875
Q9NZP8	C1RL	Complement C1r subcomponent-like protein	Q9NZP8	C1RL_HUMAN	2	53498.34	15.119564056396484	19.096778869628906	16.467872619628906	20.820087432861328	13.065617561340332	20.027219772338867	17.275352478027344	13.009490013122559	15.469182014465332	51.52912139892578	31.470359802246094	17.548900604248047	18.21187973022461	43.87363815307617	22.759010314941406	36.624759674072266	34.967708587646484	19.26297950744629	17.775726318359375	14.173566818237305	16.42238998413086	19.094449996948242	9.223633766174316	20.088939666748047	24.99358558654785	18.603347778320312	21.783294677734375	8.623868942260742	25.205129623413086	45.449527740478516	34.864837646484375	37.30519104003906	26.016149520874023	28.389415740966797	21.67513084411621	31.23863410949707	16.30337905883789	30.03451919555664	20.585290908813477	21.52216148376465	19.48223114013672	10.323444366455078	10.785168647766113
A0A075B6H9	IGLV4-69	Immunoglobulin lambda variable 4-69	A0A075B6H9	LV469_HUMAN	1	12773.26	15.136250495910645	18.62263298034668	13.010201454162598	8.8597993850708	25.58306312561035	15.566110610961914	18.162527084350586	34.95388412475586	54.68601608276367	32.45256042480469	41.12296676635742	42.69527053833008	10.220175743103027	13.185220718383789	30.166173934936523	12.832256317138672	51.14213562011719	49.24176025390625	37.9038200378418	59.99541473388672	23.66908073425293	20.47182273864746	11.604681968688965	31.37126922607422	12.479187965393066	29.63475799560547	22.131305694580078	21.391265869140625	32.93395233154297	54.27478790283203	52.263179779052734	58.8261833190918	10.978978157043457	16.763816833496094	12.594402313232422	8.307079315185547	35.59975051879883	24.973989486694336	36.39052200317383	34.391212463378906	31.31060028076172	17.221799850463867	26.32020378112793
P62736;P63267	ACTA2;ACTG2	Actin, aortic smooth muscle;Actin, gamma-enteric smooth muscle	P62736;P63267	ACTA_HUMAN;ACTH_HUMAN	1	42008.95;41876.87	15.194347381591797	NaN	NaN	8.949105262756348	NaN	NaN	NaN	4.408630847930908	NaN	17.70030975341797	16.61018180847168	12.618897438049316	15.892937660217285	37.2020263671875	27.50324249267578	15.62448787689209	14.107659339904785	17.92584991455078	17.096588134765625	18.96987533569336	33.68034362792969	24.30489730834961	50.74480438232422	29.829553604125977	69.46414947509766	64.91793823242188	47.31668472290039	40.86064147949219	35.58821105957031	44.7962760925293	53.41542053222656	62.2115592956543	16.930036544799805	39.71806335449219	14.854230880737305	11.267333984375	NaN	NaN	NaN	NaN	11.484471321105957	14.86073112487793	16.663372039794922
P00748	F12	Coagulation factor XII	P00748	FA12_HUMAN	9	67792.09	152.37872314453125	181.89097595214844	174.3120574951172	169.34527587890625	118.94434356689453	122.84024810791016	107.658203125	99.15042114257812	160.1925048828125	141.9898223876953	137.01834106445312	152.84561157226562	258.9262390136719	257.71575927734375	265.1932067871094	245.9424285888672	174.1053924560547	160.13327026367188	157.28823852539062	147.73721313476562	101.86412048339844	119.44056701660156	121.80097198486328	106.15536499023438	159.88243103027344	151.8021697998047	137.3084259033203	146.47811889648438	132.8942413330078	106.80550384521484	119.22309875488281	104.28199768066406	244.6268768310547	246.3944854736328	249.19659423828125	247.1818389892578	154.81234741210938	131.76963806152344	164.80441284179688	123.65943908691406	147.66212463378906	129.78024291992188	123.20974731445312
P01718	IGLV3-27	Immunoglobulin lambda variable 3-27	P01718	LV327_HUMAN	2	12164.76	154.77687072753906	121.29296112060547	84.53569030761719	137.63836669921875	61.26469039916992	60.99190139770508	92.00055694580078	65.87959289550781	125.46485900878906	193.3650360107422	204.80694580078125	112.45671081542969	42.10626983642578	65.50895690917969	70.93331909179688	102.0911865234375	166.36973571777344	174.55380249023438	190.0366668701172	157.96026611328125	133.41183471679688	120.17752075195312	109.48188781738281	156.17526245117188	94.94744110107422	60.642547607421875	70.70231628417969	93.65797424316406	131.11236572265625	168.09783935546875	251.77149963378906	193.50234985351562	84.5854721069336	75.32567596435547	73.5212631225586	112.9726791381836	115.75643157958984	129.10354614257812	114.08047485351562	126.88660430908203	42.92451858520508	44.9304084777832	49.8183708190918
P09960	LTA4H	Leukotriene A-4 hydrolase	P09960	LKHA4_HUMAN	1	69285.27	157.46250915527344	170.98976135253906	138.5406036376953	145.6140899658203	172.00050354003906	141.88450622558594	178.9370574951172	141.3250274658203	182.90452575683594	231.61949157714844	180.114501953125	186.79342651367188	419.66900634765625	528.6828002929688	443.29736328125	393.5207214355469	222.2235107421875	232.72547912597656	212.3685760498047	223.8867950439453	137.15182495117188	153.82168579101562	167.40719604492188	158.17417907714844	253.18544006347656	169.5773468017578	184.0047607421875	203.51390075683594	138.50186157226562	194.5442657470703	170.12657165527344	205.94985961914062	505.5899353027344	569.6302490234375	554.18359375	555.4070434570312	134.5547332763672	162.86080932617188	156.1788787841797	150.4856414794922	188.9550018310547	194.2757568359375	192.973876953125
P02743	APCS	Serum amyloid P-component	P02743	SAMP_HUMAN	4	25387.12	16.270124435424805	18.36270523071289	22.72534942626953	28.626916885375977	42.23508834838867	40.48403549194336	41.54841232299805	35.453636169433594	40.541358947753906	41.524112701416016	36.25673294067383	42.65483856201172	72.53305053710938	74.0728988647461	78.3593978881836	65.59461975097656	47.070125579833984	55.26025390625	51.55928421020508	64.43779754638672	35.20875930786133	30.53858184814453	24.898319244384766	25.53771209716797	22.8273868560791	25.5399169921875	23.154565811157227	14.46834945678711	40.988929748535156	72.5875244140625	31.4804630279541	55.08900833129883	123.71437072753906	120.48140716552734	99.18990325927734	122.07540893554688	16.085607528686523	20.534561157226562	30.427474975585938	NaN	27.317127227783203	27.20211410522461	27.963483810424805
P02768	ALB	Albumin	P02768	ALBU_HUMAN	69	69366.68	16123.67578125	15984.0654296875	16047.759765625	15059.2412109375	15971.060546875	15099.8505859375	14952.4052734375	14948.9423828125	14519.34375	14594.1015625	14320.5390625	14184.7392578125	15979.21484375	16581.603515625	15880.78125	15575.67578125	17609.68359375	17893.896484375	17800.921875	16915.625	15768	15989.0869140625	17241.4296875	16455.986328125	17979.3046875	17425.513671875	17175.20703125	18110.15625	15690.7314453125	14825.4365234375	14210.392578125	15182.6181640625	14033.5830078125	14385.806640625	14362.7138671875	14915.5205078125	20451.962890625	20814.9140625	21076.521484375	20908.34765625	18806.216796875	18442.421875	17945.97265625
P25311	AZGP1	Zinc-alpha-2-glycoprotein	P25311	ZA2G_HUMAN	12	34258.71	163.00460815429688	147.63124084472656	160.07672119140625	148.73385620117188	118.15454864501953	126.35335540771484	125.27703857421875	118.80564880371094	70.98606872558594	86.20698547363281	84.90969848632812	84.22278594970703	87.88333892822266	101.63044738769531	100.77994537353516	106.7510986328125	113.46424102783203	125.60224151611328	111.44519805908203	110.04948425292969	105.01896667480469	111.29827117919922	126.899658203125	111.21105194091797	97.387451171875	105.46923065185547	110.707275390625	95.31389617919922	101.96114349365234	97.28422546386719	104.18922424316406	92.15742492675781	77.12590789794922	78.86116027832031	87.73451232910156	71.67103576660156	101.46932983398438	100.72052001953125	93.65038299560547	91.7651138305664	173.2179718017578	179.62661743164062	183.19891357421875
Q9Y2L6	FRMD4B	FERM domain-containing protein 4B	Q9Y2L6	FRM4B_HUMAN	1	118046.81	163.13064575195312	185.914794921875	NaN	166.4708709716797	NaN	189.80801391601562	227.39889526367188	207.43177795410156	NaN	NaN	141.1106719970703	142.8618621826172	140.18179321289062	176.41087341308594	62.0586051940918	116.43678283691406	209.58929443359375	217.80320739746094	214.33201599121094	160.36265563964844	234.30052185058594	139.55787658691406	188.49305725097656	229.23858642578125	93.66098022460938	123.50709533691406	112.79557037353516	161.4896240234375	171.3823699951172	57.057289123535156	51.97028732299805	173.33372497558594	316.55767822265625	189.4226837158203	127.50713348388672	83.79914093017578	166.70054626464844	NaN	110.86359405517578	44.3193473815918	115.30831909179688	93.92140197753906	48.639686584472656
P05090	APOD	Apolipoprotein D	P05090	APOD_HUMAN	5	21275.55	166.5398712158203	159.164794921875	184.65377807617188	183.30886840820312	115.70658874511719	101.29621887207031	122.00370025634766	102.36624908447266	96.42597961425781	79.53893280029297	107.85591125488281	78.3028335571289	209.76841735839844	203.0231170654297	171.41433715820312	229.02206420898438	386.1342468261719	303.6487121582031	319.8428039550781	340.9034729003906	112.20377349853516	104.76419067382812	97.68444061279297	113.53190612792969	122.67484283447266	119.29134368896484	134.25921630859375	149.1735076904297	135.5906524658203	142.3135986328125	135.5301513671875	118.91262817382812	179.38966369628906	204.49319458007812	191.6993408203125	190.88226318359375	99.65693664550781	135.96266174316406	104.30572509765625	91.734130859375	188.3772735595703	163.30064392089844	218.199462890625
A0A075B6P5;A0A087WW87;P01614;P01615	IGKV2-28;IGKV2-40;IGKV2D-40;IGKV2D-28	Immunoglobulin kappa variable 2-28;Immunoglobulin kappa variable 2-40;Immunoglobulin kappa variable 2D-40;Immunoglobulin kappa variable 2D-28	A0A075B6P5;A0A087WW87;P01614;P01615	KV228_HUMAN;KV240_HUMAN;KVD40_HUMAN;KVD28_HUMAN	2	12956.74;13310.11;13310.11;12956.74	167.2303009033203	161.25221252441406	130.42323303222656	117.3442153930664	150.41949462890625	218.50546264648438	181.13670349121094	197.60609436035156	242.7159423828125	187.3209228515625	266.91082763671875	254.82391357421875	227.64845275878906	191.58018493652344	196.64846801757812	263.5862121582031	232.77943420410156	175.30152893066406	250.0474395751953	187.27505493164062	173.802734375	163.33816528320312	230.1586151123047	255.83261108398438	91.71160888671875	82.26862335205078	86.57850646972656	64.623291015625	195.16098022460938	252.4661407470703	267.6545104980469	297.99664306640625	104.94660949707031	93.90399932861328	149.23333740234375	124.22724151611328	295.6849670410156	294.1969299316406	296.4100341796875	356.86334228515625	182.61459350585938	177.14859008789062	180.58599853515625
P20742	PZP	Pregnancy zone protein	P20742	PZP_HUMAN	27	163862.95	167.59500122070312	169.58090209960938	159.171142578125	166.06634521484375	68.14969635009766	67.5320053100586	61.48500442504883	59.546512603759766	120.90201568603516	132.50387573242188	133.96188354492188	157.88479614257812	756.3692016601562	823.5551147460938	756.7914428710938	813.4360961914062	199.41603088378906	198.90049743652344	177.2993927001953	185.9241485595703	168.88534545898438	195.98985290527344	180.960205078125	169.71107482910156	212.47547912597656	199.34823608398438	197.5821075439453	197.6397705078125	214.34976196289062	216.52761840820312	184.8448028564453	216.49221801757812	931.3828125	927.6677856445312	951.0191650390625	879.1202392578125	78.05718231201172	78.06432342529297	102.28685760498047	83.8194808959961	119.25808715820312	133.00933837890625	121.73273468017578
P06396	GSN	Gelsolin	P06396	GELS_HUMAN	20	85697.51	169.94625854492188	163.5049285888672	164.13792419433594	171.1959686279297	169.1998748779297	158.01669311523438	156.79006958007812	154.97682189941406	125.28162384033203	138.64413452148438	134.72901916503906	128.08224487304688	137.9105682373047	125.18670654296875	132.95228576660156	128.3282470703125	140.51707458496094	134.81851196289062	120.37224578857422	138.67495727539062	155.65077209472656	158.2985076904297	165.0352325439453	161.5081787109375	138.9483184814453	141.27590942382812	143.74996948242188	149.0211944580078	140.6072998046875	147.66229248046875	143.71739196777344	142.18125915527344	122.03924560546875	124.64117431640625	118.90626525878906	132.36143493652344	174.20724487304688	182.75799560546875	183.4146728515625	174.75869750976562	121.68634033203125	114.6468734741211	118.97022247314453
P31949	S100A11	Protein S100-A11	P31949	S10AB_HUMAN	1	11740.44	17.477985382080078	NaN	NaN	14.503092765808105	NaN	15.745587348937988	20.79144859313965	NaN	NaN	14.152791976928711	NaN	NaN	NaN	NaN	NaN	NaN	NaN	NaN	NaN	NaN	NaN	NaN	NaN	18.651647567749023	22.455522537231445	NaN	15.401004791259766	NaN	NaN	NaN	NaN	NaN	19.75089454650879	NaN	13.937028884887695	NaN	NaN	NaN	NaN	NaN	NaN	NaN	NaN
P21333	FLNA	Filamin-A	P21333	FLNA_HUMAN	15	280739	17.6119384765625	17.5391902923584	13.093212127685547	14.934501647949219	NaN	NaN	17.887365341186523	12.385970115661621	NaN	22.19746208190918	21.936222076416016	17.391803741455078	13.489043235778809	11.092297554016113	14.581174850463867	17.057559967041016	21.036283493041992	30.18001365661621	16.079723358154297	19.044347763061523	23.644535064697266	18.406909942626953	25.540760040283203	26.7769832611084	31.611391067504883	32.71333694458008	30.719852447509766	35.60505676269531	27.069231033325195	19.869426727294922	19.900896072387695	25.884471893310547	7.269289970397949	14.45822811126709	19.358537673950195	9.018808364868164	16.311872482299805	13.142053604125977	8.625426292419434	39.93721389770508	14.551494598388672	13.285655975341797	NaN
P26358	DNMT1	DNA (cytosine-5)-methyltransferase 1	P26358	DNMT1_HUMAN	1	183165.22	17.89105987548828	14.500936508178711	23.70307159423828	18.867136001586914	9.840543746948242	10.596893310546875	13.103513717651367	18.823820114135742	5.967739582061768	9.241680145263672	7.885002613067627	NaN	13.478781700134277	22.182353973388672	17.30048179626465	15.245195388793945	12.602581024169922	16.16742706298828	16.730764389038086	NaN	26.902353286743164	38.400821685791016	14.85116958618164	19.89554786682129	22.301950454711914	18.56437873840332	10.450845718383789	NaN	10.288215637207031	NaN	9.62314224243164	13.593286514282227	15.01505184173584	4.7049641609191895	4.703589916229248	23.554025650024414	19.671794891357422	18.361370086669922	9.839349746704102	NaN	12.464731216430664	13.676910400390625	7.663271903991699
P02671	FGA	Fibrinogen alpha chain	P02671	FIBA_HUMAN	39	94973.03	1706.3968505859375	1804.491455078125	1734.589111328125	1635.5379638671875	1495.81884765625	1496.0003662109375	1468.8399658203125	1491.513427734375	1789.2625732421875	1723.609130859375	1819.7603759765625	1743.3487548828125	1252.514892578125	1312.59375	1221.79296875	1183.4547119140625	1636.9095458984375	1595.938232421875	1652.5322265625	1527.5941162109375	1816.4775390625	1800.7230224609375	1762.6717529296875	1879.8634033203125	1224.3212890625	1214.668212890625	1231.8165283203125	1209.9993896484375	1513.3165283203125	1757.970458984375	1677.6175537109375	1715.65625	1395.3946533203125	1318.8656005859375	1419.8580322265625	1389.7955322265625	1094.419189453125	1139.52978515625	1090.6221923828125	1119.608154296875	1441.5179443359375	1411.5946044921875	1456.3763427734375
P01593;P01594	IGKV1D-33;IGKV1-33	Immunoglobulin kappa variable 1D-33;Immunoglobulin kappa variable 1-33	P01593;P01594	KVD33_HUMAN;KV133_HUMAN	1	12848.47;12848.47	171.77760314941406	200.38925170898438	133.43087768554688	151.60598754882812	90.6366958618164	94.52971649169922	103.18145751953125	130.0998992919922	323.1046447753906	340.8558044433594	406.84393310546875	271.7598876953125	146.2676544189453	103.00643157958984	102.0186996459961	97.9295883178711	172.08248901367188	189.38694763183594	255.44851684570312	163.13571166992188	160.77096557617188	144.5496368408203	133.39207458496094	159.5481414794922	361.9278564453125	317.49200439453125	346.7445068359375	341.14056396484375	366.9422607421875	347.528564453125	408.9482116699219	328.13262939453125	106.08827209472656	78.13945007324219	88.81802368164062	78.8311538696289	174.90113830566406	242.85910034179688	238.65501403808594	211.2715301513672	104.99166107177734	84.9221420288086	94.9830551147461
P01701	IGLV1-51	Immunoglobulin lambda variable 1-51	P01701	LV151_HUMAN	2	12248.68	175.9585723876953	134.3552703857422	139.58978271484375	125.64199829101562	115.80553436279297	126.7626724243164	102.80244445800781	82.46407318115234	153.31228637695312	150.04705810546875	135.3826141357422	141.4629669189453	81.29381561279297	112.73644256591797	73.43292236328125	89.57877349853516	196.2682647705078	204.28941345214844	171.55508422851562	197.53829956054688	134.64231872558594	140.50816345214844	122.5013427734375	98.76817321777344	39.48857116699219	57.16238021850586	66.74726867675781	85.62681579589844	159.01278686523438	225.8464813232422	199.31600952148438	178.24095153808594	40.40507125854492	41.734378814697266	61.818119049072266	45.57137680053711	263.4740905761719	233.13729858398438	205.55230712890625	265.4153137207031	65.37691497802734	46.24681091308594	33.537723541259766
P27169	PON1	Serum paraoxonase/arylesterase 1	P27169	PON1_HUMAN	5	39731.31	177.5425567626953	188.88514709472656	168.10826110839844	187.82583618164062	171.17205810546875	166.66204833984375	180.2808837890625	167.88949584960938	217.8414306640625	194.5560302734375	215.42431640625	196.54290771484375	219.90115356445312	220.9810333251953	232.6633758544922	222.9160919189453	237.50257873535156	215.75257873535156	220.67820739746094	241.1375732421875	125.59784698486328	111.56393432617188	119.94621276855469	109.14582061767578	242.67112731933594	272.02618408203125	260.1634216308594	301.143798828125	124.50396728515625	98.57970428466797	100.14591979980469	103.11712646484375	268.89111328125	197.55264282226562	270.333740234375	221.78981018066406	194.07061767578125	185.16497802734375	200.37429809570312	163.7916717529297	190.25807189941406	218.34725952148438	176.22682189941406
P08697	SERPINF2	Alpha-2-antiplasmin	P08697	A2AP_HUMAN	15	54565.76	177.85450744628906	178.14874267578125	183.8822021484375	163.4410858154297	171.61016845703125	174.67674255371094	175.80130004882812	167.3076629638672	159.4762420654297	168.91864013671875	152.6492462158203	165.50054931640625	149.60227966308594	148.58460998535156	146.8468475341797	188.05076599121094	191.7242889404297	181.77462768554688	181.5814208984375	186.6388702392578	167.17916870117188	161.631103515625	167.5548095703125	188.1083221435547	174.18865966796875	164.84664916992188	183.01832580566406	190.59054565429688	144.37364196777344	146.7694549560547	150.03627014160156	162.32240295410156	184.6098175048828	178.32315063476562	192.29904174804688	183.30181884765625	165.50588989257812	194.12301635742188	178.80978393554688	191.986083984375	194.4547882080078	206.34872436523438	200.36810302734375
P02747	C1QC	Complement C1q subcomponent subunit C	P02747	C1QC_HUMAN	4	25773.64	178.92750549316406	183.57752990722656	216.00953674316406	176.4080047607422	172.4642791748047	167.24317932128906	187.1503448486328	186.64886474609375	198.02964782714844	191.2357940673828	177.29347229003906	163.78919982910156	175.5079345703125	171.62367248535156	180.86651611328125	162.81680297851562	194.26681518554688	210.7917938232422	255.88282775878906	201.44723510742188	167.28135681152344	181.08070373535156	170.47869873046875	174.9935302734375	167.62576293945312	159.15853881835938	151.46435546875	149.08934020996094	200.64793395996094	195.05494689941406	177.71807861328125	177.19039916992188	176.8397216796875	181.05702209472656	193.39004516601562	158.14004516601562	185.85382080078125	181.96194458007812	156.76632690429688	183.09471130371094	120.79187774658203	130.5562744140625	122.5428466796875
P20851	C4BPB	C4b-binding protein beta chain	P20851	C4BPB_HUMAN	2	28357.44	18.646421432495117	NaN	16.87852668762207	8.458229064941406	15.248184204101562	15.83183479309082	7.836790084838867	17.555341720581055	NaN	NaN	NaN	NaN	11.265972137451172	15.856094360351562	NaN	35.25784683227539	8.172588348388672	5.932880878448486	13.393692970275879	NaN	12.508706092834473	9.317463874816895	NaN	NaN	8.62409496307373	NaN	3.7777605056762695	NaN	13.373393058776855	NaN	NaN	NaN	10.702428817749023	17.711807250976562	9.60416030883789	11.401023864746094	6.2244553565979	NaN	NaN	8.884498596191406	NaN	19.714656829833984	13.923778533935547
Q96IY4	CPB2	Carboxypeptidase B2	Q96IY4	CBPB2_HUMAN	1	48424.25	18.810075759887695	35.27135467529297	24.53765869140625	23.021215438842773	22.742218017578125	18.142196655273438	24.02434539794922	20.591094970703125	24.640731811523438	16.52264404296875	21.497716903686523	28.2224178314209	19.67354393005371	22.485065460205078	37.16518020629883	24.99924659729004	24.621641159057617	5.242337226867676	36.73537826538086	11.861249923706055	28.72762107849121	NaN	20.87337875366211	15.006461143493652	21.993616104125977	29.415546417236328	27.473134994506836	22.250123977661133	NaN	NaN	23.875072479248047	NaN	30.763992309570312	17.12186050415039	18.823196411132812	30.971050262451172	12.24069595336914	NaN	20.115293502807617	11.188236236572266	26.890270233154297	25.313369750976562	40.46786880493164
P13645	KRT10	Keratin, type I cytoskeletal 10	P13645	K1C10_HUMAN	20	58827.09	18.87103271484375	25.787792205810547	16.411685943603516	24.40218734741211	21.58802032470703	16.29852294921875	14.431925773620605	18.889293670654297	28.68084144592285	34.43054962158203	31.792848587036133	33.25511932373047	26.535614013671875	27.072772979736328	23.710390090942383	19.438488006591797	28.90296173095703	35.624839782714844	27.467824935913086	31.568002700805664	88.10746002197266	91.16212463378906	84.8354721069336	78.70712280273438	29.154617309570312	27.710289001464844	30.817398071289062	29.051626205444336	29.988271713256836	48.24455642700195	23.46236228942871	36.04170608520508	20.069002151489258	13.7935791015625	17.257871627807617	22.2470645904541	25.503019332885742	20.698368072509766	33.88622283935547	34.7032356262207	27.741073608398438	27.519901275634766	30.762598037719727
Q96KN2	CNDP1	Beta-Ala-His dipeptidase	Q96KN2	CNDP1_HUMAN	2	56692.05	18.98371124267578	30.153568267822266	18.67157554626465	28.35662269592285	31.039907455444336	26.905075073242188	23.387388229370117	22.04741859436035	18.118314743041992	12.900291442871094	8.131160736083984	14.299135208129883	20.19469451904297	21.753232955932617	25.294065475463867	25.653139114379883	17.528852462768555	16.480009078979492	12.435856819152832	18.88109588623047	25.034330368041992	15.380156517028809	18.78398895263672	18.196969985961914	23.270305633544922	34.553367614746094	25.459693908691406	19.666072845458984	23.567712783813477	NaN	31.82221221923828	NaN	22.314830780029297	14.249845504760742	13.901155471801758	24.906240463256836	51.31828689575195	25.274551391601562	33.51422119140625	22.550024032592773	NaN	6.1259331703186035	NaN
A0A0C4DH34	IGHV4-28	Immunoglobulin heavy variable 4-28	A0A0C4DH34	HV428_HUMAN	1	13124.06	18.9853515625	29.393760681152344	55.56128692626953	22.149614334106445	32.42286682128906	33.05671691894531	33.99212646484375	37.8661994934082	62.55324172973633	83.52774047851562	102.2393798828125	113.87054443359375	46.87861251831055	61.076202392578125	33.451210021972656	47.68994140625	99.79532623291016	86.51466369628906	102.15129089355469	92.34307861328125	70.20716094970703	94.84234619140625	60.258766174316406	52.28779983520508	21.773862838745117	25.806209564208984	38.992130279541016	41.49324035644531	69.79350280761719	102.26782989501953	117.58277130126953	88.42533111572266	65.01844024658203	53.88710021972656	60.83576583862305	68.35124969482422	77.76648712158203	45.634033203125	44.483192443847656	56.329036712646484	23.720157623291016	19.556127548217773	17.684295654296875
P02656	APOC3	Apolipoprotein C-III	P02656	APOC3_HUMAN	4	10852.3	187.87513732910156	211.39920043945312	198.56964111328125	228.94708251953125	184.76963806152344	256.60577392578125	227.3378448486328	227.34727478027344	193.1049041748047	171.88165283203125	162.21946716308594	214.35540771484375	516.0186157226562	542.43505859375	563.8214111328125	485.4803466796875	317.4014892578125	231.22946166992188	266.9248046875	271.7104797363281	178.29942321777344	158.9542236328125	143.36817932128906	165.5284423828125	268.5549621582031	304.0789489746094	288.4080810546875	282.7510986328125	271.5736389160156	275.6401672363281	297.7457580566406	246.2069854736328	1084.0728759765625	1061.415771484375	1007.0634765625	1001.08349609375	180.27828979492188	163.8765869140625	233.1601104736328	162.9296417236328	252.51388549804688	215.61370849609375	179.4102020263672
P01602	IGKV1-5	Immunoglobulin kappa variable 1-5	P01602	KV105_HUMAN	2	12781.55	189.52748107910156	149.64442443847656	185.45925903320312	291.1872253417969	141.522216796875	133.98294067382812	166.52369689941406	177.97262573242188	271.8331604003906	226.31283569335938	357.16864013671875	324.9611511230469	195.8168182373047	227.92529296875	174.9534454345703	209.4786376953125	224.88490295410156	269.70391845703125	328.9329833984375	317.5827941894531	207.37545776367188	257.3797302246094	352.9467468261719	161.68777465820312	99.89546966552734	112.49706268310547	104.23529052734375	179.56552124023438	208.34796142578125	288.43914794921875	306.0451354980469	357.3420104980469	154.8572235107422	198.83175659179688	176.13844299316406	221.1898651123047	276.3994140625	348.1786193847656	366.82647705078125	378.61236572265625	69.45244598388672	74.26689910888672	190.1950225830078
P00738	HP	Haptoglobin	P00738	HPT_HUMAN	28	45205.3	1892.7423095703125	1859.41943359375	1874.6888427734375	1782.684814453125	2688.677001953125	2473.694091796875	2611.848388671875	2541.874755859375	2121.972900390625	1963.7664794921875	2146.66455078125	2118.069580078125	1622.2181396484375	1723.2423095703125	1700.95458984375	1789.3057861328125	2122.501220703125	2003.205322265625	2127.099853515625	2062.6650390625	1749.40576171875	1715.83154296875	1799.09326171875	1828.3773193359375	1518.4678955078125	1571.8704833984375	1673.4566650390625	1573.340576171875	2450.6728515625	3142.242431640625	3160.583984375	3166.3134765625	943.7861328125	924.0570068359375	984.1436767578125	1023.722900390625	792.924072265625	774.408935546875	756.4266967773438	735.3289794921875	2961.892333984375	2964.72265625	2800.903564453125
Q15582	TGFBI	Transforming growth factor-beta-induced protein ig-h3	Q15582	BGH3_HUMAN	1	74680.9	19.216148376464844	NaN	NaN	11.069412231445312	14.236716270446777	NaN	NaN	NaN	NaN	NaN	NaN	7.289062976837158	11.72162914276123	13.471665382385254	NaN	15.05953598022461	NaN	6.919569492340088	NaN	9.937712669372559	NaN	NaN	NaN	NaN	8.464113235473633	NaN	8.111116409301758	NaN	5.507390975952148	NaN	NaN	NaN	4.7273335456848145	18.429969787597656	NaN	NaN	NaN	22.240985870361328	NaN	NaN	NaN	7.096109867095947	NaN
P00740	F9	Coagulation factor IX	P00740	FA9_HUMAN	4	51778.43	19.46242904663086	21.473060607910156	20.159915924072266	20.00025749206543	25.126367568969727	27.12359619140625	20.71639633178711	26.882091522216797	32.529541015625	9.100090980529785	19.73564910888672	20.284297943115234	23.627012252807617	23.445600509643555	16.698726654052734	21.296005249023438	9.203658103942871	8.584490776062012	17.791732788085938	12.622891426086426	22.872631072998047	17.5096378326416	20.62114906311035	11.1941499710083	13.368584632873535	18.736007690429688	21.33401107788086	18.829139709472656	24.59186553955078	17.478458404541016	24.295930862426758	17.110754013061523	22.926692962646484	20.935646057128906	26.737140655517578	22.44825553894043	11.403350830078125	9.037307739257812	17.143890380859375	13.84112548828125	34.47453689575195	40.41846466064453	18.913352966308594
P00915	CA1	Carbonic anhydrase 1	P00915	CAH1_HUMAN	3	28870.2	19.498397827148438	15.751818656921387	19.63450050354004	18.410106658935547	30.008602142333984	29.303255081176758	25.000783920288086	17.32126808166504	11.949213027954102	18.24498176574707	NaN	11.97304630279541	53.02274703979492	26.909936904907227	41.31668472290039	34.30104446411133	25.39887809753418	23.540613174438477	15.112470626831055	24.351320266723633	39.220088958740234	29.105833053588867	16.782798767089844	44.19075393676758	19.53119659423828	27.288339614868164	18.691909790039062	22.65034294128418	16.78461456298828	21.903470993041992	11.48825740814209	NaN	26.24193000793457	24.18345069885254	19.048097610473633	18.118572235107422	44.98430633544922	50.81470489501953	56.40686798095703	50.3386344909668	13.172529220581055	5.202822208404541	11.938335418701172
P13647	KRT5	Keratin, type II cytoskeletal 5	P13647	K2C5_HUMAN	6	62378.34	2.5605485439300537	NaN	NaN	10.626386642456055	NaN	NaN	NaN	7.199944496154785	NaN	NaN	6.381879806518555	NaN	9.80277156829834	NaN	NaN	NaN	NaN	10.210062026977539	9.463855743408203	3.9299981594085693	14.459683418273926	13.495952606201172	16.700801849365234	5.077494144439697	2.434863328933716	20.7808837890625	10.975953102111816	NaN	7.853731155395508	NaN	NaN	NaN	NaN	12.782294273376465	NaN	NaN	NaN	NaN	7.791170120239258	NaN	5.766313552856445	NaN	4.637201309204102
P01833	PIGR	Polymeric immunoglobulin receptor	P01833	PIGR_HUMAN	2	83283.57	20.256868362426758	22.353519439697266	23.456457138061523	19.65416717529297	NaN	12.315007209777832	17.40962028503418	NaN	NaN	NaN	NaN	NaN	19.447694778442383	NaN	15.56545639038086	NaN	NaN	NaN	NaN	NaN	NaN	NaN	NaN	32.176021575927734	NaN	NaN	12.31808090209961	NaN	NaN	NaN	NaN	NaN	9.971965789794922	NaN	11.444540977478027	NaN	NaN	NaN	25.284318923950195	NaN	NaN	NaN	NaN
P00751	CFB	Complement factor B	P00751	CFAB_HUMAN	29	85532.87	202.45594787597656	212.60244750976562	218.90040588378906	206.10829162597656	345.2349548339844	362.10546875	351.1402282714844	317.8970642089844	312.338623046875	300.4046325683594	310.64178466796875	304.1096496582031	255.6313018798828	258.9384765625	281.82330322265625	285.83270263671875	270.66510009765625	291.1370544433594	259.1262512207031	273.3546447753906	314.9083251953125	315.0296630859375	335.3023681640625	308.9309387207031	165.62255859375	161.10760498046875	159.0520782470703	164.8654022216797	251.74253845214844	312.10614013671875	304.99102783203125	317.456298828125	327.7093505859375	320.4241943359375	320.89971923828125	343.9478759765625	258.4917907714844	234.30479431152344	266.34967041015625	262.78338623046875	313.1648254394531	293.1802978515625	264.2969055175781
P01024	C3	Complement C3	P01024	CO3_HUMAN	113	187148.06	2022.0726318359375	2031.7957763671875	2032.5279541015625	1957.584716796875	2359.057373046875	2278.162109375	2323.238037109375	2324.121826171875	2439.702880859375	2421.289794921875	2412.72900390625	2328.237548828125	2417.779541015625	2466.97314453125	2466.855224609375	2391.08447265625	1591.793701171875	1586.916259765625	1582.73193359375	1535.1368408203125	2133.7001953125	2156.447265625	2194.55078125	2145.74560546875	2427.4892578125	2384.93408203125	2477.270751953125	2398.4140625	2030.391357421875	1844.95751953125	1845.222900390625	1849.8721923828125	2738.78662109375	2669.25634765625	2597.766357421875	2605.55419921875	1912.3289794921875	1900.4603271484375	1936.1197509765625	1890.0302734375	2570.400146484375	2474.391357421875	2529.77392578125
P04211	IGLV7-43	Immunoglobulin lambda variable 7-43	P04211	LV743_HUMAN	2	12451.02	206.50393676757812	224.64622497558594	251.1051788330078	211.66909790039062	160.6187744140625	209.5531005859375	165.41917419433594	172.9127197265625	113.97940826416016	199.57191467285156	122.28500366210938	174.4531707763672	124.53816986083984	109.17326354980469	147.99105834960938	155.48309326171875	344.30364990234375	271.40045166015625	228.3170928955078	263.3623046875	269.3614807128906	308.2833557128906	229.8556671142578	327.4970397949219	159.66261291503906	112.1775894165039	96.60660552978516	141.75204467773438	319.06689453125	530.1593627929688	461.53857421875	507.5455017089844	183.27346801757812	122.51835632324219	121.04853057861328	187.00750732421875	179.3328857421875	226.54942321777344	263.0717468261719	248.33074951171875	168.48501586914062	167.3507843017578	170.02122497558594
P01011	SERPINA3	Alpha-1-antichymotrypsin	P01011	AACT_HUMAN	17	47650.86	2072.950927734375	2214.662353515625	2211.6455078125	2221.980224609375	2245.2744140625	2230.673828125	2308.78662109375	2222.826416015625	1720.1143798828125	1644.3983154296875	1715.6087646484375	1679.178955078125	1729.913818359375	1739.921142578125	1825.2803955078125	1611.873046875	2915.921142578125	2915.8076171875	2955.514404296875	2804.152587890625	2057.97998046875	1974.63525390625	1938.6058349609375	2033.80419921875	1597.482421875	1580.1513671875	1566.6146240234375	1581.3583984375	1717.03662109375	1945.3603515625	1969.2408447265625	1987.42919921875	1193.513916015625	1139.858642578125	1196.035400390625	1186.9093017578125	1425.7423095703125	1545.063720703125	1557.58154296875	1543.981689453125	2931.611083984375	2768.08154296875	2966.644287109375
P15169	CPN1	Carboxypeptidase N catalytic chain	P15169	CBPN_HUMAN	4	52286.23	21.123538970947266	21.072704315185547	11.196968078613281	13.39426040649414	13.472393035888672	15.315601348876953	20.298067092895508	11.596661567687988	NaN	14.403059005737305	28.87857437133789	8.527613639831543	19.49372673034668	10.354121208190918	16.301671981811523	15.571076393127441	19.462875366210938	15.720775604248047	14.782248497009277	12.779524803161621	12.16374397277832	10.03343677520752	12.075394630432129	9.8162202835083	19.647584915161133	17.00398826599121	22.012849807739258	17.951276779174805	14.113258361816406	NaN	10.380159378051758	NaN	19.10846710205078	22.55747413635254	15.000535011291504	14.459877967834473	17.058263778686523	11.111157417297363	NaN	NaN	9.889636993408203	12.573225021362305	12.644486427307129
Q9UHE5	NAT8	N-acetyltransferase 8	Q9UHE5	NAT8_HUMAN	1	25619.07	21.139352798461914	14.522384643554688	27.021581649780273	NaN	NaN	7.998600482940674	15.1041259765625	NaN	16.860700607299805	29.93305015563965	41.72037887573242	33.73072814941406	18.344688415527344	13.852681159973145	10.329355239868164	22.527931213378906	34.32145309448242	38.593353271484375	72.31128692626953	29.906309127807617	33.128265380859375	19.708993911743164	34.460784912109375	16.916940689086914	11.784088134765625	17.87059211730957	15.612655639648438	17.871868133544922	36.1674690246582	43.274497985839844	54.6543083190918	56.44688415527344	NaN	10.01608943939209	5.850493907928467	13.968015670776367	29.87904167175293	60.00137710571289	54.191307067871094	46.245121002197266	26.865154266357422	20.947431564331055	21.194931030273438
Q9P2F5	STOX2	Storkhead-box protein 2	Q9P2F5	STOX2_HUMAN	1	102671.27	21.5911808013916	NaN	NaN	26.845876693725586	26.644947052001953	22.46516227722168	NaN	NaN	41.75529098510742	76.50057220458984	49.185997009277344	59.95551300048828	66.76551055908203	NaN	20.18459129333496	36.81808090209961	NaN	44.433631896972656	30.942537307739258	58.622825622558594	79.15587615966797	64.71751403808594	31.2435359954834	33.61567306518555	NaN	NaN	21.381450653076172	45.06480407714844	59.52564239501953	89.07563018798828	86.90692901611328	NaN	16.50652313232422	NaN	25.28078269958496	NaN	62.23235321044922	69.21265411376953	50.89727783203125	59.855167388916016	NaN	10.613125801086426	30.358867645263672
Q92945;Q96AE4	KHSRP;FUBP1	Far upstream element-binding protein 2;Far upstream element-binding protein 1	Q92945;Q96AE4	FUBP2_HUMAN;FUBP1_HUMAN	1	73115.31;67560.38	21.900508880615234	23.558351516723633	NaN	36.180389404296875	NaN	25.153305053710938	24.625123977661133	38.03619384765625	NaN	NaN	18.966489791870117	16.154356002807617	NaN	11.055487632751465	12.74885082244873	NaN	33.66139602661133	16.546186447143555	27.609235763549805	22.534135818481445	21.060348510742188	NaN	NaN	27.957382202148438	NaN	NaN	NaN	NaN	34.550392150878906	NaN	15.4539794921875	26.898822784423828	17.440330505371094	19.331541061401367	NaN	22.127521514892578	NaN	15.483745574951172	NaN	NaN	23.869779586791992	17.14347267150879	24.356586456298828
P02775	PPBP	Platelet basic protein	P02775	CXCL7_HUMAN	5	13894.21	21.9079647064209	11.484735488891602	NaN	18.786914825439453	27.72886085510254	31.46909523010254	31.04073715209961	42.68266296386719	32.11069869995117	23.062135696411133	30.81740379333496	25.418214797973633	30.655019760131836	45.281578063964844	39.904754638671875	29.297090530395508	28.238235473632812	18.92647933959961	18.77532196044922	12.783970832824707	109.57198333740234	82.22578430175781	101.93704986572266	100.54119110107422	154.7136688232422	148.79327392578125	180.3151397705078	156.56494140625	76.44406127929688	68.29978942871094	68.62187194824219	72.48715209960938	34.00279235839844	15.847411155700684	20.285165786743164	19.54850959777832	31.42654800415039	25.407712936401367	37.8008918762207	20.1304931640625	22.527877807617188	29.5527286529541	39.05530548095703
P02679	FGG	Fibrinogen gamma chain	P02679	FIBG_HUMAN	26	51511.65	2104.157958984375	2213.665771484375	2116.436279296875	2170.1337890625	2013.4549560546875	1983.9910888671875	1928.7821044921875	1920.0489501953125	2167.501708984375	2175.7001953125	2213.088623046875	2177.76953125	1593.42041015625	1639.2691650390625	1723.9783935546875	1596.1480712890625	2093.80810546875	2004.2039794921875	2068.94677734375	2041.798828125	2249.059814453125	2293.0341796875	2354.4375	2391.589599609375	1578.9649658203125	1575.95751953125	1563.344482421875	1624.7864990234375	1806.2103271484375	2062.0615234375	1945.370849609375	2288.48876953125	1734.9996337890625	1712.2989501953125	1759.871337890625	1802.783935546875	1474.7845458984375	1393.4334716796875	1400.7176513671875	1383.6898193359375	1823.9586181640625	1750.341796875	1685.0693359375
P08571	CD14	Monocyte differentiation antigen CD14	P08571	CD14_HUMAN	2	40076.2	22.010929107666016	20.608530044555664	17.24697494506836	17.111652374267578	21.22594451904297	17.189762115478516	21.39473533630371	16.76217269897461	16.725975036621094	9.880709648132324	30.111637115478516	15.109402656555176	8.679388999938965	15.694621086120605	14.527725219726562	21.674205780029297	24.651094436645508	31.5814151763916	67.10407257080078	28.004161834716797	15.492842674255371	25.141963958740234	14.62277603149414	6.551900386810303	20.965845108032227	15.922857284545898	7.097767353057861	16.34463119506836	18.924205780029297	13.03739070892334	23.463951110839844	25.60039710998535	29.06507110595703	12.791659355163574	18.368335723876953	15.365595817565918	29.99261474609375	17.403200149536133	27.579984664916992	18.128597259521484	17.845989227294922	15.021344184875488	14.258703231811523
P12259	F5	Coagulation factor V	P12259	FA5_HUMAN	9	251703.42	22.382457733154297	21.34880828857422	21.058917999267578	22.97723960876465	24.2410888671875	25.129011154174805	25.63709259033203	23.03873634338379	18.51922035217285	22.486804962158203	14.176472663879395	18.67380714416504	19.90017318725586	18.45901107788086	18.36885643005371	18.22793960571289	20.771596908569336	23.227075576782227	17.380512237548828	17.044357299804688	10.702801704406738	18.618701934814453	31.579715728759766	10.777446746826172	22.544647216796875	17.715349197387695	16.15262222290039	17.672807693481445	20.049457550048828	14.581962585449219	12.989293098449707	16.63524055480957	21.176015853881836	12.44546890258789	21.687572479248047	21.353349685668945	18.790361404418945	16.302303314208984	11.847888946533203	28.794235229492188	15.68482494354248	16.00779151916504	14.512151718139648
Q9NV64	TMEM39A	Transmembrane protein 39A	Q9NV64	TM39A_HUMAN	1	55667.12	221.67935180664062	228.22723388671875	195.7654266357422	211.9834747314453	154.74562072753906	170.16554260253906	199.1788330078125	141.90013122558594	262.17218017578125	239.59901428222656	190.0731658935547	174.1261444091797	130.04660034179688	156.55950927734375	168.22303771972656	111.29032897949219	159.74203491210938	128.89707946777344	84.03463745117188	125.40403747558594	232.64845275878906	227.26856994628906	246.74371337890625	247.05995178222656	210.6986083984375	216.35708618164062	196.7559356689453	226.95957946777344	192.09027099609375	132.4119415283203	113.6238784790039	164.24456787109375	44.99162673950195	67.17210388183594	75.07951354980469	71.0172348022461	NaN	255.7371826171875	288.4389343261719	232.8887481689453	234.32191467285156	146.27992248535156	159.09335327148438
P01871	IGHM	Immunoglobulin heavy constant mu	P01871	IGHM_HUMAN	18	51923.55	2255.343505859375	2180.370849609375	2214.451904296875	2313.45068359375	2335.43896484375	2190.732666015625	2221.935302734375	2257.181884765625	1217.2672119140625	1270.5579833984375	1187.53662109375	1131.308837890625	440.66156005859375	411.855712890625	419.7065734863281	390.38531494140625	4599.623046875	4823.2900390625	4682.82861328125	4592.66357421875	3719.420166015625	3743.905517578125	3523.07080078125	3772.17333984375	739.3801879882812	711.9205322265625	789.9717407226562	707.6091918945312	1694.2071533203125	2264.707763671875	2241.32666015625	2165.755615234375	874.811767578125	831.8226318359375	804.3001098632812	826.675048828125	1784.429931640625	1702.502685546875	1692.900390625	1770.6551513671875	1532.3226318359375	1532.261474609375	1532.5538330078125
P02750	LRG1	Leucine-rich alpha-2-glycoprotein	P02750	A2GL_HUMAN	7	38177.91	226.96229553222656	214.57321166992188	222.0320587158203	223.57937622070312	283.3708190917969	280.5693664550781	273.4749450683594	265.30816650390625	245.99505615234375	228.18930053710938	216.2984161376953	253.50335693359375	178.08570861816406	167.17529296875	141.21144104003906	186.86305236816406	433.8018798828125	362.480224609375	350.5565490722656	355.0867614746094	315.6936950683594	272.4062194824219	275.8550109863281	235.81777954101562	116.36927032470703	165.84254455566406	137.06507873535156	167.6189727783203	462.9800720214844	551.4002685546875	558.0794677734375	667.7265014648438	202.88174438476562	217.63748168945312	180.1121063232422	183.8030242919922	225.3533935546875	307.5792236328125	227.50425720214844	235.42295837402344	360.96795654296875	338.3495788574219	385.5777893066406
P11226	MBL2	Mannose-binding protein C	P11226	MBL2_HUMAN	2	26143.53	23.276391983032227	NaN	NaN	NaN	16.776363372802734	NaN	11.792685508728027	27.114761352539062	27.02431297302246	28.345701217651367	24.431482315063477	25.003337860107422	8.942731857299805	NaN	NaN	NaN	20.02445411682129	23.8724422454834	NaN	24.305858612060547	NaN	74.47041320800781	NaN	NaN	NaN	7.931455135345459	NaN	20.216768264770508	23.201087951660156	NaN	NaN	19.838743209838867	NaN	NaN	NaN	NaN	NaN	35.849029541015625	34.22161102294922	35.51005935668945	20.0705623626709	18.354734420776367	30.463367462158203
A0A0B4J1V0	IGHV3-15	Immunoglobulin heavy variable 3-15	A0A0B4J1V0	HV315_HUMAN	3	12925.78	23.540023803710938	29.250001907348633	20.902467727661133	23.39597511291504	24.885364532470703	27.4222412109375	30.69038963317871	26.86981964111328	48.0846061706543	57.21715545654297	52.035255432128906	58.429630279541016	16.216976165771484	17.9157772064209	16.347816467285156	23.106660842895508	27.685731887817383	36.604740142822266	38.752647399902344	29.950149536132812	33.00984573364258	52.77742004394531	28.173063278198242	31.699199676513672	13.693531036376953	17.84296989440918	19.674480438232422	21.987403869628906	44.2703857421875	59.70316696166992	47.46243667602539	44.68523406982422	26.48265838623047	36.731746673583984	26.607852935791016	30.740970611572266	70.57656860351562	43.467979431152344	58.59112548828125	47.019657135009766	15.719389915466309	11.33713150024414	17.684246063232422
P01880	IGHD	Immunoglobulin heavy constant delta	P01880	IGHD_HUMAN	6	47499.79	23.793338775634766	25.840213775634766	36.9049072265625	28.464780807495117	57.86824035644531	39.208126068115234	39.57576370239258	49.013973236083984	NaN	NaN	51.08361053466797	52.6882438659668	100.12528228759766	107.90281677246094	109.47743225097656	97.3335952758789	62.65754318237305	81.51812744140625	67.6441421508789	104.92127990722656	NaN	45.431243896484375	14.51758098602295	NaN	NaN	15.699137687683105	29.41053009033203	8.646143913269043	31.511825561523438	67.03108215332031	46.23235321044922	91.5591049194336	35.802406311035156	40.285545349121094	46.75428009033203	42.70942687988281	NaN	NaN	NaN	NaN	64.55973815917969	63.300697326660156	49.49274826049805
P60709;P63261	ACTB;ACTG1	Actin, cytoplasmic 1;Actin, cytoplasmic 2	P60709;P63261	ACTB_HUMAN;ACTG_HUMAN	16	41736.73;41792.84	23.98853874206543	25.10933494567871	22.86639976501465	30.831451416015625	28.658823013305664	25.618227005004883	29.415029525756836	27.9114933013916	53.45396041870117	49.72468566894531	52.2287483215332	55.28950119018555	81.19609832763672	73.13629150390625	77.50201416015625	73.40399932861328	55.75211715698242	51.75343322753906	60.52491760253906	51.824581146240234	169.53518676757812	189.62094116210938	178.9934539794922	173.5865020751953	302.98876953125	311.6175231933594	309.3420104980469	307.59716796875	200.47389221191406	145.18099975585938	136.56979370117188	144.51922607421875	41.31972122192383	39.91411209106445	38.098846435546875	48.03654861450195	21.950273513793945	21.717819213867188	25.010536193847656	30.90093421936035	46.03776168823242	44.8891716003418	44.49429702758789
P43652	AFM	Afamin	P43652	AFAM_HUMAN	21	69069.11	230.4754180908203	230.26065063476562	225.6018829345703	232.34024047851562	178.10134887695312	168.4557647705078	183.8714141845703	156.66879272460938	153.93875122070312	143.31729125976562	146.11973571777344	147.6160888671875	203.30625915527344	200.95191955566406	186.9955596923828	213.08131408691406	149.5682830810547	165.99383544921875	148.9303436279297	144.35243225097656	169.94651794433594	172.2916259765625	154.06912231445312	156.4508514404297	211.6780548095703	214.66033935546875	199.9123077392578	183.87106323242188	147.6282501220703	121.07611083984375	121.74454498291016	142.37075805664062	203.80569458007812	206.32066345214844	191.57745361328125	197.57164001464844	154.478271484375	164.57781982421875	155.9590301513672	157.9417266845703	158.34848022460938	169.65826416015625	160.606689453125
P02652	APOA2	Apolipoprotein A-II	P02652	APOA2_HUMAN	6	11175.01	2303.068603515625	2238.125	2319.23974609375	2332.538330078125	2001.9906005859375	1930.8389892578125	1907.6180419921875	2084.1728515625	2022.1246337890625	2076.16162109375	1919.94482421875	2140.227294921875	2516.29638671875	2585.7919921875	2566.909912109375	2649.431884765625	1942.45361328125	1713.81591796875	1858.8248291015625	1867.626953125	1795.244873046875	1725.753662109375	1733.35546875	1759.8455810546875	2735.11474609375	2731.79638671875	2794.12841796875	2767.24658203125	1813.88720703125	1588.9742431640625	1599.01708984375	1472.1773681640625	3198.62646484375	2976.42236328125	3014.333984375	3034.34326171875	2354.669677734375	2200.523193359375	2423.162109375	2461.958251953125	2143.560302734375	2181.154052734375	2186.997314453125
P00734	F2	Prothrombin	P00734	THRB_HUMAN	21	70036.86	232.54417419433594	231.7349853515625	237.21546936035156	217.02078247070312	267.8043518066406	252.30772399902344	247.976806640625	240.22129821777344	207.201171875	205.88870239257812	210.6927947998047	233.3187255859375	257.6709289550781	280.3695983886719	255.00669860839844	291.1075744628906	161.88490295410156	152.9755401611328	167.0618438720703	142.28396606445312	261.48504638671875	252.36146545410156	258.0128173828125	261.5846252441406	291.1907653808594	279.81646728515625	278.608154296875	272.8604736328125	234.57400512695312	206.3251190185547	205.4794921875	217.86642456054688	303.0722961425781	314.94854736328125	291.01806640625	310.16961669921875	230.5548553466797	245.5731964111328	233.27947998046875	254.77236938476562	274.3955383300781	296.225341796875	287.4037170410156
P35542	SAA4	Serum amyloid A-4 protein	P35542	SAA4_HUMAN	6	14746.65	237.23252868652344	228.25099182128906	218.41131591796875	221.7067413330078	159.20765686035156	146.74647521972656	166.7606201171875	151.77072143554688	122.49793243408203	101.96379089355469	120.11126708984375	134.4640655517578	120.15257263183594	112.56524658203125	166.1634063720703	110.30976104736328	255.9215087890625	209.8487548828125	228.77484130859375	236.5389862060547	177.07740783691406	181.3730010986328	171.77520751953125	204.2957000732422	205.58364868164062	170.16683959960938	212.14984130859375	183.24147033691406	177.55410766601562	194.7630157470703	239.74217224121094	213.28443908691406	142.71102905273438	123.82011413574219	153.91908264160156	139.84259033203125	182.7587127685547	178.91712951660156	228.85276794433594	236.79302978515625	281.188232421875	247.83804321289062	250.35813903808594
Q76KX8	ZNF534	Zinc finger protein 534	Q76KX8	ZN534_HUMAN	1	77166.63	239.04217529296875	217.14405822753906	268.2972106933594	303.6755065917969	419.2345275878906	337.6256408691406	423.27484130859375	302.9466552734375	287.05780029296875	257.4756164550781	233.71466064453125	300.2062072753906	192.75906372070312	246.78839111328125	245.6321563720703	207.98886108398438	350.8468933105469	364.20245361328125	265.9267272949219	264.52142333984375	293.5665283203125	209.07125854492188	240.05274963378906	270.2391662597656	185.76255798339844	288.16162109375	238.76388549804688	238.08424377441406	295.8271179199219	368.78460693359375	373.3245849609375	335.6986999511719	140.45457458496094	134.3094940185547	173.6617431640625	163.08404541015625	164.13917541503906	133.4947052001953	NaN	160.33587646484375	348.1191711425781	436.2403564453125	278.5748596191406
P01704	IGLV2-14	Immunoglobulin lambda variable 2-14	P01704	LV214_HUMAN	1	12596.85	24.37382698059082	43.509639739990234	66.80635833740234	54.5203857421875	34.608882904052734	29.389360427856445	35.8403434753418	50.654781341552734	135.11244201660156	149.18101501464844	124.26727294921875	148.91192626953125	56.93804168701172	59.56807327270508	69.61575317382812	50.4534797668457	179.30731201171875	107.18608856201172	143.01742553710938	113.64525604248047	NaN	20.476505279541016	88.85287475585938	41.89783477783203	67.27496337890625	54.16621017456055	75.92451477050781	73.23056030273438	112.30042266845703	197.07688903808594	235.31121826171875	122.84681701660156	104.21110534667969	149.72816467285156	152.76760864257812	137.48507690429688	105.71292877197266	71.6652603149414	49.823463439941406	84.14945983886719	27.064571380615234	NaN	23.41077423095703
P01766	IGHV3-13	Immunoglobulin heavy variable 3-13	P01766	HV313_HUMAN	1	12506.22	24.85517120361328	28.406152725219727	30.2793025970459	26.333776473999023	44.95738220214844	37.10576629638672	34.007286071777344	35.83041763305664	NaN	NaN	11.70376205444336	35.30815505981445	NaN	NaN	19.051250457763672	NaN	NaN	46.19713592529297	20.646434783935547	NaN	NaN	NaN	NaN	12.26668930053711	19.020259857177734	11.295093536376953	NaN	16.683147430419922	20.426389694213867	41.323936462402344	49.57766342163086	29.43657875061035	NaN	NaN	17.06433868408203	NaN	27.57334327697754	36.57395935058594	54.9595832824707	35.34074783325195	16.44451332092285	31.607925415039062	20.055692672729492
O95445	APOM	Apolipoprotein M	O95445	APOM_HUMAN	5	21253.29	241.92054748535156	281.5348205566406	254.6885986328125	275.2205810546875	232.44927978515625	201.4807586669922	230.65675354003906	266.5740051269531	232.3428955078125	226.9784698486328	215.4060516357422	211.14883422851562	223.60943603515625	229.734619140625	241.6565704345703	214.8095245361328	225.5685272216797	272.4167785644531	266.838623046875	178.75039672851562	256.477783203125	335.3089599609375	290.3655700683594	264.84490966796875	281.5054626464844	289.7995300292969	212.4099578857422	249.8030242919922	253.2235870361328	246.1137237548828	219.84573364257812	273.7246398925781	214.07493591308594	255.57041931152344	221.5305938720703	223.36964416503906	311.50311279296875	372.4779357910156	295.35662841796875	310.4879455566406	414.3844909667969	352.32354736328125	363.74041748046875
P08603	CFH	Complement factor H	P08603	CFAH_HUMAN	40	139096.31	242.422119140625	237.981201171875	222.01296997070312	246.46067810058594	261.86431884765625	262.48199462890625	262.9911804199219	244.30648803710938	218.92300415039062	208.3667449951172	226.14974975585938	212.64881896972656	242.36351013183594	239.9735870361328	243.06533813476562	233.64707946777344	199.8546142578125	186.2388458251953	213.35540771484375	186.3604278564453	269.59326171875	261.0086669921875	264.836181640625	260.69976806640625	206.75592041015625	224.58042907714844	213.68020629882812	202.99032592773438	242.72735595703125	273.5656433105469	256.84246826171875	274.9637756347656	251.1230010986328	251.47042846679688	257.0337219238281	245.8061981201172	215.83226013183594	217.60040283203125	217.099609375	218.61636352539062	266.89495849609375	274.2264099121094	264.7963562011719
P01768;P0DP03	IGHV3-30;IGHV3-30-5	Immunoglobulin heavy variable 3-30;Immunoglobulin heavy variable 3-30-5	P01768;P0DP03	HV330_HUMAN;HVC05_HUMAN	5	12946.77;12946.77	245.4557647705078	284.9150390625	291.64794921875	277.07366943359375	199.4196014404297	161.1613311767578	157.60362243652344	181.23443603515625	457.3628234863281	492.275390625	507.92193603515625	494.0751647949219	292.3927307128906	297.2923583984375	344.0990905761719	311.90545654296875	379.87213134765625	318.0668640136719	340.447998046875	291.6289978027344	325.7823181152344	350.81280517578125	372.8746643066406	358.0451965332031	186.2477569580078	192.04544067382812	172.14488220214844	162.61636352539062	394.7412109375	482.7821960449219	580.2889404296875	566.5913696289062	223.46339416503906	193.37318420410156	281.275634765625	186.1599578857422	613.9059448242188	608.6470336914062	650.26708984375	569.1075439453125	238.15127563476562	245.3091583251953	238.43431091308594
P69905	HBA2	Hemoglobin subunit alpha	P69905	HBA_HUMAN	9	15257.54	247.5321502685547	213.53732299804688	247.14651489257812	266.2239074707031	237.1201171875	228.13153076171875	227.4582061767578	237.10543823242188	166.06304931640625	161.27317810058594	191.3206787109375	167.71365356445312	368.2002258300781	319.3686218261719	286.0584411621094	301.38916015625	221.83779907226562	297.7312316894531	265.20196533203125	295.31597900390625	374.30364990234375	382.8534851074219	404.5821838378906	387.20086669921875	274.8453674316406	244.1383514404297	266.01141357421875	244.1729736328125	231.4752960205078	190.18988037109375	172.579833984375	168.14088439941406	255.4833984375	280.1640319824219	224.3938446044922	259.0985107421875	592.2925415039062	605.9115600585938	594.1710815429688	570.5951538085938	201.18016052246094	167.30735778808594	215.1613311767578
Q9Y490	TLN1	Talin-1	Q9Y490	TLN1_HUMAN	27	269767.05	25.570159912109375	25.07733726501465	19.264110565185547	28.845500946044922	21.32809829711914	32.85595703125	24.77362823486328	26.65955352783203	26.196516036987305	34.551666259765625	41.90199661254883	52.02016067504883	22.59225082397461	24.248661041259766	31.88955307006836	27.985107421875	57.55366516113281	33.08834457397461	28.443531036376953	27.824993133544922	48.71544647216797	48.88815689086914	50.31753921508789	44.39689254760742	66.26705169677734	77.40011596679688	62.23414611816406	68.37952423095703	61.72530746459961	48.71916961669922	46.18668746948242	40.556640625	24.173728942871094	20.3635196685791	30.122848510742188	24.39211082458496	32.18064880371094	56.389434814453125	31.679365158081055	57.67079544067383	23.530683517456055	26.69965171813965	31.405309677124023
Q9NZC7	WWOX	WW domain-containing oxidoreductase	Q9NZC7	WWOX_HUMAN	2	46676.82	25.592893600463867	25.651992797851562	26.891035079956055	21.497907638549805	20.126928329467773	17.39666748046875	15.374672889709473	15.992708206176758	11.01021957397461	32.31192398071289	14.470588684082031	31.73334503173828	31.493711471557617	21.559410095214844	29.39964485168457	36.06183624267578	22.38165283203125	41.081233978271484	12.550469398498535	18.593219757080078	21.122100830078125	20.36906623840332	16.48463249206543	14.970663070678711	41.7687873840332	NaN	12.229013442993164	NaN	48.177833557128906	14.471626281738281	16.43462371826172	12.843999862670898	34.83399200439453	47.72677230834961	39.83628845214844	19.935375213623047	15.33643913269043	19.433799743652344	15.151917457580566	44.36682891845703	27.60725975036621	17.509077072143555	NaN
P55157	MTTP	Microsomal triglyceride transfer protein large subunit	P55157	MTP_HUMAN	1	99351.2	25.895660400390625	NaN	NaN	NaN	NaN	NaN	16.766921997070312	15.518104553222656	54.50459671020508	NaN	NaN	NaN	NaN	NaN	20.263912200927734	NaN	22.759521484375	46.03512191772461	NaN	NaN	31.744325637817383	NaN	23.091707229614258	NaN	NaN	NaN	29.80661964416504	NaN	59.44763946533203	30.683292388916016	117.66667175292969	NaN	NaN	NaN	NaN	21.573162078857422	NaN	NaN	47.136985778808594	14.417390823364258	21.822439193725586	NaN	NaN
P04003	C4BPA	C4b-binding protein alpha chain	P04003	C4BPA_HUMAN	20	67033.18	253.00082397460938	242.97357177734375	237.4611053466797	252.47621154785156	335.6595764160156	304.73773193359375	311.7690124511719	303.98187255859375	219.7824249267578	186.8124237060547	203.59857177734375	174.61474609375	261.9194641113281	231.6204376220703	225.80020141601562	239.1082763671875	134.68739318847656	125.2920913696289	137.33279418945312	152.6935272216797	304.707763671875	282.1510009765625	245.20375061035156	274.0074157714844	197.556396484375	209.3560333251953	218.6398162841797	211.5675506591797	253.46116638183594	284.3669738769531	287.47320556640625	271.90167236328125	212.4508819580078	211.60064697265625	221.23226928710938	228.1185302734375	191.69192504882812	207.5636749267578	193.74612426757812	171.01284790039062	243.5662078857422	236.69229125976562	248.91302490234375
P10909	CLU	Clusterin	P10909	CLUS_HUMAN	15	52494.57	254.56875610351562	251.183349609375	246.2713165283203	260.1695861816406	283.1988830566406	275.7460632324219	267.210205078125	272.2869567871094	285.3858947753906	227.6444854736328	290.8033752441406	274.21307373046875	244.44740295410156	250.0249786376953	241.8457489013672	254.49501037597656	271.5968933105469	275.58154296875	281.9400329589844	266.03253173828125	263.0682067871094	255.904296875	255.97930908203125	241.88211059570312	301.7049865722656	306.4146423339844	298.6046142578125	320.9786071777344	241.11700439453125	237.0646209716797	245.44308471679688	244.4479217529297	276.88848876953125	268.9079284667969	270.43328857421875	276.0810546875	254.83987426757812	251.69618225097656	255.36227416992188	267.75592041015625	226.25830078125	275.6366271972656	268.53948974609375
P0DOY2;P0DOY3	IGLC2;IGLC3	Immunoglobulin lambda constant 2;Immunoglobulin lambda constant 3	P0DOY2;P0DOY3	IGLC2_HUMAN;IGLC3_HUMAN	7	11293.56;11265.55	2548.508544921875	2340.603759765625	2420.60009765625	2128.678955078125	1549.77880859375	1750.8837890625	1476.939208984375	1628.5574951171875	3458.37841796875	3483.509033203125	3715.36376953125	3837.768798828125	1991.7581787109375	1924.0789794921875	1853.5379638671875	1737.28857421875	3987.8037109375	3503.130615234375	3908.9072265625	3252.562255859375	2665.982421875	2754.72314453125	3360.3037109375	2701.540283203125	1680.736572265625	1659.3421630859375	1466.2388916015625	1689.4339599609375	3916.5263671875	5010.8662109375	5151.69970703125	5966.3798828125	2039.5538330078125	2093.0869140625	2361.557373046875	2325.863037109375	3673.43896484375	3777.685791015625	4032.8779296875	3779.878662109375	1551.435546875	1671.3990478515625	1478.353271484375
Q9H892	TTC12	Tetratricopeptide repeat protein 12	Q9H892	TTC12_HUMAN	1	78755.94	26.5428466796875	13.12707805633545	7.450557231903076	NaN	12.32445240020752	13.779358863830566	19.40321922302246	NaN	NaN	8.17696475982666	7.3324456214904785	NaN	15.877083778381348	11.238213539123535	6.632903099060059	22.95425033569336	11.76770305633545	12.088613510131836	13.051033020019531	5.859494686126709	NaN	NaN	NaN	63.93803405761719	18.833080291748047	20.398757934570312	15.27698802947998	19.44169807434082	26.655033111572266	28.68276023864746	13.529182434082031	NaN	20.87240219116211	10.334914207458496	16.241865158081055	NaN	NaN	NaN	7.282589912414551	NaN	15.072975158691406	14.338862419128418	17.18302345275879
P02787	TF	Serotransferrin	P02787	TRFE_HUMAN	57	77049.86	2660.027587890625	2660.392822265625	2657.904541015625	2618.547607421875	2759.131591796875	2757.053955078125	2693.198974609375	2657.0625	2564.27880859375	2642.303955078125	2598.952392578125	2434.216064453125	3288.8671875	3264.92578125	3395.95751953125	3293.68896484375	3592.64111328125	3559.86279296875	3444.36328125	3416.427490234375	2127.618896484375	2158.66357421875	2159.8369140625	2335.064697265625	3148.80517578125	3003.34130859375	2952.40283203125	2998.15234375	2250.722412109375	1927.5863037109375	1988.0108642578125	1927.65576171875	4325.6044921875	4299.54736328125	4456.015625	4467.748046875	4834.22705078125	4690.98095703125	4556.99462890625	4580.04931640625	4466.11181640625	4456.0205078125	4430.365234375
P68871	HBB	Hemoglobin subunit beta	P68871	HBB_HUMAN	14	15998.4	267.7254333496094	240.777099609375	269.14654541015625	265.529541015625	284.07171630859375	234.4974822998047	269.28839111328125	274.0586853027344	250.96241760253906	209.2295684814453	205.89202880859375	190.6195068359375	400.3360595703125	433.558349609375	395.9170227050781	407.46539306640625	365.54241943359375	361.6214294433594	374.0471496582031	355.0278625488281	474.49139404296875	448.6575927734375	419.3360900878906	465.498291015625	321.219970703125	307.2197570800781	338.37933349609375	334.84368896484375	233.59930419921875	198.46990966796875	223.9695587158203	202.63755798339844	380.5109558105469	409.6242370605469	381.4259948730469	392.9612121582031	597.420166015625	585.2720947265625	636.0451049804688	666.7819213867188	230.07608032226562	248.7772674560547	263.8674621582031
P02790	HPX	Hemopexin	P02790	HEMO_HUMAN	22	51676.37	2693.651611328125	2716.828369140625	2755.886962890625	2807.995361328125	2403.87109375	2271.898681640625	2297.890869140625	2234.96728515625	1747.04150390625	1812.229736328125	1878.391845703125	1776.22509765625	2251.4111328125	2246.795166015625	2234.978271484375	2157.22216796875	2349.895751953125	2393.020751953125	2529.237060546875	2468.846923828125	1779.8642578125	1875.2620849609375	1863.2535400390625	1896.52880859375	1911.4051513671875	1803.9669189453125	1883.1339111328125	1888.024658203125	1877.93896484375	1942.0394287109375	1955.2908935546875	1926.695068359375	2054.294677734375	2052.554931640625	2068.58837890625	1958.423828125	2045.025146484375	1954.7369384765625	1925.7216796875	1909.7008056640625	3058.966552734375	2751.90966796875	2807.011962890625
Q9C0A0	CNTNAP4	Contactin-associated protein-like 4	Q9C0A0	CNTP4_HUMAN	1	145274.39	27.192602157592773	21.97133445739746	15.317509651184082	13.781449317932129	8.748412132263184	11.795602798461914	15.291111946105957	7.949323654174805	30.2310791015625	7.7275590896606445	11.584878921508789	NaN	22.34296989440918	17.384632110595703	24.118778228759766	36.91677474975586	NaN	22.24673080444336	17.15048599243164	48.3210334777832	9.005217552185059	20.00353240966797	20.278430938720703	19.12199592590332	12.008056640625	16.92953109741211	14.015424728393555	27.73777198791504	10.723523139953613	NaN	9.206174850463867	17.35997200012207	9.834516525268555	14.399916648864746	13.686025619506836	19.627172470092773	14.709622383117676	13.617864608764648	NaN	59.49278259277344	11.487743377685547	92.40093231201172	30.361970901489258
A0M8Q6	IGLC7	Immunoglobulin lambda constant 7	A0M8Q6	IGLC7_HUMAN	3	11253.59	27.542858123779297	50.390254974365234	41.14832305908203	25.734127044677734	5.739722728729248	NaN	3.4023706912994385	9.12060546875	7.895175933837891	6.986300468444824	16.581527709960938	6.417285919189453	6.627366542816162	13.078231811523438	6.893451690673828	10.774938583374023	4.68267297744751	14.932707786560059	27.194429397583008	26.20235824584961	6.469620227813721	NaN	NaN	NaN	12.815805435180664	7.496173858642578	7.456150054931641	3.4949395656585693	12.416630744934082	NaN	22.327497482299805	NaN	NaN	NaN	NaN	NaN	11.809109687805176	25.60071563720703	8.434306144714355	8.573651313781738	25.70836639404297	20.74225425720215	15.682766914367676
Q7Z7G0	ABI3BP	Target of Nesh-SH3	Q7Z7G0	TARSH_HUMAN	1	117895.07	27.974029541015625	43.064292907714844	30.496646881103516	12.795120239257812	29.160018920898438	33.85980987548828	34.40468978881836	24.25966453552246	61.49708557128906	41.9965934753418	34.36161422729492	44.8026123046875	34.71630096435547	35.093204498291016	30.93588638305664	20.395912170410156	39.57669448852539	12.329532623291016	33.22096633911133	37.919185638427734	45.65502166748047	30.418027877807617	29.85692024230957	64.06204223632812	37.79107666015625	47.96367645263672	38.52585983276367	48.18205642700195	22.179628372192383	23.193321228027344	12.128345489501953	13.788330078125	52.97833251953125	50.86970901489258	31.10037612915039	60.71273422241211	34.88591003417969	45.45370864868164	50.94710922241211	30.66813850402832	34.93684768676758	36.066280364990234	24.09061622619629
A0A0J9YXX1	IGHV5-10-1	Immunoglobulin heavy variable 5-10-1	A0A0J9YXX1	HV5X1_HUMAN	1	12772.57	272.9341735839844	306.6812438964844	316.1439208984375	235.856689453125	404.7730407714844	347.4132080078125	347.8787536621094	315.9676818847656	394.4205627441406	414.3405456542969	306.0884704589844	351.2630615234375	226.1299591064453	210.7450408935547	229.79478454589844	206.03756713867188	73.0408706665039	37.60458755493164	53.72562789916992	38.592769622802734	332.6879577636719	481.0435485839844	432.8276062011719	404.18365478515625	156.20486450195312	161.25991821289062	170.58340454101562	176.23165893554688	320.93853759765625	391.8582458496094	402.1947937011719	477.1183166503906	243.99392700195312	208.89369201660156	230.9247589111328	198.7179412841797	852.7951049804688	862.2908935546875	808.3451538085938	771.4727172851562	252.4674072265625	256.62109375	233.56005859375
Q00587	CDC42EP1	Cdc42 effector protein 1	Q00587	BORG5_HUMAN	1	40294.81	28.105533599853516	40.797332763671875	27.07063865661621	41.85092544555664	NaN	22.54572105407715	23.543590545654297	18.664426803588867	147.51229858398438	40.97321701049805	50.572906494140625	NaN	35.68760299682617	28.919010162353516	37.11526107788086	22.605466842651367	70.568603515625	60.64577865600586	39.501251220703125	44.47287368774414	NaN	40.83793640136719	24.1849308013916	40.392478942871094	23.840120315551758	20.824949264526367	24.048669815063477	24.84248924255371	50.38018035888672	46.180423736572266	56.938228607177734	35.572940826416016	24.71438217163086	11.8735933303833	30.99250602722168	39.05582046508789	58.78884506225586	63.22816848754883	42.277950286865234	34.69606018066406	27.011898040771484	25.517492294311523	53.079734802246094
O75882	ATRN	Attractin	O75882	ATRN_HUMAN	3	158536.87	28.50984001159668	23.809864044189453	28.216716766357422	22.450334548950195	25.290842056274414	20.971715927124023	26.72597885131836	20.128475189208984	28.661178588867188	16.333545684814453	29.407474517822266	29.286312103271484	20.603837966918945	17.286489486694336	16.674165725708008	20.994413375854492	20.83468246459961	24.55327796936035	16.903221130371094	18.34990692138672	29.96456527709961	22.579078674316406	26.22663116455078	35.20233917236328	28.69414520263672	32.247859954833984	23.41533660888672	29.51034927368164	34.48682403564453	29.443952560424805	14.268318176269531	23.10419273376465	28.76668357849121	22.533967971801758	26.906423568725586	27.10369110107422	27.06468391418457	32.954734802246094	27.658597946166992	23.8387451171875	28.107545852661133	24.1700439453125	34.15769577026367
P55060	CSE1L	Exportin-2	P55060	XPO2_HUMAN	1	110416.61	28.52459144592285	37.08900833129883	34.50088882446289	31.280961990356445	NaN	23.850004196166992	22.631179809570312	17.716432571411133	52.1761589050293	37.64297103881836	58.354331970214844	76.88914489746094	29.81549072265625	41.23261260986328	29.82245445251465	37.15642547607422	51.536842346191406	21.419483184814453	39.00864791870117	40.79574203491211	NaN	46.63005447387695	23.630441665649414	NaN	14.980982780456543	NaN	NaN	25.038400650024414	46.009918212890625	53.80445098876953	82.18824768066406	57.133384704589844	NaN	30.809423446655273	30.252925872802734	32.246944427490234	NaN	NaN	23.116731643676758	26.580280303955078	3.8780500888824463	71.43246459960938	NaN
Q9Y4I1	MYO5A	Unconventional myosin-Va	Q9Y4I1	MYO5A_HUMAN	1	215404.97	28.533859252929688	34.460750579833984	NaN	41.24833679199219	33.61119079589844	NaN	NaN	NaN	41.675235748291016	16.02507972717285	64.76655578613281	61.212257385253906	28.430620193481445	NaN	46.35953903198242	33.333587646484375	36.0850830078125	29.251834869384766	49.693115234375	36.079063415527344	40.134605407714844	NaN	31.064355850219727	43.86207580566406	28.695165634155273	31.261579513549805	NaN	NaN	18.413463592529297	NaN	33.154029846191406	28.281681060791016	25.09441375732422	NaN	37.49357986450195	NaN	46.65201187133789	NaN	35.74614334106445	68.24916076660156	NaN	36.187808990478516	22.95380401611328
P04275	VWF	von Willebrand factor	P04275	VWF_HUMAN	7	309264.51	28.587093353271484	29.56829833984375	24.973247528076172	29.416912078857422	12.533185958862305	11.86740493774414	13.209111213684082	20.97735595703125	25.747785568237305	38.03348159790039	25.102453231811523	26.87653350830078	28.224693298339844	22.116130828857422	25.29720115661621	22.4888973236084	36.82798385620117	28.609390258789062	28.994239807128906	35.009727478027344	23.533809661865234	29.903772354125977	37.19392395019531	22.601896286010742	17.52934455871582	23.755529403686523	27.456880569458008	40.68073272705078	14.95676326751709	23.432764053344727	29.895809173583984	21.467750549316406	37.0034294128418	26.280410766601562	34.37324905395508	35.40555191040039	NaN	37.33393859863281	12.193281173706055	35.57315444946289	12.1572904586792	NaN	NaN
P04264	KRT1	Keratin, type II cytoskeletal 1	P04264	K2C1_HUMAN	25	66038.73	29.539880752563477	31.60641098022461	24.191953659057617	27.21249771118164	17.32154655456543	20.315433502197266	17.605709075927734	22.363399505615234	51.95881271362305	44.909515380859375	49.71654510498047	53.9343147277832	29.8699951171875	35.39036178588867	37.972721099853516	33.071353912353516	51.77910614013672	53.0373649597168	55.07442855834961	52.43119430541992	167.99305725097656	168.0808868408203	177.60986328125	172.64901733398438	37.72098922729492	35.7225227355957	37.21122741699219	37.575531005859375	41.50231170654297	45.55613708496094	38.01232147216797	48.95035934448242	23.41829490661621	19.786033630371094	23.475130081176758	17.757038116455078	20.067241668701172	22.03111457824707	22.090911865234375	25.134910583496094	39.86271667480469	31.438278198242188	34.81272506713867
P02649	APOE	Apolipoprotein E	P02649	APOE_HUMAN	22	36154.08	293.754638671875	274.8475036621094	304.1070861816406	279.27886962890625	313.7165222167969	298.94317626953125	320.1676330566406	301.5320739746094	302.8396911621094	278.9300231933594	294.6217956542969	270.3613586425781	256.1424865722656	248.1328582763672	255.58206176757812	242.94190979003906	296.82464599609375	296.9612121582031	291.2237243652344	282.95050048828125	339.4987487792969	323.5384826660156	334.8553771972656	349.4876708984375	359.04986572265625	405.0794677734375	380.1236267089844	368.57171630859375	300.9814758300781	259.522705078125	277.5931701660156	280.90325927734375	341.9251708984375	339.1725158691406	355.8847961425781	367.4991760253906	341.759033203125	320.7685852050781	312.2404479980469	337.6861572265625	298.60491943359375	305.5950927734375	274.1949157714844
A0A0J9YW62		Immunoglobulin V-set domain-containing protein (Fragment)	A0A0J9YW62	A0A0J9YW62_HUMAN	1	13250.11	295.1460266113281	300.2644348144531	314.41461181640625	265.79498291015625	258.90838623046875	217.5731201171875	228.34165954589844	199.88003540039062	313.9024963378906	224.5367431640625	247.07777404785156	255.278076171875	268.17218017578125	274.3162536621094	377.0896911621094	287.2044982910156	269.7890319824219	301.877197265625	285.5961608886719	233.2062530517578	221.48460388183594	305.94891357421875	393.9366149902344	390.69610595703125	263.62908935546875	363.48516845703125	320.59552001953125	315.5694580078125	270.6694030761719	192.24343872070312	201.34742736816406	208.18472290039062	249.31887817382812	229.7695770263672	228.92987060546875	268.56781005859375	252.88800048828125	313.20367431640625	259.92462158203125	284.0731201171875	326.5908508300781	311.3206481933594	322.92010498046875
A0A075B6I1	IGLV4-60	Immunoglobulin lambda variable 4-60	A0A075B6I1	LV460_HUMAN	1	12987.48	3.018061399459839	5.882349014282227	2.3946168422698975	1.613144040107727	5.551663875579834	2.41467547416687	3.1826963424682617	3.2350070476531982	NaN	7.9228596687316895	10.558810234069824	NaN	NaN	NaN	NaN	NaN	NaN	NaN	1.79055917263031	NaN	3.8683853149414062	10.445734024047852	10.23626708984375	6.543874263763428	NaN	NaN	2.8671679496765137	NaN	NaN	NaN	3.9907302856445312	NaN	NaN	NaN	NaN	NaN	NaN	2.9270589351654053	10.371681213378906	NaN	NaN	NaN	NaN
Q15848	ADIPOQ	Adiponectin	Q15848	ADIPO_HUMAN	2	26413.64	30.128660202026367	33.07935333251953	20.99761390686035	17.835018157958984	10.102542877197266	12.592718124389648	14.525279998779297	10.237248420715332	NaN	NaN	NaN	NaN	17.62665557861328	21.52188491821289	18.40958023071289	16.36103057861328	17.31788444519043	20.340255737304688	13.193472862243652	21.058366775512695	18.99186134338379	NaN	10.767682075500488	NaN	16.355512619018555	25.156797409057617	8.244156837463379	17.865495681762695	NaN	NaN	8.53364372253418	NaN	13.138654708862305	7.404573917388916	15.393362998962402	14.86898136138916	15.669631004333496	12.343819618225098	10.249666213989258	20.46718978881836	26.12735366821289	25.420713424682617	18.523178100585938
O75636	FCN3	Ficolin-3	O75636	FCN3_HUMAN	5	32902.98	30.287410736083984	26.961606979370117	NaN	28.167936325073242	63.57681655883789	63.655670166015625	78.15692138671875	68.03790283203125	70.78656005859375	82.17896270751953	82.60060119628906	75.61158752441406	90.23685455322266	95.22367095947266	74.30244445800781	105.86998748779297	88.37362670898438	64.30075073242188	68.53368377685547	56.20531463623047	71.3769302368164	68.86873626708984	48.51017761230469	62.50299072265625	63.12886047363281	66.97979736328125	70.916259765625	79.49806213378906	71.08991241455078	97.4642105102539	99.37628936767578	54.077213287353516	67.46968078613281	64.15278625488281	80.77067565917969	72.14042663574219	59.193294525146484	70.5431900024414	58.40408706665039	71.98877716064453	34.221656799316406	48.31682586669922	39.686561584472656
P43251	BTD	Biotinidase	P43251	BTD_HUMAN	3	61132.91	30.971559524536133	29.22996711730957	30.274532318115234	30.891748428344727	30.673667907714844	35.690025329589844	24.107913970947266	24.71855354309082	25.259626388549805	NaN	28.643844604492188	29.758508682250977	21.64696502685547	24.60259437561035	27.201499938964844	42.797584533691406	18.79693603515625	34.31782531738281	27.63779640197754	44.860164642333984	25.069927215576172	NaN	36.92768859863281	18.716096878051758	16.196514129638672	27.766998291015625	23.8976993560791	29.242773056030273	49.699527740478516	NaN	NaN	NaN	30.032873153686523	31.391525268554688	46.357032775878906	27.38942527770996	34.086483001708984	30.742143630981445	38.30101776123047	38.77348327636719	21.866268157958984	29.139690399169922	29.164913177490234
P02760	AMBP	Protein AMBP	P02760	AMBP_HUMAN	9	38999.47	306.63311767578125	300.5024108886719	320.2979736328125	230.33493041992188	316.39227294921875	265.3741760253906	269.18646240234375	298.6459655761719	224.2588348388672	223.0886688232422	219.8939666748047	230.506591796875	233.77151489257812	241.76022338867188	261.5826416015625	233.2643585205078	354.98382568359375	310.0762939453125	282.7697448730469	269.3944091796875	319.80999755859375	241.6919403076172	288.14251708984375	303.1127014160156	297.427734375	306.9406433105469	249.5716094970703	277.8788146972656	284.2085876464844	315.73822021484375	343.98382568359375	281.1362609863281	342.48681640625	307.50946044921875	326.7363586425781	316.698486328125	290.1697082519531	384.35986328125	292.3032531738281	318.2359313964844	362.1893615722656	307.2525634765625	307.9365539550781
O14901	KLF11	Krueppel-like factor 11	O14901	KLF11_HUMAN	1	55139.1	31.13069725036621	31.879526138305664	15.412768363952637	34.65190124511719	37.17535400390625	35.54151916503906	39.87648391723633	43.52786636352539	119.4734878540039	182.04554748535156	127.78002166748047	123.2798843383789	33.478973388671875	32.36541748046875	40.08580780029297	33.746788024902344	75.39421081542969	80.39244842529297	77.94123077392578	82.81610870361328	44.07883071899414	45.19678497314453	59.61798858642578	46.07286071777344	54.99912643432617	45.0906982421875	62.61891174316406	36.2336540222168	59.13111877441406	136.34365844726562	103.64869689941406	127.77386474609375	17.875032424926758	14.862032890319824	35.69830322265625	14.008782386779785	103.97334289550781	103.5932388305664	103.84679412841797	93.91816711425781	67.3420181274414	81.61920928955078	47.139705657958984
O75912	DGKI	Diacylglycerol kinase iota	O75912	DGKI_HUMAN	1	116997.24	31.567241668701172	NaN	56.13376235961914	27.06940269470215	NaN	NaN	43.10820770263672	39.88521194458008	NaN	43.19533920288086	39.03398513793945	52.97821807861328	45.46749496459961	36.727046966552734	46.29405975341797	35.50229263305664	44.70400619506836	26.480424880981445	54.94559860229492	NaN	NaN	27.846153259277344	60.209625244140625	NaN	79.44400024414062	NaN	50.62745666503906	NaN	NaN	NaN	42.63829040527344	NaN	39.74714660644531	NaN	47.667423248291016	NaN	NaN	NaN	59.73694610595703	56.0167236328125	60.478389739990234	NaN	59.900184631347656
P36980	CFHR2	Complement factor H-related protein 2	P36980	FHR2_HUMAN	2	30650.73	31.76835060119629	15.749828338623047	13.881394386291504	24.951030731201172	18.48496437072754	29.66646385192871	20.369571685791016	19.580591201782227	9.005764961242676	8.726341247558594	20.18093490600586	17.83592414855957	11.888336181640625	9.676217079162598	21.183944702148438	7.229897975921631	19.926931381225586	22.12733268737793	19.198673248291016	32.06071472167969	22.882905960083008	11.938518524169922	27.018190383911133	17.524616241455078	14.718145370483398	16.08748435974121	10.054900169372559	8.4595947265625	24.46925163269043	34.29918670654297	28.476900100708008	54.89385223388672	27.483150482177734	28.993974685668945	18.45272445678711	19.43477439880371	14.871331214904785	16.316686630249023	27.371135711669922	14.70991325378418	32.365501403808594	22.873111724853516	33.668235778808594
P19827	ITIH1	Inter-alpha-trypsin inhibitor heavy chain H1	P19827	ITIH1_HUMAN	22	101389.12	313.33489990234375	311.0401611328125	314.0142822265625	331.9505615234375	375.09228515625	382.2862854003906	402.39642333984375	369.09832763671875	287.4149169921875	277.2079772949219	273.7474060058594	261.8628234863281	293.4139404296875	315.42462158203125	298.8998107910156	305.67510986328125	265.8308410644531	238.21206665039062	266.17498779296875	268.4069519042969	332.3682556152344	325.4353332519531	354.6406555175781	312.3936462402344	363.15155029296875	380.81591796875	375.9705810546875	372.27325439453125	280.5007019042969	232.1715850830078	223.44168090820312	236.97067260742188	328.9964904785156	332.0391540527344	331.08636474609375	306.6670227050781	323.0472412109375	315.4400329589844	369.3575134277344	316.6827392578125	299.2353820800781	273.1912536621094	294.72344970703125
P23083	IGHV1-2	Immunoglobulin heavy variable 1-2	P23083	HV102_HUMAN	3	13084.82	315.7701416015625	312.4154968261719	258.0331726074219	267.1695556640625	230.5126953125	240.1151885986328	264.1684265136719	230.2323455810547	670.0230712890625	527.003173828125	608.3062133789062	687.425537109375	300.6221618652344	314.8406066894531	375.13861083984375	345.5689392089844	616.7023315429688	512.2982177734375	571.5219116210938	580.6334838867188	246.21282958984375	286.7210998535156	262.9036865234375	289.6117248535156	187.56985473632812	197.36923217773438	174.15780639648438	169.8503875732422	419.1701354980469	670.090576171875	566.7521362304688	691.6908569335938	202.75010681152344	208.94952392578125	223.55470275878906	146.57752990722656	371.0286865234375	288.7115173339844	355.2490234375	317.5343322753906	226.14114379882812	208.56610107421875	144.43092346191406
P02533	KRT14	Keratin, type I cytoskeletal 14	P02533	K1C14_HUMAN	14	51561.46	33.481571197509766	32.14385223388672	47.48782730102539	46.524322509765625	21.23402976989746	13.511469841003418	13.399171829223633	21.70311164855957	72.76634979248047	48.665374755859375	58.532413482666016	62.2365837097168	22.124082565307617	37.61821365356445	32.17764663696289	36.32131576538086	39.78722381591797	34.5043830871582	47.01068115234375	40.74530029296875	147.91494750976562	118.46284484863281	132.6792449951172	112.71212768554688	34.47178268432617	52.7921257019043	41.921409606933594	26.886110305786133	35.71054458618164	34.140464782714844	35.93967056274414	32.920196533203125	21.010366439819336	26.197532653808594	41.0317497253418	9.352795600891113	39.25169372558594	NaN	37.45966720581055	18.527908325195312	24.56158447265625	31.74407196044922	31.92795181274414
P0C0L5	C4B_2	Complement C4-B	P0C0L5	CO4B_HUMAN	2	192751.45	33.609256744384766	NaN	25.48172378540039	18.24112319946289	22.86587142944336	33.05329513549805	26.55478286743164	20.92249298095703	33.858768463134766	30.097171783447266	48.3237190246582	24.848834991455078	44.57255935668945	36.014488220214844	NaN	38.37752151489258	59.83866882324219	52.100730895996094	48.452186584472656	52.13188934326172	NaN	NaN	NaN	3.733924150466919	21.436500549316406	32.91157150268555	40.686614990234375	39.93060302734375	42.61604309082031	54.905487060546875	54.880287170410156	38.61726379394531	71.91220092773438	83.15982818603516	82.92999267578125	82.28514099121094	10.35022258758545	22.027971267700195	13.028863906860352	24.282012939453125	41.56031036376953	32.622684478759766	63.812286376953125
A0A0B4J1V6	IGHV3-73	Immunoglobulin heavy variable 3-73	A0A0B4J1V6	HV373_HUMAN	1	12857.67	33.954750061035156	NaN	47.565364837646484	NaN	NaN	NaN	NaN	NaN	NaN	42.602684020996094	66.50709533691406	64.86904907226562	NaN	NaN	NaN	NaN	38.642051696777344	53.76951217651367	NaN	NaN	NaN	26.147747039794922	NaN	80.32420349121094	NaN	NaN	NaN	NaN	56.596275329589844	97.6980209350586	90.14093780517578	102.5839614868164	NaN	24.10108184814453	NaN	46.016502380371094	65.6566390991211	58.9679069519043	49.0431022644043	NaN	NaN	NaN	NaN
Q02985	CFHR3	Complement factor H-related protein 3	Q02985	FHR3_HUMAN	1	37323.25	34.099945068359375	NaN	NaN	21.583290100097656	30.729482650756836	16.804367065429688	30.018037796020508	30.346912384033203	NaN	29.379165649414062	30.946697235107422	NaN	34.654212951660156	16.742990493774414	29.10276985168457	NaN	20.270545959472656	28.334388732910156	21.745637893676758	20.173677444458008	24.33629035949707	32.91924285888672	35.04328536987305	19.96828269958496	32.96053695678711	24.833200454711914	33.96651840209961	NaN	39.35569381713867	64.65925598144531	64.0535659790039	49.73725128173828	15.924530029296875	30.6630859375	18.437671661376953	63.46465301513672	31.192163467407227	20.463882446289062	37.96208190917969	NaN	NaN	NaN	36.79828643798828
Q14520	HABP2	Hyaluronan-binding protein 2	Q14520	HABP2_HUMAN	3	62671.7	34.199642181396484	36.80613327026367	40.26999282836914	54.21281814575195	36.892127990722656	37.86330795288086	32.66086959838867	39.17230224609375	15.250664710998535	25.451244354248047	38.71332550048828	18.195642471313477	40.5941276550293	28.648221969604492	39.02778625488281	25.877424240112305	29.759183883666992	47.20448684692383	36.432884216308594	42.458526611328125	26.9006290435791	21.47279167175293	24.54608726501465	29.20447540283203	43.055233001708984	25.972736358642578	24.25423240661621	26.311481475830078	23.401611328125	29.001707077026367	38.733863830566406	NaN	47.64286422729492	48.8697395324707	44.452266693115234	57.76614761352539	23.122112274169922	30.167787551879883	19.325397491455078	38.91690444946289	44.45653533935547	36.762699127197266	38.68765640258789
P02042	HBD	Hemoglobin subunit delta	P02042	HBD_HUMAN	3	16055.47	34.39253616333008	23.471664428710938	26.90516471862793	24.956602096557617	22.28274154663086	18.289764404296875	21.13167953491211	13.057437896728516	NaN	12.635180473327637	19.316984176635742	NaN	NaN	25.97553062438965	17.856239318847656	22.283475875854492	12.935980796813965	26.961227416992188	18.427152633666992	31.943693161010742	33.24943542480469	25.122629165649414	31.75450325012207	45.37074661254883	24.989789962768555	26.362295150756836	20.179645538330078	28.72726058959961	14.468257904052734	NaN	NaN	NaN	14.14892578125	13.02416706085205	21.69972801208496	28.036176681518555	29.94598960876465	33.66474914550781	38.16055679321289	25.816335678100586	14.322921752929688	NaN	16.80919075012207
B3KU38;P0DPB3	IQCJ-SCHIP1;SCHIP1	IQCJ-SCHIP1 readthrough transcript protein;Schwannomin-interacting protein 1	B3KU38;P0DPB3	IQIP1_HUMAN;SCHI1_HUMAN	1	62247.95;53479.95	34.649375915527344	80.45610046386719	57.103214263916016	64.99665069580078	57.49091720581055	59.414066314697266	26.792240142822266	46.931880950927734	64.09152221679688	77.2281494140625	59.65711975097656	87.00106048583984	NaN	70.06970977783203	64.27348327636719	78.0397720336914	47.26587677001953	46.53636169433594	NaN	51.64282989501953	72.16455841064453	78.81266021728516	63.28543472290039	NaN	NaN	38.604034423828125	56.83462142944336	51.920345306396484	46.47654724121094	28.015134811401367	17.893503189086914	87.24351501464844	56.258995056152344	NaN	55.5047492980957	30.27021026611328	83.71668243408203	81.92007446289062	60.01176834106445	68.02774810791016	82.11355590820312	68.41444396972656	76.06370544433594
P07360	C8G	Complement component C8 gamma chain	P07360	CO8G_HUMAN	7	22277.46	34.69969177246094	41.43156814575195	38.508094787597656	46.1445198059082	36.189453125	34.57015609741211	36.646549224853516	38.53018569946289	46.863712310791016	32.81815719604492	37.722869873046875	37.84054183959961	30.355127334594727	25.566688537597656	31.9126033782959	20.870615005493164	54.70589828491211	51.372718811035156	35.84358215332031	36.27781677246094	36.02048873901367	34.12883758544922	38.974788665771484	31.259204864501953	28.717721939086914	23.12134552001953	22.001375198364258	24.616161346435547	25.174081802368164	29.953310012817383	44.59748840332031	32.43205261230469	30.69182586669922	26.083847045898438	39.05461502075195	21.827594757080078	46.28571701049805	31.312191009521484	29.819107055664062	27.428028106689453	33.1165771484375	35.58671188354492	36.946353912353516
P61626	LYZ	Lysozyme C	P61626	LYSC_HUMAN	1	16537.01	34.726924896240234	NaN	NaN	38.77165222167969	33.6847038269043	63.14235305786133	39.81070327758789	41.562984466552734	NaN	NaN	32.277610778808594	52.1598014831543	25.694198608398438	19.53156280517578	NaN	29.772741317749023	34.607940673828125	NaN	28.42430877685547	36.7894401550293	45.77709197998047	43.71599197387695	34.53828048706055	36.00197982788086	22.23917579650879	33.37873840332031	NaN	38.42099380493164	25.97626495361328	58.0953483581543	53.17348098754883	39.01251220703125	NaN	17.32753562927246	26.945520401000977	32.879825592041016	52.27483367919922	77.54777526855469	39.119361877441406	NaN	NaN	44.34639358520508	39.77202606201172
Q08380	LGALS3BP	Galectin-3-binding protein	Q08380	LG3BP_HUMAN	6	65331	34.90977478027344	40.63613510131836	34.94426727294922	27.87007713317871	39.110721588134766	47.720802307128906	46.84814453125	37.17501449584961	88.30018615722656	44.19852066040039	47.509944915771484	34.93483352661133	88.03172302246094	81.48027801513672	72.26433563232422	91.72595977783203	45.36598587036133	52.42631149291992	50.8182258605957	44.44179153442383	44.532257080078125	50.91718673706055	41.443153381347656	49.131736755371094	46.18876647949219	36.42612838745117	34.27449035644531	40.932945251464844	45.30490493774414	41.00201416015625	40.128570556640625	31.42349624633789	80.26073455810547	68.38304901123047	72.65689086914062	68.01953125	54.5543327331543	52.31886291503906	49.94704055786133	57.432861328125	35.40226364135742	30.20490837097168	29.434375762939453
P0DJI9	SAA2	Serum amyloid A-2 protein	P0DJI9	SAA2_HUMAN	1	13527.09	34.92828369140625	22.962867736816406	41.09111404418945	42.420326232910156	NaN	NaN	NaN	NaN	16.117036819458008	NaN	NaN	NaN	NaN	21.872472763061523	NaN	NaN	NaN	NaN	19.611709594726562	NaN	NaN	NaN	9.643860816955566	NaN	NaN	NaN	NaN	NaN	NaN	48.12763214111328	45.8608512878418	30.795175552368164	NaN	NaN	NaN	NaN	NaN	NaN	NaN	NaN	55.842628479003906	42.10456466674805	68.4662094116211
P0DJI8	SAA1	Serum amyloid A-1 protein	P0DJI8	SAA1_HUMAN	6	13532.02	34.975608825683594	30.797718048095703	33.244083404541016	30.35248565673828	27.67462730407715	58.8961181640625	24.79974937438965	22.407787322998047	30.362308502197266	17.34781837463379	NaN	34.75460433959961	31.400714874267578	27.589962005615234	23.74620246887207	17.490732192993164	46.5337028503418	46.812644958496094	51.96297836303711	52.83302688598633	45.091915130615234	41.41830062866211	70.45741271972656	35.15738296508789	22.34829330444336	NaN	NaN	37.88786315917969	46.68312072753906	61.4825439453125	88.86039733886719	81.42061614990234	28.11507797241211	35.330291748046875	30.768707275390625	38.09846496582031	NaN	19.8685302734375	30.52960968017578	27.44378662109375	84.06983947753906	78.33586883544922	76.2045669555664
P00450	CP	Ceruloplasmin	P00450	CERU_HUMAN	35	122205.18	346.5351867675781	377.6900634765625	316.75323486328125	324.64910888671875	397.2214660644531	380.75860595703125	370.9903869628906	393.569580078125	514.8544311523438	514.47021484375	487.2957458496094	442.0355224609375	488.59619140625	498.1915283203125	484.7984313964844	494.3355407714844	348.3093566894531	366.1485595703125	368.1163635253906	351.2702941894531	336.90911865234375	372.1058349609375	328.2126159667969	386.4065246582031	316.1080322265625	302.46466064453125	299.6082458496094	298.1676025390625	376.6741027832031	400.4529724121094	396.15667724609375	421.7922668457031	538.3128662109375	491.76043701171875	558.8646240234375	543.1502685546875	376.49786376953125	415.7555847167969	390.961669921875	396.4211120605469	365.9587097167969	325.06988525390625	348.70806884765625
P02538;P48668	KRT6A;KRT6C	Keratin, type II cytoskeletal 6A;Keratin, type II cytoskeletal 6C	P02538;P48668	K2C6A_HUMAN;K2C6C_HUMAN	18	60044.95;60024.95	35.51288986206055	33.36478805541992	45.77495193481445	21.403987884521484	NaN	18.054080963134766	19.334941864013672	19.098587036132812	46.4914436340332	35.749271392822266	39.016544342041016	26.866029739379883	16.66849708557129	19.171911239624023	27.08020782470703	26.995603561401367	24.98607635498047	29.59732437133789	29.139856338500977	34.68215560913086	61.898399353027344	81.86422729492188	80.93156433105469	60.837440490722656	27.899349212646484	28.80069351196289	21.704404830932617	20.70162582397461	34.64990997314453	62.285213470458984	38.66225814819336	36.427650451660156	18.934749603271484	16.63753318786621	28.27458953857422	30.024795532226562	66.74240112304688	16.653581619262695	19.873394012451172	29.905118942260742	30.516361236572266	22.160764694213867	32.770538330078125
P06310	IGKV2-30	Immunoglobulin kappa variable 2-30	P06310	KV230_HUMAN	1	13184.96	35.990482330322266	NaN	38.806331634521484	43.890499114990234	41.82411193847656	27.76705551147461	28.100542068481445	NaN	NaN	68.85114288330078	NaN	61.19646453857422	31.953857421875	NaN	NaN	28.041921615600586	20.847190856933594	NaN	NaN	NaN	117.00496673583984	37.089256286621094	106.02737426757812	NaN	NaN	17.851913452148438	16.526046752929688	30.679786682128906	30.200605392456055	35.189414978027344	NaN	40.862369537353516	NaN	NaN	NaN	NaN	97.73638153076172	101.27981567382812	90.96894836425781	88.2100830078125	NaN	55.32395553588867	41.96882247924805
P01009	SERPINA1	Alpha-1-antitrypsin	P01009	A1AT_HUMAN	33	46736.55	3583.0400390625	3589.24853515625	3444.001220703125	3582.743408203125	4217.3193359375	4228.64892578125	4005.4130859375	4467.26025390625	3027.78564453125	2912.326171875	2961.85400390625	2963.59375	5304.291015625	5289.9248046875	5222.03125	5212.7099609375	4729.291015625	4804.17822265625	5015.236328125	4863.2041015625	3727.567138671875	3884.955810546875	3921.42431640625	3928.79296875	3583.1611328125	3638.33740234375	3782.369384765625	3884.763671875	4825.765625	5272.115234375	5557.07275390625	5702.73193359375	4928.45263671875	4809.68505859375	4933.607421875	4875.39013671875	3411.420166015625	3304.522216796875	3503.6904296875	3578.013671875	4741.93359375	4624.8232421875	4647.3759765625
P35527	KRT9	Keratin, type I cytoskeletal 9	P35527	K1C9_HUMAN	11	62064.32	36.65217590332031	36.352237701416016	30.352624893188477	38.043434143066406	31.03717803955078	32.82035827636719	26.560270309448242	23.325284957885742	56.197269439697266	68.23439025878906	53.15657424926758	62.19340515136719	47.8056640625	33.60867691040039	29.178428649902344	38.50453186035156	52.80124282836914	82.55050659179688	72.87052917480469	56.58815002441406	147.49343872070312	191.4969024658203	180.38131713867188	177.57049560546875	37.70036697387695	31.972858428955078	34.890052795410156	38.050140380859375	39.945953369140625	43.59017562866211	37.65950393676758	36.04763412475586	43.805023193359375	32.159244537353516	39.70016098022461	26.47903060913086	26.91221046447754	42.63174057006836	38.22285842895508	19.84647560119629	29.630800247192383	33.165592193603516	20.09122085571289
P49908	SELENOP	Selenoprotein P	P49908	SEPP1_HUMAN	1	43173.64	36.7214469909668	46.60130310058594	41.35910415649414	36.56583786010742	44.60087203979492	53.9865608215332	35.55708312988281	51.5960693359375	46.32417297363281	35.852909088134766	36.4406852722168	52.509700775146484	42.260921478271484	39.44721603393555	46.012874603271484	27.777366638183594	36.981590270996094	35.52239990234375	51.85581970214844	41.8575439453125	31.8663387298584	62.39122772216797	35.42176055908203	35.69398880004883	41.494834899902344	26.983592987060547	91.74470520019531	33.41640090942383	28.379837036132812	23.402551651000977	NaN	46.39303207397461	30.52170181274414	48.33666229248047	14.892534255981445	28.903186798095703	26.22031021118164	23.85477066040039	34.04073715209961	48.86176681518555	23.50143814086914	NaN	31.633079528808594
Q9NZB8	MOCS1	Molybdenum cofactor biosynthesis protein 1	Q9NZB8	MOCS1_HUMAN	1	70105.12	37.26044464111328	31.886892318725586	59.51471710205078	NaN	NaN	NaN	15.819855690002441	23.499235153198242	NaN	76.57796478271484	34.45667266845703	25.686553955078125	46.281951904296875	57.01492691040039	28.909555435180664	NaN	NaN	42.78915786743164	37.68873596191406	NaN	44.0110969543457	40.49009323120117	44.74989700317383	73.966064453125	35.44200134277344	NaN	NaN	41.3978157043457	45.2365837097168	NaN	NaN	NaN	27.062875747680664	16.16629981994629	43.474037170410156	17.168630599975586	NaN	67.85440826416016	53.12614059448242	55.63325500488281	9.798315048217773	33.56367874145508	27.494190216064453
P06312	IGKV4-1	Immunoglobulin kappa variable 4-1	P06312	KV401_HUMAN	3	13380.04	37.298484802246094	52.62448501586914	51.7100944519043	46.229740142822266	59.636871337890625	45.240135192871094	62.031185150146484	53.55851745605469	114.57941436767578	85.918212890625	93.33877563476562	109.4723892211914	72.45367431640625	87.07025909423828	71.40023040771484	77.06111907958984	75.6624526977539	111.05973052978516	77.98211669921875	99.90596771240234	91.30361938476562	72.74657440185547	70.8900375366211	71.1435775756836	25.1101016998291	31.2467098236084	29.001819610595703	31.145526885986328	122.68479919433594	146.57894897460938	149.39651489257812	139.54116821289062	71.49795532226562	63.692806243896484	49.088619232177734	52.35964584350586	108.3466796875	144.05601501464844	126.07123565673828	141.37742614746094	56.683563232421875	53.124969482421875	45.03977966308594
O43747	AP1G1	AP-1 complex subunit gamma-1	O43747	AP1G1_HUMAN	1	91351.45	37.65874099731445	27.866294860839844	34.79235076904297	NaN	54.91954040527344	19.68987274169922	26.980064392089844	31.25942039489746	NaN	29.1065616607666	NaN	NaN	33.99396896362305	28.6445369720459	34.25595474243164	35.9007682800293	38.015289306640625	42.153072357177734	NaN	39.477394104003906	50.93336868286133	46.08363723754883	40.85895538330078	40.592105865478516	23.69024085998535	NaN	22.94368553161621	NaN	50.603145599365234	63.556949615478516	38.50993347167969	NaN	43.971797943115234	25.603286743164062	59.159610748291016	37.73362350463867	39.058345794677734	93.9178695678711	93.23115539550781	54.00406265258789	16.831974029541016	NaN	20.35759735107422
P02675	FGB	Fibrinogen beta chain	P02675	FIBB_HUMAN	35	55928.15	3755.1025390625	3701.804443359375	3665.233154296875	3655.468505859375	3377.1572265625	3129.878662109375	3159.394287109375	3053.62158203125	3910.37744140625	3649.69384765625	3525.05029296875	3516.91650390625	3041.939697265625	2975.319580078125	2931.116455078125	2903.288818359375	3496.435302734375	3604.71240234375	3335.5966796875	3251.8466796875	3825.515869140625	3803.56884765625	3958.58251953125	4110.5341796875	2756.273193359375	2676.089599609375	2770.842041015625	2753.673095703125	3067.8798828125	3406.6259765625	3443.629638671875	3472.081787109375	3071.02001953125	3169.0859375	3203.19970703125	3020.140869140625	2428.926025390625	2505.494384765625	2557.60595703125	2542.781982421875	3382.60791015625	3328.99267578125	3297.707763671875
P01023	A2M	Alpha-2-macroglobulin	P01023	A2MG_HUMAN	69	163290.99	3762.92333984375	3886.936279296875	3947.849365234375	3812.90771484375	2977.1328125	2978.66748046875	2993.388427734375	3036.527099609375	3815.62060546875	3899.33447265625	3809.20751953125	3734.206298828125	3047.752685546875	3082.170654296875	3002.323974609375	3031.843994140625	2461.037109375	2459.38623046875	2484.833251953125	2473.84423828125	2767.043212890625	2773.70166015625	2759.403076171875	2786.374267578125	3333.452392578125	3332.937744140625	3393.7333984375	3363.060791015625	3080.926513671875	2931.921875	2919.3798828125	2934.31103515625	2191.71826171875	2180.45947265625	2139.212646484375	2119.38916015625	3503.889404296875	3515.799072265625	3706.42724609375	3615.217041015625	2695.1826171875	2520.391357421875	2620.65185546875
P02654	APOC1	Apolipoprotein C-I	P02654	APOC1_HUMAN	5	9331.92	378.16412353515625	390.03118896484375	428.72900390625	394.1923828125	323.189453125	313.4775695800781	291.1032409667969	301.69805908203125	364.6376647949219	328.7374267578125	368.16094970703125	379.6920166015625	412.4592590332031	421.9757080078125	430.9542541503906	396.2590026855469	502.70654296875	453.1858215332031	451.88128662109375	444.7320861816406	378.5483703613281	354.1556701660156	374.858154296875	347.2983703613281	555.3536987304688	546.3524169921875	574.474365234375	519.5424194335938	457.3807678222656	383.4624328613281	353.6861877441406	417.9209289550781	718.1513061523438	693.2560424804688	601.6311645507812	694.8984375	398.0858154296875	400.6941833496094	406.43463134765625	417.2225036621094	444.5480651855469	444.08203125	472.80767822265625
P02751	FN1	Fibronectin	P02751	FINC_HUMAN	50	272320.35	379.50390625	390.1026916503906	384.2077941894531	383.9956970214844	225.7625274658203	230.03814697265625	222.82972717285156	213.89349365234375	318.2870788574219	317.39984130859375	320.8741760253906	312.6040344238281	354.4371643066406	353.3468322753906	350.5794982910156	368.04656982421875	290.6574401855469	301.2860107421875	288.49700927734375	316.8280944824219	270.07672119140625	266.5894775390625	272.89422607421875	280.83837890625	373.4412536621094	367.2392578125	382.5143127441406	367.1638488769531	274.6859436035156	223.0479736328125	253.29197692871094	222.70248413085938	346.4723815917969	356.0548095703125	359.5927429199219	342.1257019042969	287.9098815917969	296.85614013671875	309.25213623046875	304.5700988769531	189.6929168701172	186.9994659423828	194.5450439453125
P01743	IGHV1-46	Immunoglobulin heavy variable 1-46	P01743	HV146_HUMAN	1	12932.68	38.057769775390625	48.43072509765625	39.78099822998047	47.935707092285156	33.95380783081055	33.031715393066406	32.4040412902832	22.068479537963867	59.75907516479492	39.85719680786133	52.9901008605957	41.224910736083984	NaN	34.936012268066406	NaN	42.9718132019043	41.619468688964844	28.281574249267578	39.71131134033203	46.5171012878418	26.06572151184082	27.881576538085938	34.663551330566406	29.095651626586914	32.48356246948242	29.815975189208984	33.802215576171875	33.880496978759766	47.764163970947266	50.86081314086914	51.85589599609375	63.41849899291992	22.835933685302734	18.860815048217773	25.31772232055664	15.892129898071289	20.004892349243164	20.94275665283203	75.72760009765625	20.917543411254883	52.62422561645508	47.896705627441406	26.44686508178711
P01742	IGHV1-69	Immunoglobulin heavy variable 1-69	P01742	HV169_HUMAN	2	12659.38	38.17973709106445	54.0285530090332	42.33338165283203	33.951351165771484	44.37187957763672	65.66191101074219	50.9520263671875	47.06211853027344	44.355308532714844	59.849281311035156	48.430030822753906	34.176475524902344	56.05397033691406	50.468955993652344	54.9238395690918	41.656742095947266	51.14740753173828	41.959510803222656	31.598243713378906	47.275577545166016	29.088998794555664	27.229246139526367	13.052082061767578	18.956466674804688	21.993907928466797	29.3067569732666	23.587961196899414	23.68926239013672	47.871864318847656	58.917144775390625	52.23320007324219	49.270660400390625	36.21677780151367	29.736080169677734	27.088016510009766	30.006471633911133	52.9598274230957	39.86930465698242	36.916263580322266	44.236900329589844	33.523353576660156	27.174638748168945	28.395200729370117
P02749	APOH	Beta-2-glycoprotein 1	P02749	APOH_HUMAN	9	38298.15	381.6618957519531	362.0029296875	344.6480407714844	358.6606750488281	339.60272216796875	360.0736999511719	384.3518371582031	388.4505615234375	174.6189422607422	185.9198760986328	213.21914672851562	166.9601593017578	219.73828125	205.69332885742188	235.16172790527344	237.6968231201172	185.66879272460938	196.83531188964844	223.70570373535156	184.00450134277344	287.2071838378906	304.26043701171875	266.96826171875	283.2091064453125	275.5775451660156	259.27508544921875	300.4213562011719	259.1142272949219	267.1689758300781	250.73178100585938	199.74441528320312	241.76734924316406	236.6798858642578	222.871826171875	243.065673828125	250.5030059814453	260.3616027832031	277.9306335449219	244.9501495361328	241.08447265625	380.0593566894531	385.66497802734375	412.3522644042969
P01780	IGHV3-7	Immunoglobulin heavy variable 3-7	P01780	HV307_HUMAN	4	12942.72	387.0525817871094	431.272216796875	364.8970031738281	396.03814697265625	198.50343322753906	210.68936157226562	222.2596893310547	256.9061279296875	524.2745361328125	659.66796875	631.0402221679688	503.7847595214844	392.335205078125	392.905029296875	467.2525329589844	385.5909423828125	531.6402587890625	520.1945190429688	508.2132873535156	491.15948486328125	393.2973937988281	364.4786682128906	440.0909729003906	474.9732360839844	230.91136169433594	217.75672912597656	216.3170166015625	184.14288330078125	549.5973510742188	763.7451171875	745.4205932617188	806.7890014648438	266.6608581542969	251.13821411132812	225.86827087402344	258.314208984375	590.474609375	621.3536987304688	649.102294921875	671.662841796875	282.7375793457031	257.3197326660156	269.75494384765625
P01714	IGLV3-19	Immunoglobulin lambda variable 3-19	P01714	LV319_HUMAN	2	12042.38	39.04937744140625	43.95226287841797	38.809078216552734	49.54243469238281	32.901695251464844	18.928787231445312	19.470495223999023	19.286710739135742	54.226680755615234	44.18401336669922	76.46090698242188	48.83010482788086	30.71895980834961	46.81806564331055	32.5283203125	60.51313018798828	88.71768951416016	85.70211791992188	110.91627502441406	99.6310043334961	32.92605209350586	60.66549301147461	41.75464630126953	56.56550979614258	32.33271789550781	29.57567024230957	40.46868896484375	57.65515899658203	85.45034790039062	127.40361785888672	123.15564727783203	140.5162811279297	39.5577392578125	19.612464904785156	13.921258926391602	38.70812225341797	42.5190315246582	25.749267578125	48.53163528442383	44.519432067871094	15.863357543945312	11.46161937713623	28.970962524414062
Q12772	SREBF2	Sterol regulatory element-binding protein 2	Q12772	SRBP2_HUMAN	1	123687.56	39.090354919433594	47.58546829223633	NaN	38.23881149291992	NaN	NaN	41.470767974853516	NaN	35.72343826293945	17.582998275756836	NaN	56.54328155517578	NaN	NaN	NaN	61.33409118652344	NaN	6.469236850738525	19.07485008239746	41.345401763916016	9.58749008178711	NaN	NaN	NaN	NaN	37.8262825012207	40.31429672241211	NaN	20.07752799987793	NaN	NaN	NaN	NaN	NaN	NaN	NaN	23.768964767456055	24.39950180053711	42.78888702392578	NaN	NaN	45.5223503112793	NaN
Q9BV36	MLPH	Melanophilin	Q9BV36	MELPH_HUMAN	1	65949.15	4.418419361114502	5.7893266677856445	2.6550235748291016	2.0247151851654053	2.3109371662139893	2.801854372024536	3.226972818374634	9.477679252624512	4.330410480499268	4.387798309326172	4.064970970153809	NaN	7.577061653137207	6.976144790649414	10.407246589660645	NaN	6.715357303619385	NaN	NaN	NaN	NaN	NaN	4.076968669891357	1.4854265451431274	9.783458709716797	NaN	2.3125345706939697	1.5520436763763428	NaN	NaN	NaN	NaN	8.547197341918945	7.787699222564697	5.225643634796143	17.535659790039062	10.901453018188477	6.234310150146484	NaN	7.888535499572754	NaN	8.434078216552734	6.313811779022217
P04004	VTN	Vitronectin	P04004	VTNC_HUMAN	10	54305.59	405.1683044433594	413.276123046875	377.25921630859375	372.4283447265625	406.4313049316406	401.12982177734375	397.1190490722656	406.22149658203125	465.6651306152344	496.7375793457031	475.49688720703125	507.9610900878906	698.05615234375	668.10546875	656.0304565429688	634.6002197265625	365.190673828125	381.1737365722656	392.9415588378906	396.9327392578125	401.1347961425781	396.9604187011719	402.7225646972656	396.4981994628906	488.6790466308594	478.11041259765625	476.5069885253906	480.6477355957031	436.5680236816406	477.3904113769531	457.88720703125	441.3161315917969	660.8029174804688	676.3627319335938	645.9642944335938	667.829345703125	437.68768310546875	438.59381103515625	450.9277648925781	452.5389099121094	516.2705078125	503.71807861328125	552.9194946289062
A0A0C4DH36	IGHV3-38	Probable non-functional immunoglobulin heavy variable 3-38	A0A0C4DH36	HV338_HUMAN	1	12758.54	41.719600677490234	52.706539154052734	38.97390365600586	41.478084564208984	47.757144927978516	29.1478271484375	38.44987869262695	43.22827911376953	63.35910415649414	94.17835235595703	75.13627624511719	73.18327331542969	41.507347106933594	50.803062438964844	60.744163513183594	49.19502258300781	58.44409942626953	56.70648193359375	51.52052688598633	69.72539520263672	77.66971588134766	81.9283447265625	39.89180374145508	47.99163055419922	31.527088165283203	25.546493530273438	29.096355438232422	34.226078033447266	65.7818603515625	87.95819091796875	72.40911865234375	81.62290954589844	18.78046989440918	30.404685974121094	29.43936538696289	25.619298934936523	34.21587371826172	59.87678527832031	58.926361083984375	56.50127410888672	24.33245086669922	22.406829833984375	23.011852264404297
A0A075B6J9	IGLV2-18	Immunoglobulin lambda variable 2-18	A0A075B6J9	LV218_HUMAN	2	12411.7	42.657798767089844	39.85968780517578	40.59695053100586	37.560203552246094	25.252941131591797	18.611940383911133	16.259429931640625	13.336060523986816	50.7833366394043	58.08815383911133	66.2260513305664	66.08450317382812	42.2976188659668	30.535852432250977	34.98258590698242	35.57837677001953	38.75640106201172	47.08426284790039	42.14362335205078	62.11259078979492	32.08148193359375	42.73054885864258	19.551515579223633	19.405168533325195	NaN	15.13094425201416	22.505037307739258	20.647502899169922	29.635116577148438	84.91708374023438	50.346107482910156	43.34651565551758	20.61264991760254	32.039817810058594	21.68372344970703	22.668981552124023	60.59341812133789	60.26207733154297	51.08776092529297	46.801490783691406	29.582786560058594	15.633772850036621	15.264391899108887
P00488	F13A1	Coagulation factor XIII A chain	P00488	F13A_HUMAN	8	83268.28	42.74433135986328	37.186378479003906	37.53026580810547	30.066814422607422	18.71278953552246	25.18968963623047	24.783397674560547	24.54520606994629	29.27657699584961	26.572866439819336	25.06816864013672	33.64070129394531	28.39883041381836	26.37928009033203	23.34307861328125	40.25933074951172	26.923364639282227	14.077740669250488	22.238475799560547	21.225975036621094	33.18019485473633	23.765596389770508	23.059417724609375	26.581893920898438	38.08329772949219	39.100746154785156	35.24560546875	38.18108367919922	34.882755279541016	17.929048538208008	28.658470153808594	45.62619400024414	27.508682250976562	23.718107223510742	21.829668045043945	22.040077209472656	20.01418685913086	33.54608917236328	22.43368148803711	16.723899841308594	16.1398868560791	13.121916770935059	19.53466033935547
P0C0L4	C4A	Complement C4-A	P0C0L4	CO4A_HUMAN	64	192785.48	427.0441589355469	428.259033203125	427.6412048339844	428.1966552734375	407.0159912109375	400.3446350097656	413.4241638183594	398.0497741699219	407.437744140625	392.23388671875	384.3592224121094	403.7650146484375	537.6702880859375	561.2376098632812	527.8143310546875	543.3204345703125	337.6922607421875	351.14031982421875	341.93206787109375	334.9739074707031	121.22979736328125	108.88052368164062	118.72441864013672	115.23493957519531	547.668212890625	569.7247314453125	561.3318481445312	544.6961059570312	500.1558532714844	472.6968688964844	466.9967346191406	464.38311767578125	484.4133605957031	475.3665771484375	444.8336181640625	457.36468505859375	246.83297729492188	271.8752136230469	274.5038757324219	266.2015686035156	604.9645385742188	603.3949584960938	642.5169067382812
P01703	IGLV1-40	Immunoglobulin lambda variable 1-40	P01703	LV140_HUMAN	1	12301.6	43.63234329223633	47.57062530517578	52.43915557861328	53.94905471801758	53.607574462890625	58.39674377441406	83.20430755615234	74.19475555419922	133.5184783935547	106.7861328125	95.3697509765625	57.526283264160156	79.27137756347656	89.923095703125	52.834354400634766	93.15152740478516	46.93730926513672	85.28668975830078	90.67684173583984	87.82929992675781	38.44053268432617	21.907270431518555	36.225059509277344	NaN	63.37854766845703	26.118444442749023	24.471609115600586	18.591562271118164	80.1302490234375	158.04270935058594	105.99683380126953	73.02755737304688	70.02886962890625	62.00345993041992	49.211185455322266	65.43624114990234	106.60951232910156	114.14313507080078	71.79129791259766	88.82646942138672	36.3276481628418	25.09892463684082	42.0064697265625
P00739	HPR	Haptoglobin-related protein	P00739	HPTR_HUMAN	3	39029.56	44.23051071166992	45.694091796875	41.36511993408203	36.52217483520508	59.9071159362793	65.97029876708984	62.93821334838867	69.52034759521484	61.61103057861328	64.92134094238281	59.0313835144043	56.24464416503906	56.756492614746094	55.225059509277344	65.70250701904297	57.060218811035156	53.83945083618164	47.730594635009766	44.477535247802734	52.21323776245117	47.03083419799805	58.413238525390625	43.20683288574219	42.42658996582031	52.230140686035156	53.33198547363281	55.61344909667969	54.94797897338867	69.24028015136719	61.07575988769531	83.55977630615234	69.03926086425781	36.555233001708984	26.449565887451172	31.443952560424805	39.352027893066406	45.978389739990234	35.23198318481445	38.358360290527344	34.47762680053711	49.497589111328125	54.6153678894043	49.44106674194336
P55056	APOC4	Apolipoprotein C-IV	P55056	APOC4_HUMAN	2	14553.04	45.1989860534668	48.0372200012207	46.39315414428711	25.79522705078125	39.66539764404297	24.32712173461914	20.94384765625	22.472740173339844	28.178720474243164	17.47161102294922	9.61768913269043	20.722993850708008	19.559078216552734	20.568269729614258	28.43076515197754	23.815872192382812	14.529195785522461	9.215578079223633	34.33374786376953	14.21473503112793	32.627140045166016	NaN	24.283098220825195	29.93431282043457	49.02279281616211	46.868446350097656	25.613977432250977	23.243906021118164	62.852012634277344	13.05849552154541	29.702661514282227	26.210994720458984	74.5892333984375	59.77973937988281	77.02877807617188	46.62513732910156	17.765941619873047	9.909405708312988	23.662647247314453	15.994549751281738	24.703229904174805	20.752504348754883	30.476076126098633
Q8WWV6	FCAMR	High affinity immunoglobulin alpha and immunoglobulin mu Fc receptor	Q8WWV6	FCAMR_HUMAN	1	57143.72	45.468589782714844	60.354671478271484	44.99185562133789	42.88497543334961	35.125144958496094	18.409509658813477	22.60232162475586	22.25914192199707	NaN	64.7686996459961	55.316612243652344	62.090538024902344	23.667436599731445	33.91828918457031	9.17545223236084	24.631765365600586	21.489368438720703	13.041922569274902	26.405519485473633	33.004241943359375	47.26309585571289	36.61676025390625	56.84745788574219	56.110565185546875	34.337364196777344	38.228050231933594	25.998458862304688	69.1295394897461	65.2870864868164	22.126792907714844	NaN	19.744958877563477	20.995384216308594	10.167319297790527	7.855923175811768	5.2182111740112305	73.78852081298828	55.42264175415039	91.87757873535156	34.53927993774414	29.1779842376709	19.639406204223633	32.066139221191406
P07359	GP1BA	Platelet glycoprotein Ib alpha chain	P07359	GP1BA_HUMAN	1	71540.03	46.152278900146484	29.85202980041504	70.76377868652344	22.754207611083984	30.656185150146484	31.58233642578125	22.34272575378418	20.23516845703125	NaN	NaN	NaN	NaN	30.533000946044922	21.918657302856445	31.23479652404785	26.027387619018555	19.961978912353516	42.638755798339844	NaN	57.03567886352539	38.6308479309082	47.1804313659668	48.51993179321289	35.43947219848633	49.29228210449219	83.76615142822266	55.80232238769531	48.55963897705078	46.58059310913086	26.040807723999023	NaN	38.53841781616211	41.3361701965332	36.25071334838867	27.039230346679688	31.00602912902832	15.359469413757324	50.65107727050781	27.68565559387207	33.115291595458984	20.357912063598633	15.372124671936035	28.15808868408203
P23142	FBLN1	Fibulin-1	P23142	FBLN1_HUMAN	5	77214.05	46.43114471435547	43.99578094482422	46.92158889770508	44.34136199951172	58.23281478881836	50.12222671508789	47.36486053466797	44.21738052368164	66.69361114501953	42.10794448852539	45.131195068359375	47.06962203979492	47.44572067260742	37.19671630859375	35.98143768310547	47.31981658935547	55.61717987060547	77.58465576171875	40.589054107666016	44.16128921508789	33.42688751220703	48.9482307434082	29.013229370117188	39.329166412353516	46.00732421875	56.03251647949219	40.49858093261719	42.04450607299805	37.513877868652344	57.42774200439453	47.42023468017578	52.267154693603516	45.557586669921875	48.19835662841797	41.6737060546875	43.19779586791992	59.87822723388672	71.64553833007812	48.48320770263672	66.74217224121094	39.558109283447266	31.37847328186035	37.9366455078125
P05546	SERPIND1	Heparin cofactor 2	P05546	HEP2_HUMAN	13	57070.6	461.9256286621094	384.2966003417969	470.1883239746094	414.68115234375	484.4779968261719	433.568359375	480.2781677246094	430.865478515625	519.23779296875	495.2330322265625	448.073974609375	457.2562561035156	551.8856811523438	580.9880981445312	569.30859375	528.7467041015625	346.7976379394531	338.1803283691406	323.89849853515625	326.5550537109375	377.14569091796875	355.05841064453125	377.78387451171875	442.66357421875	447.92388916015625	429.7670593261719	411.3948059082031	414.61859130859375	388.9501953125	426.70208740234375	410.37017822265625	417.3345031738281	514.193115234375	497.1117858886719	502.1471862792969	525.8783569335938	309.9385986328125	300.4954833984375	344.4862976074219	307.9243469238281	412.21112060546875	454.0443420410156	469.2745361328125
A0A0C4DH72	IGKV1-6	Immunoglobulin kappa variable 1-6	A0A0C4DH72	KV106_HUMAN	1	12697.48	47.37907409667969	39.83889389038086	39.95001220703125	45.06257629394531	23.958593368530273	21.70443344116211	27.785167694091797	16.089508056640625	49.91533279418945	50.026058197021484	62.946258544921875	114.29396057128906	63.64962387084961	61.00843048095703	63.93330383300781	86.24336242675781	76.14875030517578	81.89448547363281	76.58781433105469	82.81288146972656	92.4798583984375	94.12471008300781	66.02301025390625	74.79491424560547	19.1720027923584	22.399457931518555	24.496267318725586	27.325010299682617	106.37068176269531	153.82107543945312	117.67862701416016	92.64875030517578	50.9655876159668	65.40100860595703	48.65879821777344	50.09284973144531	83.45038604736328	85.24213409423828	89.42769622802734	89.5199203491211	43.54937744140625	43.928192138671875	46.45991897583008
P19823	ITIH2	Inter-alpha-trypsin inhibitor heavy chain H2	P19823	ITIH2_HUMAN	27	106463.47	475.3865661621094	436.98345947265625	493.65185546875	432.7405090332031	494.4002380371094	466.6372985839844	486.9768371582031	493.7469177246094	357.1794738769531	366.91552734375	361.5262145996094	382.5903625488281	435.1771545410156	425.991455078125	401.1382141113281	439.2806701660156	365.9197998046875	372.0639343261719	371.527099609375	375.9546813964844	399.4092712402344	379.5353088378906	419.9344787597656	392.79425048828125	507.75274658203125	509.8070373535156	529.6271362304688	504.70770263671875	383.7983703613281	315.82891845703125	337.7726135253906	312.06976318359375	477.55169677734375	481.0818176269531	468.51727294921875	485.6843566894531	452.0978088378906	389.56494140625	439.38568115234375	438.1554260253906	381.7706298828125	393.6497497558594	374.7286071777344
Q13085	ACACA	Acetyl-CoA carboxylase 1	Q13085	ACACA_HUMAN	2	265553.81	48.01581573486328	44.700016021728516	59.09597396850586	43.70594024658203	37.78361129760742	44.40625	34.91314697265625	41.27951431274414	42.06404495239258	53.376155853271484	43.768714904785156	45.58424758911133	41.126102447509766	NaN	34.96482467651367	55.763511657714844	38.02375793457031	NaN	NaN	40.796939849853516	44.79072189331055	41.53585433959961	38.796260833740234	24.86402702331543	32.869632720947266	46.907470703125	47.2155647277832	45.061649322509766	44.68235778808594	47.01456069946289	46.152896881103516	38.45051574707031	31.481441497802734	33.7545280456543	NaN	NaN	30.834386825561523	40.34642791748047	43.67778778076172	48.61151885986328	32.115478515625	28.041746139526367	57.08467102050781
Q03591	CFHR1	Complement factor H-related protein 1	Q03591	FHR1_HUMAN	3	37650.56	48.97502136230469	67.94829559326172	60.839046478271484	48.91536331176758	30.11056137084961	45.58316421508789	36.58075714111328	41.141014099121094	54.165565490722656	81.32606506347656	57.50810241699219	57.015750885009766	37.09425735473633	28.426599502563477	43.14283752441406	29.294782638549805	58.64250183105469	64.06056213378906	50.29423522949219	49.50632095336914	31.801258087158203	41.26964569091797	57.274166107177734	48.610443115234375	57.1374397277832	47.55955505371094	53.4295654296875	41.0141487121582	63.571903228759766	80.44619750976562	94.85591125488281	75.24423217773438	71.6526870727539	68.71720886230469	68.58890533447266	65.20209503173828	46.862850189208984	50.982601165771484	58.31612014770508	51.26586151123047	22.576879501342773	18.29234504699707	17.050212860107422
A0A0C4DH41;P01824;P01825;P06331;P0DP06;P0DP08	IGHV4-61;IGHV4-39;IGHV4-59;IGHV4-34;IGHV4-30-4;IGHV4-38-2	Immunoglobulin heavy variable 4-61;Immunoglobulin heavy variable 4-39;Immunoglobulin heavy variable 4-59;Immunoglobulin heavy variable 4-34;Immunoglobulin heavy variable 4-30-4;Immunoglobulin heavy variable 4-38-2	A0A0C4DH41;P01824;P01825;P06331;P0DP06;P0DP08	HV461_HUMAN;HV439_HUMAN;HV459_HUMAN;HV434_HUMAN;HVD34_HUMAN;HVD82_HUMAN	2	13065.91;13917.06;12935.81;13814.86;13156.04;13015.9	482.6380310058594	373.0438537597656	454.4898376464844	437.4344787597656	504.8465270996094	511.2190246582031	464.4850158691406	436.8348693847656	820.619140625	705.4273071289062	757.6550903320312	820.1497192382812	452.2074279785156	485.1318664550781	482.9425354003906	594.0325927734375	789.958251953125	921.1838989257812	839.0426635742188	801.295166015625	608.6678466796875	608.5455322265625	601.8690185546875	423.6758117675781	265.17279052734375	441.4968566894531	382.9125061035156	475.80938720703125	1027.4342041015625	1251.6951904296875	1306.75439453125	1346.6766357421875	378.7640075683594	525.4673461914062	510.66522216796875	489.91497802734375	661.9584350585938	641.4089965820312	251.9073028564453	705.6282348632812	337.984130859375	375.12725830078125	355.10955810546875
P07358	C8B	Complement component C8 beta chain	P07358	CO8B_HUMAN	9	66947.73	49.525146484375	52.4137077331543	54.525856018066406	51.038185119628906	56.53279495239258	54.02363204956055	51.92365264892578	54.094940185546875	52.898597717285156	53.91050720214844	51.53443908691406	57.27442932128906	38.18233108520508	35.52369689941406	34.2474479675293	35.72942352294922	50.00734329223633	60.170814514160156	50.22932815551758	49.33063507080078	50.17188262939453	52.981449127197266	65.3216781616211	49.14414596557617	32.364479064941406	33.92572784423828	31.583759307861328	36.707855224609375	40.296852111816406	49.599369049072266	46.42320251464844	40.092445373535156	30.318803787231445	34.194915771484375	35.421531677246094	35.4539680480957	61.16358947753906	46.784324645996094	49.6279411315918	45.924007415771484	44.01424026489258	54.04692077636719	42.090797424316406
P05543	SERPINA7	Thyroxine-binding globulin	P05543	THBG_HUMAN	8	46324.5	49.68415069580078	40.595550537109375	47.25619125366211	40.41107940673828	56.715911865234375	52.45376205444336	51.96541976928711	51.58016586303711	63.5764274597168	54.486637115478516	65.40375518798828	57.27272415161133	87.0450439453125	85.46882629394531	76.98503875732422	77.57038116455078	40.5991096496582	44.7985954284668	39.42177963256836	41.4432487487793	46.717002868652344	47.95867156982422	55.31996154785156	38.89860153198242	31.06524658203125	38.3257942199707	41.47370910644531	41.68212890625	70.55084991455078	78.29116821289062	66.39434814453125	63.267398834228516	66.24197387695312	67.04682922363281	66.42935180664062	77.49468994140625	41.89518737792969	46.193031311035156	42.05259704589844	35.647361755371094	39.84431076049805	67.60359191894531	46.67140579223633
Q14624	ITIH4	Inter-alpha-trypsin inhibitor heavy chain H4	Q14624	ITIH4_HUMAN	29	103357.42	494.4855041503906	510.271728515625	499.1803894042969	514.4227905273438	590.2633666992188	580.064453125	567.31005859375	603.7413330078125	583.1808471679688	565.6435546875	582.4761352539062	524.5714111328125	568.7034301757812	532.8357543945312	550.76025390625	527.8409423828125	456.6095886230469	459.5022277832031	470.6402587890625	471.2290344238281	603.543701171875	591.8070678710938	623.8914184570312	614.6304931640625	554.6981201171875	490.3137512207031	515.6227416992188	494.697021484375	603.7550048828125	633.7694702148438	684.8817749023438	710.9746704101562	642.169677734375	559.9249877929688	557.8526611328125	638.0178833007812	550.632568359375	553.9022216796875	510.5530700683594	543.1063232421875	565.5943603515625	594.4948120117188	576.9342651367188
P01619	IGKV3-20	Immunoglobulin kappa variable 3-20	P01619	KV320_HUMAN	4	12557.11	499.376953125	563.2015991210938	523.6282958984375	378.6033630371094	384.0337829589844	384.82928466796875	413.3247375488281	339.2414245605469	931.9205932617188	748.923583984375	804.138427734375	917.2367553710938	675.3662109375	688.9937744140625	496.40997314453125	676.43359375	806.9691772460938	922.7843017578125	711.6319580078125	720.8136596679688	671.7921142578125	549.0285034179688	533.2290649414062	545.3439331054688	237.4204559326172	170.21832275390625	204.62574768066406	205.14779663085938	755.06494140625	909.0089721679688	1049.6142578125	923.7948608398438	447.16448974609375	419.12799072265625	464.6202697753906	469.59112548828125	916.5719604492188	937.1522827148438	932.4483642578125	1032.101318359375	249.98190307617188	330.2640075683594	281.4501037597656
Q08J23	NSUN2	RNA cytosine C(5)-methyltransferase NSUN2	Q08J23	NSUN2_HUMAN	1	86470.7	5.040058612823486	NaN	7.316105842590332	NaN	NaN	7.195647716522217	3.843838930130005	6.030187606811523	6.579277992248535	NaN	9.741007804870605	8.888692855834961	NaN	5.022110939025879	3.4753355979919434	6.667342185974121	NaN	NaN	NaN	NaN	4.601029872894287	NaN	NaN	7.059745788574219	NaN	NaN	7.0990705490112305	NaN	22.091753005981445	NaN	NaN	NaN	2.5886929035186768	3.682023048400879	NaN	4.074858665466309	NaN	6.391593933105469	NaN	NaN	6.13218879699707	6.262150287628174	NaN
P02647	APOA1	Apolipoprotein A-I	P02647	APOA1_HUMAN	35	30777.83	5014.3046875	5070.869140625	5032.82373046875	4901.79443359375	3984.7509765625	3753.82568359375	3926.398681640625	3784.49169921875	4151.1142578125	4043.733154296875	4098.52587890625	3939.536865234375	5423.2158203125	5608.36474609375	5509.73828125	5319.6171875	4395.99462890625	4843.00146484375	4734.60107421875	4579.05859375	5100.16552734375	5204.4404296875	5179.5380859375	5320.85595703125	5607.34130859375	5457.10791015625	5639.96240234375	5553.50341796875	4103.189453125	3430.803955078125	3392.606689453125	3633.919921875	4850.8134765625	4921.4150390625	4785.90673828125	4761.2841796875	4560.111328125	4630.15966796875	4686.2646484375	4606.32470703125	5643.43408203125	5662.54833984375	5744.82421875
A0A0C4DH25	IGKV3D-20	Immunoglobulin kappa variable 3D-20	A0A0C4DH25	KVD20_HUMAN	1	12515.07	506.9170837402344	438.1167297363281	420.6900634765625	404.5205993652344	495.46600341796875	473.27850341796875	488.7545166015625	381.9042663574219	496.43634033203125	396.9572448730469	414.1960144042969	533.29931640625	362.64434814453125	363.8653869628906	308.41387939453125	381.3041687011719	357.6575927734375	341.4303894042969	325.16748046875	410.7191467285156	344.7480773925781	309.41937255859375	347.46234130859375	328.6831970214844	158.2916259765625	201.70213317871094	206.5135040283203	170.6795654296875	297.7494812011719	347.32574462890625	319.0758972167969	466.8796691894531	260.1075744628906	213.9715118408203	200.48886108398438	215.2805938720703	691.827880859375	602.6782836914062	608.0934448242188	610.8740234375	156.72547912597656	246.9876708984375	206.47433471679688
P00747	PLG	Plasminogen	P00747	PLMN_HUMAN	36	90568.98	517.0568237304688	545.0910034179688	535.9163208007812	568.9302368164062	528.488525390625	514.7716064453125	540.02392578125	519.8673706054688	646.0250854492188	607.0692749023438	670.571044921875	683.0912475585938	792.1907958984375	856.3771362304688	744.6444702148438	817.371337890625	533.6412353515625	502.8187255859375	527.5205078125	471.03875732421875	527.6978149414062	559.6326293945312	579.0452270507812	608.1047973632812	595.0890502929688	590.2401123046875	588.0399169921875	598.760498046875	520.5556030273438	454.66729736328125	528.0768432617188	435.3558349609375	748.2951049804688	790.4507446289062	783.6343994140625	823.5590209960938	650.50732421875	682.4625244140625	625.8643798828125	679.4945068359375	598.1231079101562	562.3187255859375	583.4913330078125
P00736	C1R	Complement C1r subcomponent	P00736	C1R_HUMAN	9	80118.54	52.153160095214844	53.25558853149414	49.48576736450195	55.28889846801758	45.1187858581543	52.4581413269043	40.3685188293457	53.33991241455078	56.6499137878418	44.40336608886719	41.63285827636719	34.582584381103516	41.86989974975586	42.643096923828125	50.37130355834961	48.7376708984375	51.5078239440918	53.84947967529297	54.02982711791992	50.8433952331543	38.716068267822266	39.83922576904297	44.14613342285156	46.16754150390625	44.23270797729492	40.3663444519043	48.65174865722656	37.93952178955078	52.60593795776367	50.22251892089844	51.24370574951172	51.48099136352539	56.79624557495117	52.04182815551758	51.83576202392578	48.5993766784668	39.61875915527344	46.02372360229492	52.81730651855469	46.956077575683594	48.706417083740234	48.657745361328125	47.610538482666016
A0A075B6I0	IGLV8-61	Immunoglobulin lambda variable 8-61	A0A075B6I0	LV861_HUMAN	2	12814.37	52.18556594848633	81.58829498291016	93.2807846069336	68.23320770263672	129.28733825683594	114.67227935791016	103.38668060302734	90.63031005859375	NaN	NaN	NaN	NaN	51.34729766845703	55.91038131713867	54.71805191040039	55.74589157104492	140.9678192138672	124.1402816772461	112.76226806640625	106.93277740478516	232.2559051513672	180.1283721923828	196.9685821533203	181.5978546142578	80.29593658447266	85.6517105102539	72.02649688720703	84.0368881225586	167.53292846679688	174.642822265625	201.73263549804688	187.02969360351562	116.35118103027344	116.77600860595703	120.46697235107422	108.01397705078125	209.94815063476562	280.6998291015625	225.01170349121094	202.07461547851562	69.07837677001953	78.5909423828125	57.50830078125
P18428	LBP	Lipopolysaccharide-binding protein	P18428	LBP_HUMAN	3	53383.62	52.46963882446289	49.73644256591797	49.72750473022461	55.227256774902344	59.9464225769043	56.11529541015625	62.019309997558594	60.2486572265625	49.30942916870117	47.827762603759766	57.81441879272461	53.64216232299805	37.05248260498047	44.22174072265625	28.785860061645508	40.42718505859375	61.40033721923828	73.6292495727539	58.066951751708984	57.82908630371094	29.89055633544922	31.430910110473633	44.63418960571289	27.093339920043945	28.173437118530273	35.00740051269531	27.292936325073242	36.17775344848633	68.611083984375	90.2278060913086	61.16242599487305	78.56155395507812	63.901641845703125	54.82566833496094	76.62125396728516	58.166290283203125	30.483661651611328	27.764427185058594	42.25580596923828	27.14700698852539	46.919063568115234	70.22879791259766	61.444602966308594
A0A0C4DH38	IGHV5-51	Immunoglobulin heavy variable 5-51	A0A0C4DH38	HV551_HUMAN	3	12674.55	52.552242279052734	48.853519439697266	38.94538116455078	43.14960479736328	35.965553283691406	43.42597961425781	44.73684310913086	34.98025894165039	63.6904296875	70.71519470214844	65.24256134033203	75.9130630493164	48.50918197631836	43.6992073059082	51.4251708984375	48.62007522583008	62.60526657104492	83.52481079101562	59.81593704223633	52.38686752319336	60.14253616333008	56.04880142211914	79.26609802246094	50.9646110534668	42.45775604248047	35.35444259643555	33.010475158691406	32.17730712890625	78.16273498535156	88.72601318359375	80.90850830078125	101.51184844970703	31.461288452148438	38.192970275878906	36.98476028442383	43.687435150146484	125.05665588378906	131.74317932128906	137.27914428710938	119.7683334350586	36.532508850097656	42.275882720947266	34.631526947021484
A0A075B6R9;A0A0C4DH68	IGKV2D-24;IGKV2-24	Probable non-functional immunoglobulin kappa variable 2D-24;Immunoglobulin kappa variable 2-24	A0A075B6R9;A0A0C4DH68	KVD24_HUMAN;KV224_HUMAN	1	13078.93;13079.01	52.6368522644043	65.9293441772461	92.51600646972656	72.20980072021484	108.98666381835938	100.9399185180664	92.37169647216797	121.40406799316406	175.02377319335938	142.47088623046875	151.7336883544922	160.2737274169922	89.94712829589844	96.88900756835938	72.49861907958984	91.20276641845703	109.82874298095703	68.97660827636719	82.31539154052734	71.2685546875	234.0366668701172	279.0359191894531	265.9835205078125	215.05999755859375	54.57457733154297	56.54978561401367	62.76432418823242	62.2424430847168	156.89620971679688	133.02133178710938	124.59649658203125	160.71746826171875	52.94291687011719	NaN	66.20948028564453	43.512550354003906	274.28643798828125	288.3701171875	209.97377014160156	217.83572387695312	79.32527923583984	105.981689453125	93.13365173339844
Q6ZNA5	FRRS1	Ferric-chelate reductase 1	Q6ZNA5	FRRS1_HUMAN	1	66114.4	52.748687744140625	43.02605056762695	NaN	16.377187728881836	NaN	39.34136962890625	28.55394744873047	28.015491485595703	NaN	NaN	46.554298400878906	52.867313385009766	26.33753204345703	33.73461151123047	43.39194869995117	17.204357147216797	41.67787170410156	29.04119110107422	34.39529800415039	35.20673751831055	NaN	31.06401252746582	52.38426208496094	38.91472244262695	30.701753616333008	32.36784744262695	44.25312805175781	48.867496490478516	NaN	33.87085723876953	38.115638732910156	42.73552322387695	36.084442138671875	NaN	30.64005470275879	37.180747985839844	63.108123779296875	46.80414581298828	44.609535217285156	38.477989196777344	35.51341247558594	26.93705177307129	33.98369216918945
A8MYZ0	MINDY4B	Inactive ubiquitin carboxyl-terminal hydrolase MINDY-4B	A8MYZ0	MIY4B_HUMAN	1	51975.96	53.270999908447266	43.990318298339844	55.816226959228516	47.1359748840332	34.97652053833008	41.707115173339844	43.85944366455078	64.9563217163086	NaN	NaN	52.28445053100586	49.323272705078125	30.672550201416016	27.525066375732422	40.029964447021484	48.87299346923828	26.052583694458008	35.28519821166992	28.153654098510742	25.403745651245117	NaN	64.41993713378906	37.42488098144531	52.77888488769531	35.363868713378906	39.95232009887695	37.675270080566406	36.89059829711914	42.96782302856445	NaN	21.71776580810547	NaN	NaN	NaN	17.26359748840332	23.813310623168945	42.24639892578125	51.28822326660156	28.72589683532715	52.22539520263672	62.28962707519531	69.60343170166016	52.32761001586914
Q96PD5	PGLYRP2	N-acetylmuramoyl-L-alanine amidase	Q96PD5	PGRP2_HUMAN	6	62217.01	53.36500930786133	45.42852020263672	40.0015983581543	52.410037994384766	69.19396209716797	64.45274353027344	73.4551010131836	70.50740814208984	33.95236587524414	47.97690200805664	34.08659744262695	33.5317497253418	33.559200286865234	32.32069396972656	34.90355682373047	34.233421325683594	63.94752502441406	53.18482971191406	48.77110290527344	45.620094299316406	49.01020812988281	39.36946487426758	41.89615249633789	46.81132888793945	39.858482360839844	60.50318908691406	55.982330322265625	51.25685501098633	53.9669075012207	44.54877853393555	47.2845458984375	63.77197265625	26.431100845336914	24.92759895324707	23.47412109375	27.21017837524414	77.23576354980469	67.50118255615234	58.66108322143555	54.72611999511719	49.858917236328125	44.587799072265625	52.42667007446289
P06681	C2	Complement C2	P06681	CO2_HUMAN	11	83267.83	54.81523895263672	49.108741760253906	55.74273681640625	50.494590759277344	56.74259948730469	60.49100112915039	62.33583450317383	59.696773529052734	68.87715148925781	68.82865142822266	70.35735321044922	53.87739562988281	58.562110900878906	68.65567016601562	71.10108947753906	78.1063003540039	62.44344711303711	68.65504455566406	68.82440948486328	58.96916580200195	45.433448791503906	45.27834701538086	56.473567962646484	49.53701400756836	NaN	NaN	39.54746627807617	7.154123306274414	44.40713882446289	80.38768768310547	71.09632110595703	64.48120880126953	72.54197692871094	81.18463134765625	70.9977035522461	80.2210693359375	56.09891891479492	55.699520111083984	48.553009033203125	58.775238037109375	60.20277786254883	63.401546478271484	52.86355972290039
P01860	IGHG3	Immunoglobulin heavy constant gamma 3	P01860	IGHG3_HUMAN	17	49092.95	5463.78857421875	5743.6533203125	5706.03955078125	5524.705078125	5564.14501953125	5320.76318359375	5290.58203125	5289.9736328125	11815.0947265625	11335.08203125	11977.890625	11190.548828125	7545.0224609375	7518.23681640625	7528.71533203125	7574.17333984375	7890.4658203125	7805.12939453125	7998.88330078125	7800.97705078125	8721.142578125	8886.48828125	8970.443359375	8915.400390625	5528.49951171875	5648.6279296875	5504.6298828125	6016.6494140625	13406.056640625	17239.07421875	16872.802734375	17402.63671875	7594.43603515625	6921.33935546875	6955.9345703125	7805.65234375	12733.373046875	12437.3681640625	12613.2744140625	12481.8076171875	3683.029052734375	3976.73193359375	4069.005615234375
P01042	KNG1	Kininogen-1	P01042	KNG1_HUMAN	22	71957.37	585.19287109375	520.0284423828125	550.5247192382812	544.3629150390625	561.087890625	506.3040466308594	512.4840087890625	495.54620361328125	495.64434814453125	476.4605407714844	490.28564453125	479.1947021484375	669.630615234375	684.963623046875	694.2594604492188	682.3477783203125	449.7601623535156	505.56683349609375	512.2506103515625	514.1904907226562	433.7158508300781	475.5282287597656	436.24700927734375	470.4762878417969	527.5018310546875	484.1929931640625	500.45343017578125	516.3731079101562	497.23883056640625	470.4569091796875	444.005859375	528.8104858398438	715.5509033203125	715.5699462890625	716.7141723632812	740.0741577148438	568.713623046875	574.8471069335938	544.66650390625	613.6734619140625	539.7046508789062	559.4927368164062	654.3860473632812
P01008	SERPINC1	Antithrombin-III	P01008	ANT3_HUMAN	26	52602.43	589.3641967773438	567.4185791015625	598.1903076171875	621.4464111328125	570.2628173828125	600.395263671875	596.0703125	598.103271484375	509.4060363769531	539.1488647460938	520.0701904296875	533.6098022460938	532.3247680664062	543.2274780273438	561.8499755859375	565.384765625	699.584228515625	712.1406860351562	682.5087280273438	704.7523803710938	542.8389282226562	544.7445068359375	611.524169921875	586.1328735351562	643.8466186523438	640.2005615234375	592.3217163085938	624.47900390625	568.2811279296875	575.4176025390625	570.86083984375	575.6663208007812	692.96337890625	627.728759765625	616.3659057617188	641.3265991210938	609.6956176757812	653.5372314453125	689.8868408203125	595.2177124023438	659.4625854492188	660.3671875	725.3390502929688
P02786	TFRC	Transferrin receptor protein 1	P02786	TFR1_HUMAN	1	84871.37	6.052880764007568	12.827101707458496	9.356550216674805	5.570589065551758	7.192728519439697	6.264309406280518	4.762624740600586	5.519448280334473	NaN	NaN	8.047653198242188	5.330930709838867	15.490604400634766	2.111452341079712	6.534360408782959	3.9113900661468506	8.713286399841309	2.5349178314208984	NaN	2.467371940612793	9.090806007385254	4.6532979011535645	NaN	1.702776312828064	3.9063949584960938	7.187317848205566	6.39282751083374	6.754276275634766	NaN	NaN	NaN	NaN	10.352965354919434	8.330986022949219	3.3101565837860107	10.002484321594238	8.323318481445312	8.332099914550781	5.825397491455078	2.6278626918792725	4.157005786895752	8.440776824951172	2.5303590297698975
Q13790	APOF	Apolipoprotein F	Q13790	APOF_HUMAN	1	35399.49	6.277011871337891	18.87630271911621	NaN	14.781664848327637	15.665996551513672	12.575332641601562	12.221268653869629	16.278152465820312	NaN	6.2552008628845215	NaN	14.916905403137207	10.948853492736816	19.910648345947266	22.057893753051758	29.27899742126465	32.82054901123047	27.514158248901367	20.392723083496094	31.87691879272461	8.176061630249023	NaN	NaN	12.406548500061035	NaN	28.247310638427734	13.832758903503418	14.472367286682129	NaN	29.8793888092041	NaN	26.4229793548584	41.275177001953125	24.003408432006836	22.856853485107422	24.28866195678711	21.57264518737793	NaN	18.468042373657227	NaN	20.36765480041504	22.093271255493164	28.981279373168945
P0DTE1	IGHV3-38-3	Probable non-functional immunoglobulin heavy variable 3-38-3	P0DTE1	HV383_HUMAN	1	12671.5	60.51585388183594	34.47607421875	62.57688903808594	60.353878021240234	63.114830017089844	36.40415573120117	48.31888961791992	60.91636657714844	114.38340759277344	81.07844543457031	92.49598693847656	24.148012161254883	69.53524780273438	58.138668060302734	90.31775665283203	33.992774963378906	50.485870361328125	39.67947769165039	43.798099517822266	47.54142379760742	46.418556213378906	49.050106048583984	52.74964904785156	36.19681167602539	46.103763580322266	58.30316162109375	58.16748809814453	28.289209365844727	92.15721893310547	111.33133697509766	73.85673522949219	109.77096557617188	NaN	NaN	56.798500061035156	36.514225006103516	52.10670852661133	62.037811279296875	60.9493293762207	61.111698150634766	40.863643646240234	NaN	NaN
Q06033	ITIH3	Inter-alpha-trypsin inhibitor heavy chain H3	Q06033	ITIH3_HUMAN	10	99849.23	60.545997619628906	59.8984260559082	56.14424514770508	58.08367919921875	83.70809173583984	86.11292266845703	73.6534194946289	80.55567932128906	41.748565673828125	44.387454986572266	53.627071380615234	58.38008117675781	33.50982666015625	31.260385513305664	40.02833557128906	34.37135696411133	63.358707427978516	64.64570617675781	80.98090362548828	62.432838439941406	47.95873260498047	45.698875427246094	58.693809509277344	49.26456069946289	36.071109771728516	32.41550827026367	33.58498001098633	26.691328048706055	68.06440734863281	68.0663833618164	79.32891082763672	79.24291229248047	58.133846282958984	51.091941833496094	47.389503479003906	62.49604034423828	48.25389862060547	59.4763298034668	49.27560043334961	49.62675857543945	44.56512451171875	43.86541748046875	52.972869873046875
P02746	C1QB	Complement C1q subcomponent subunit B	P02746	C1QB_HUMAN	5	26721.75	60.5472412109375	74.30052947998047	69.74811553955078	60.64185333251953	71.14964294433594	62.5274772644043	62.85346603393555	74.01998901367188	74.04708862304688	68.75106811523438	80.39945220947266	60.12308883666992	78.31653594970703	91.18960571289062	78.91902923583984	84.80219268798828	72.87468719482422	74.42975616455078	69.85211181640625	70.53041076660156	56.415836334228516	77.76798248291016	52.829917907714844	50.85519790649414	72.66847229003906	64.1661376953125	51.8963623046875	56.66037368774414	61.95975112915039	98.21483612060547	77.4221420288086	72.548583984375	72.96114349365234	64.11599731445312	76.11146545410156	67.64285278320312	66.83588409423828	91.85150146484375	61.33964920043945	83.51260375976562	46.72297286987305	48.732765197753906	55.191986083984375
P01857	IGHG1	Immunoglobulin heavy constant gamma 1	P01857	IGHG1_HUMAN	9	43911.9	6022.134765625	6458.3193359375	6458.77099609375	6411.740234375	5565.59619140625	5400.00439453125	5341.55908203125	5064.37060546875	9633.685546875	8843.4130859375	8858.4765625	9185.734375	6617.22314453125	6350.34326171875	5753.85546875	6013.90625	8051.3994140625	7234.65283203125	6611.572265625	7617.9306640625	5893.041015625	5537.6435546875	5806.8525390625	6148.583984375	4068.158447265625	4124.81591796875	4405.7373046875	3770.72998046875	7903.4306640625	10198.1201171875	9173.806640625	9432.5810546875	5105.12646484375	5451.95068359375	6032.5419921875	5496.74169921875	7675.03369140625	6987.78076171875	7707.0126953125	6942.345703125	3696.466796875	3487.75146484375	3611.411865234375
P22352	GPX3	Glutathione peroxidase 3	P22352	GPX3_HUMAN	3	25552.33	62.320953369140625	55.38749694824219	70.2535171508789	57.281951904296875	43.627105712890625	52.7834587097168	56.221981048583984	44.493228912353516	70.85222625732422	50.71442413330078	47.71385955810547	50.457271575927734	52.02265548706055	44.38898849487305	50.5704231262207	43.880836486816406	72.70793914794922	82.14523315429688	61.11561965942383	70.9465560913086	58.70444869995117	55.391029357910156	54.2707405090332	53.81788635253906	56.73897933959961	72.53633880615234	41.97578811645508	50.190101623535156	53.13932418823242	73.58805847167969	48.46467971801758	56.863441467285156	54.37566375732422	52.083927154541016	51.72770690917969	49.2987060546875	61.27035140991211	60.39558029174805	47.66550064086914	52.38323211669922	40.560394287109375	54.59823989868164	47.635650634765625
P07357	C8A	Complement component C8 alpha chain	P07357	CO8A_HUMAN	6	65163.2	62.76279067993164	91.61241149902344	70.79519653320312	65.48424530029297	54.99718475341797	55.82463455200195	81.20926666259766	58.624122619628906	82.64600372314453	72.95549774169922	64.7646713256836	68.8397445678711	45.13636016845703	46.696571350097656	36.92249298095703	48.28544998168945	48.49762725830078	60.58806610107422	80.16551971435547	51.94540786743164	62.39112091064453	64.54792785644531	67.7931900024414	57.987220764160156	40.35646438598633	37.719139099121094	41.054290771484375	56.276920318603516	48.11256408691406	42.592376708984375	58.5661735534668	68.44827270507812	60.52169418334961	44.315711975097656	49.51633071899414	51.66504669189453	60.678192138671875	62.4578971862793	65.84088134765625	70.78141021728516	52.4966926574707	39.83504104614258	40.69281005859375
Q9UGM5	FETUB	Fetuin-B	Q9UGM5	FETUB_HUMAN	4	42054.94	62.969783782958984	62.48195266723633	47.024898529052734	66.797119140625	73.77721405029297	70.10164642333984	67.41702270507812	61.12091064453125	54.45552062988281	47.981998443603516	76.33027648925781	82.29362487792969	59.741294860839844	64.93363189697266	79.57272338867188	65.28174591064453	50.03073501586914	71.51099395751953	65.62452697753906	73.18942260742188	43.37801742553711	46.972652435302734	40.9306526184082	47.32582092285156	32.91348648071289	47.258453369140625	44.188663482666016	36.34885025024414	56.64923095703125	70.56471252441406	43.76282501220703	57.339229583740234	112.32101440429688	104.42937469482422	108.03009796142578	105.67623901367188	66.79407501220703	56.51884460449219	51.249176025390625	51.444297790527344	51.03727722167969	61.165977478027344	57.1438102722168
P02655	APOC2	Apolipoprotein C-II	P02655	APOC2_HUMAN	4	11283.86	651.8070068359375	594.6703491210938	688.3219604492188	602.6110229492188	595.4312133789062	537.8980102539062	579.1078491210938	505.2567443847656	400.9176025390625	338.7423400878906	334.7030029296875	444.20928955078125	268.7818298339844	345.45977783203125	286.078857421875	292.2869567871094	326.8864440917969	289.04461669921875	270.5120544433594	260.0920715332031	383.47515869140625	389.48101806640625	406.24261474609375	306.0023193359375	459.0529479980469	567.8521728515625	540.4434814453125	517.969482421875	437.8212890625	514.5848388671875	445.52801513671875	584.3695068359375	654.52490234375	617.5775146484375	624.8350219726562	664.7984008789062	422.5888366699219	426.5659484863281	414.2461242675781	413.49798583984375	376.72528076171875	483.68048095703125	414.12615966796875
A0A0B4J1Y9	IGHV3-72	Immunoglobulin heavy variable 3-72	A0A0B4J1Y9	HV372_HUMAN	2	13202.93	669.39892578125	761.0206909179688	884.3856201171875	919.7984619140625	1195.5335693359375	919.71484375	1037.7799072265625	980.1592407226562	1926.5477294921875	1647.8590087890625	1965.686767578125	1539.3538818359375	717.0870361328125	767.8717651367188	704.052001953125	658.2373046875	1733.15869140625	1505.489501953125	1337.30810546875	1219.740478515625	1398.2066650390625	1514.855224609375	1590.754150390625	1631.0611572265625	575.2608642578125	499.16448974609375	435.5363464355469	512.9093017578125	1122.478515625	1923.344970703125	2186.330810546875	1564.1295166015625	1553.791015625	1247.085693359375	1059.2156982421875	1268.347412109375	2082.184814453125	2006.05615234375	2069.072021484375	1647.26953125	968.1017456054688	751.174072265625	824.495849609375
P35858	IGFALS	Insulin-like growth factor-binding protein complex acid labile subunit	P35858	ALS_HUMAN	9	66035	67.16893768310547	67.45198822021484	79.50261688232422	62.48106384277344	56.21783447265625	63.1997184753418	65.83674621582031	58.2751579284668	61.1991081237793	63.78876876831055	82.2834243774414	69.58134460449219	84.61302185058594	82.67369079589844	87.45042419433594	90.5963134765625	71.3512954711914	76.18490600585938	68.84091186523438	78.97273254394531	65.71949768066406	55.426753997802734	67.10454559326172	51.19031524658203	63.767696380615234	76.6573257446289	80.72270202636719	75.10274505615234	55.81377029418945	44.033164978027344	41.63877487182617	50.49798583984375	69.06874084472656	73.03621673583984	66.48185729980469	70.19591522216797	74.70123291015625	83.58244323730469	73.02254486083984	72.51786041259766	50.347957611083984	57.46574020385742	53.97500228881836
P02748	C9	Complement component C9	P02748	CO9_HUMAN	14	63173.37	69.93077850341797	72.43987274169922	64.50430297851562	73.55538177490234	132.74066162109375	136.88943481445312	137.35018920898438	128.26544189453125	124.3536148071289	118.34658813476562	117.80072784423828	124.23062133789062	78.81019592285156	97.19183349609375	83.43559265136719	84.43405151367188	166.27685546875	172.27767944335938	155.27383422851562	160.41127014160156	129.09182739257812	117.35128021240234	121.63739013671875	112.46202850341797	76.01778411865234	75.03790283203125	75.4696273803711	83.91436004638672	160.89744567871094	194.44920349121094	185.1811981201172	203.33428955078125	78.22318267822266	72.01058197021484	77.72219848632812	81.4986801147461	84.4378890991211	86.01420593261719	76.20635223388672	83.07546997070312	179.30291748046875	168.399169921875	165.26504516601562
Q8N386	LRRC25	Leucine-rich repeat-containing protein 25	Q8N386	LRC25_HUMAN	1	33178.52	71.24888610839844	NaN	NaN	66.91311645507812	119.09494018554688	40.79414367675781	NaN	NaN	67.47105407714844	61.73143768310547	NaN	NaN	58.12865447998047	32.34993362426758	55.11480712890625	42.122535705566406	NaN	54.18331527709961	NaN	46.37019729614258	72.85946655273438	64.76539611816406	75.47685241699219	66.03929138183594	NaN	NaN	NaN	111.5624771118164	61.2263298034668	37.285823822021484	NaN	126.37815856933594	NaN	NaN	NaN	55.35196304321289	51.948734283447266	83.5912094116211	74.56450653076172	57.925350189208984	NaN	63.07341384887695	64.16615295410156
P05160	F13B	Coagulation factor XIII B chain	P05160	F13B_HUMAN	2	75510.67	72.06657409667969	54.03388977050781	69.62154388427734	61.02195739746094	63.12236022949219	56.01177978515625	53.93091583251953	39.73175811767578	47.17988967895508	41.058799743652344	24.22332000732422	38.268428802490234	58.85849380493164	42.99928665161133	34.495296478271484	29.981374740600586	26.890586853027344	29.946298599243164	22.310344696044922	NaN	35.085784912109375	41.81367111206055	56.658321380615234	30.988521575927734	46.84770965576172	43.819664001464844	44.161014556884766	29.0394344329834	43.67729187011719	45.448184967041016	35.21604537963867	46.2907829284668	31.13105583190918	15.175965309143066	48.62480926513672	32.0973014831543	47.980712890625	43.359588623046875	50.266944885253906	49.78592300415039	26.803544998168945	38.224632263183594	32.42498779296875
Q16099	GRIK4	Glutamate receptor ionotropic, kainate 4	Q16099	GRIK4_HUMAN	1	107245.51	72.59712982177734	72.86177062988281	68.80516815185547	68.89322662353516	82.04325866699219	74.26000213623047	66.02845001220703	83.05662536621094	67.08921813964844	64.00776672363281	NaN	43.90940856933594	95.65840911865234	88.12506103515625	53.691463470458984	88.54109191894531	61.49515914916992	62.00786590576172	78.44507598876953	91.56864929199219	67.29818725585938	86.82234191894531	44.96881103515625	78.22784423828125	79.66181182861328	76.58122253417969	73.0547866821289	61.41600799560547	82.28251647949219	37.00623321533203	71.48974609375	84.55953979492188	74.73554992675781	39.837589263916016	103.9611587524414	NaN	58.57048034667969	129.6515350341797	80.97567749023438	91.81623840332031	59.01290512084961	53.24238586425781	70.9908218383789
P05155	SERPING1	Plasma protease C1 inhibitor	P05155	IC1_HUMAN	17	55154.18	723.934814453125	714.7669677734375	741.2510375976562	734.5423583984375	723.8401489257812	719.6730346679688	752.59423828125	759.2744750976562	548.824951171875	555.1317138671875	546.0122680664062	546.6470947265625	543.8529052734375	549.4287109375	547.3392333984375	548.2249755859375	846.765380859375	885.243408203125	862.48828125	889.5448608398438	635.206298828125	596.0185546875	602.9397583007812	638.9320678710938	621.9304809570312	578.3397827148438	663.9674682617188	598.1253662109375	693.2269287109375	773.6149291992188	771.8944702148438	791.3627319335938	267.999267578125	248.91615295410156	250.5131072998047	275.03924560546875	545.0380249023438	616.8032836914062	580.3087768554688	555.2252197265625	831.6558227539062	850.0474853515625	814.5061645507812
P04217	A1BG	Alpha-1B-glycoprotein	P04217	A1BG_HUMAN	12	54253.51	729.0078125	704.2636108398438	704.5855102539062	721.542724609375	871.9246826171875	860.2568969726562	867.74072265625	844.3340454101562	766.3318481445312	859.8163452148438	704.8781127929688	737.8418579101562	766.0560913085938	749.803955078125	776.131591796875	719.6397705078125	997.0642700195312	956.7779541015625	991.1653442382812	902.7655029296875	653.1704711914062	622.7637939453125	635.2068481445312	574.46875	737.1609497070312	803.16748046875	744.455078125	727.7090454101562	791.9215087890625	782.5761108398438	769.8298950195312	771.4360961914062	1002.7618408203125	976.1185302734375	967.8385009765625	957.2767333984375	917.4910888671875	892.28955078125	860.7498779296875	779.4244995117188	825.8856811523438	788.0225830078125	758.872314453125
Q16610	ECM1	Extracellular matrix protein 1	Q16610	ECM1_HUMAN	4	60674.09	73.29882049560547	51.92045211791992	94.29405975341797	59.57342529296875	65.25933074951172	62.2922477722168	60.11355972290039	68.37308502197266	56.50325012207031	47.414833068847656	58.48228454589844	52.328094482421875	59.36111831665039	40.16973114013672	98.77276611328125	45.959205627441406	41.24881362915039	43.828346252441406	43.27956008911133	53.126670837402344	54.18882369995117	91.46499633789062	79.28460693359375	63.022422790527344	51.012855529785156	52.7513542175293	65.0389633178711	67.00692749023438	65.86264038085938	31.547046661376953	49.11134719848633	24.18524169921875	42.984642028808594	39.72869873046875	54.506752014160156	46.052574157714844	53.56050491333008	64.0979995727539	76.58997344970703	70.50613403320312	34.693031311035156	31.48304557800293	39.800724029541016
O14791	APOL1	Apolipoprotein L1	O14791	APOL1_HUMAN	10	43974.2	73.46873474121094	66.3839111328125	78.04264831542969	81.47132110595703	87.4329833984375	80.6849136352539	59.053855895996094	71.45382690429688	95.97501373291016	104.37446594238281	87.75335693359375	110.34719848632812	105.17701721191406	99.08209228515625	105.49132537841797	112.34452056884766	84.4859390258789	78.781982421875	74.15995025634766	68.24329376220703	78.10430145263672	66.55138397216797	64.49244689941406	65.3989486694336	74.66511535644531	82.01329803466797	81.46806335449219	76.17745208740234	88.59937286376953	73.37590789794922	79.53388214111328	69.01454162597656	68.91676330566406	80.9454345703125	84.9046630859375	75.21222686767578	82.6482925415039	93.3699722290039	93.71914672851562	92.9850082397461	56.09132385253906	74.54780578613281	61.61038589477539
P80108	GPLD1	Phosphatidylinositol-glycan-specific phospholipase D	P80108	PHLD_HUMAN	10	92336.44	74.72847747802734	63.34763717651367	82.94284057617188	71.50855255126953	75.30587005615234	73.3492431640625	70.83390808105469	77.06473541259766	98.22746276855469	117.8220443725586	78.96804809570312	76.79431915283203	86.37413787841797	92.73216247558594	87.59876251220703	86.93286895751953	51.36106491088867	67.58023834228516	73.44802856445312	63.19618225097656	80.3751449584961	76.784423828125	68.94658660888672	61.28662109375	77.41748809814453	73.52554321289062	73.49417877197266	72.0125732421875	62.53858184814453	96.59076690673828	73.04106903076172	115.54023742675781	82.2697982788086	90.19837188720703	86.44290161132812	86.75418853759766	79.2459716796875	75.94200134277344	70.63179779052734	78.06844329833984	63.43429946899414	74.09062194824219	86.91962432861328
P02763	ORM1	Alpha-1-acid glycoprotein 1	P02763	A1AG1_HUMAN	7	23539.61	741.434326171875	794.2921142578125	794.2633056640625	820.5731201171875	892.374755859375	825.6404418945312	858.8259887695312	845.3324584960938	760.1502075195312	569.4163818359375	633.3341674804688	609.1309814453125	779.2138671875	813.8092041015625	776.9136352539062	810.2942504882812	1342.963623046875	1305.601318359375	1297.8690185546875	1375.5185546875	894.4197387695312	874.6979370117188	1043.703369140625	825.1972045898438	530.3252563476562	561.8035888671875	591.1559448242188	552.430908203125	858.8369750976562	1030.3790283203125	1012.09228515625	956.43115234375	757.5371704101562	806.3585205078125	750.3054809570312	780.6174926757812	947.9775390625	909.69970703125	926.1099243164062	911.8809814453125	1463.1964111328125	1639.243408203125	1469.836181640625
P29622	SERPINA4	Kallistatin	P29622	KAIN_HUMAN	12	48541.96	75.64739227294922	68.24272155761719	79.68901062011719	77.31126403808594	76.76585388183594	79.2434310913086	70.26592254638672	66.34007263183594	63.06755828857422	57.69208908081055	57.368507385253906	59.013858795166016	71.51422882080078	73.32209777832031	70.07520294189453	70.73851776123047	72.15743255615234	62.49833679199219	56.11711883544922	54.15327453613281	47.07415771484375	59.1298828125	48.75856018066406	55.14160919189453	66.25324249267578	80.95528411865234	75.7657241821289	73.89024353027344	56.33267593383789	46.50582504272461	48.889991760253906	54.605201721191406	88.14392852783203	87.88664245605469	89.64054107666016	84.2137451171875	74.71321868896484	68.65119934082031	79.79491424560547	77.78502655029297	54.27244186401367	69.54663848876953	54.843292236328125
O00634	NTN3	Netrin-3	O00634	NET3_HUMAN	1	61466.05	75.9321060180664	99.44715881347656	94.86188507080078	73.8094482421875	58.238548278808594	44.38604736328125	62.695804595947266	52.0529670715332	57.07687759399414	65.52696990966797	68.62804412841797	71.7548828125	99.59195709228516	75.93286895751953	57.56010055541992	92.38697814941406	49.688724517822266	56.95533752441406	NaN	35.67660903930664	106.30101013183594	111.98538208007812	80.12969970703125	79.53684997558594	81.78166961669922	73.52083587646484	74.94934844970703	NaN	64.4754867553711	42.68544006347656	57.02727508544922	65.71583557128906	54.07707595825195	49.936946868896484	69.7347183227539	75.36019134521484	90.19072723388672	79.71662139892578	116.77825927734375	103.98092651367188	67.26776885986328	108.97781372070312	97.81632232666016
A0A075B6K4	IGLV3-10	Immunoglobulin lambda variable 3-10	A0A075B6K4	LV310_HUMAN	2	12440.85	76.29708099365234	76.44763946533203	64.829345703125	70.07553100585938	35.74040603637695	37.54956817626953	40.376895904541016	34.692588806152344	29.467538833618164	61.34735870361328	69.73246765136719	51.708248138427734	41.31719207763672	43.65192794799805	39.766944885253906	46.137168884277344	77.96639251708984	31.73215103149414	61.157344818115234	57.94266891479492	57.88880157470703	45.763671875	61.970733642578125	50.15983200073242	31.215286254882812	33.615867614746094	35.471656799316406	36.13711929321289	86.74474334716797	86.55890655517578	96.36348724365234	81.41683959960938	148.73121643066406	134.0194091796875	127.44844818115234	162.7670135498047	40.99150466918945	24.285884857177734	40.11410140991211	60.21900177001953	33.082061767578125	24.401161193847656	37.577640533447266
P04114	APOB	Apolipoprotein B-100	P04114	APOB_HUMAN	201	515604.72	764.0233154296875	748.7120971679688	787.143310546875	776.23828125	968.7379150390625	935.9121704101562	950.5469970703125	932.741455078125	727.4692993164062	714.3894653320312	719.2400512695312	734.5966186523438	687.3394775390625	699.6344604492188	701.1131591796875	692.86572265625	825.8084716796875	795.899169921875	814.5648193359375	798.462890625	684.2880249023438	695.8917236328125	675.759521484375	662.2618408203125	796.6785278320312	797.2506103515625	799.2381591796875	813.9976196289062	718.9881591796875	699.4116821289062	697.4415283203125	689.1154174804688	1074.382080078125	1097.82470703125	1059.7828369140625	1082.2174072265625	634.4163818359375	620.237548828125	633.980712890625	624.8458862304688	680.6910400390625	689.9196166992188	692.894775390625
P02745	C1QA	Complement C1q subcomponent subunit A	P02745	C1QA_HUMAN	1	26016.56	78.50430297851562	85.5466079711914	88.73831176757812	54.02968978881836	81.49624633789062	64.09568786621094	44.7344856262207	79.90461730957031	72.9830322265625	85.3167724609375	93.43577575683594	39.93068313598633	80.30284881591797	77.03721618652344	80.8046875	25.321760177612305	50.343231201171875	87.54747009277344	81.84150695800781	75.5903549194336	82.25894927978516	67.66175842285156	54.341461181640625	56.325809478759766	62.52860641479492	65.0113754272461	58.24973678588867	92.81497192382812	76.44373321533203	71.92589569091797	84.10721588134766	125.38306427001953	62.52581024169922	70.07656860351562	48.44910430908203	91.65289306640625	79.82527923583984	66.37734985351562	83.83272552490234	92.59828186035156	67.52495574951172	52.37633514404297	37.56101608276367
P01709	IGLV2-8	Immunoglobulin lambda variable 2-8	P01709	LV208_HUMAN	1	12381.64	82.66387176513672	96.33921813964844	65.7420883178711	84.88793182373047	NaN	40.64337158203125	33.182193756103516	40.66766357421875	120.68266296386719	82.31209564208984	107.93290710449219	131.17466735839844	55.4631462097168	57.24787521362305	80.44190216064453	90.02865600585938	154.6999969482422	122.36676025390625	119.68907928466797	131.74496459960938	129.96051025390625	90.23188018798828	82.53949737548828	103.10015106201172	85.53629302978516	78.64038848876953	75.06156158447266	79.15168762207031	156.87863159179688	203.2516326904297	283.18408203125	120.2684326171875	221.63319396972656	171.0576171875	213.72933959960938	182.44375610351562	101.23363494873047	176.4848175048828	122.50494384765625	100.40558624267578	43.3947639465332	56.23624801635742	72.5484390258789
P01876	IGHA1	Immunoglobulin heavy constant alpha 1	P01876	IGHA1_HUMAN	12	42848.51	827.6611328125	871.3021240234375	857.8355102539062	787.0217895507812	673.900634765625	659.954833984375	675.8982543945312	614.1219482421875	1633.4757080078125	1690.5262451171875	1714.013671875	1700.42529296875	907.1903686523438	918.6724853515625	982.2788696289062	878.3544921875	2143.303955078125	2149.005615234375	1984.9630126953125	2067.459228515625	1403.3145751953125	1432.8154296875	1512.6519775390625	1459.10986328125	1040.67431640625	1033.5909423828125	1021.0736083984375	1036.9351806640625	2224.81982421875	3125.82080078125	3011.12060546875	3035.2080078125	582.816650390625	565.7784423828125	535.51904296875	582.4856567382812	3076.57666015625	3164.875	3181.530029296875	2911.5703125	1847.8443603515625	1809.6796875	1770.8388671875
P13671	C6	Complement component C6	P13671	CO6_HUMAN	15	104786.06	83.3095474243164	79.66450500488281	82.30496978759766	80.42210388183594	80.02693939208984	72.15557098388672	82.43608856201172	84.24691772460938	81.47315979003906	82.17825317382812	69.70942687988281	80.75917053222656	66.61373138427734	60.94304656982422	60.16609191894531	68.25845336914062	64.34874725341797	75.03460693359375	84.59834289550781	74.278076171875	76.4015884399414	69.30130767822266	62.32900619506836	83.50509643554688	75.50818634033203	79.78170776367188	71.76925659179688	80.1956787109375	76.39958190917969	83.63301086425781	72.72193145751953	90.34176635742188	67.33334350585938	65.86115264892578	75.70510864257812	89.04147338867188	84.2789306640625	73.50443267822266	79.37189483642578	84.93572235107422	82.60120391845703	88.96690368652344	74.78616333007812
P02774	GC	Vitamin D-binding protein	P02774	VTDB_HUMAN	26	52917.53	832.455322265625	889.5618896484375	911.0867919921875	950.7119750976562	1030.32275390625	1029.6510009765625	1034.09228515625	1045.844482421875	1108.1302490234375	1014.1904907226562	1120.0745849609375	1062.2607421875	1398.6666259765625	1455.8558349609375	1422.17138671875	1411.0323486328125	1089.0823974609375	1047.434326171875	979.2618408203125	1032.6771240234375	956.6038208007812	924.5545043945312	967.9821166992188	979.3766479492188	893.4686889648438	890.919677734375	925.478759765625	937.1455078125	951.8292846679688	994.3558959960938	964.253662109375	913.8826293945312	1556.921630859375	1528.140869140625	1498.59130859375	1566.8326416015625	940.978759765625	980.5740356445312	994.0702514648438	1006.1763916015625	951.4434814453125	944.3682861328125	993.9207763671875
A0A0A0MRZ8;P04433	IGKV3D-11;IGKV3-11	Immunoglobulin kappa variable 3D-11;Immunoglobulin kappa variable 3-11	A0A0A0MRZ8;P04433	KVD11_HUMAN;KV311_HUMAN	2	12625.24;12575.18	838.1156005859375	803.6552124023438	931.5716552734375	723.20556640625	656.0892944335938	611.1185913085938	624.4307861328125	608.6680297851562	1702.5892333984375	2044.6732177734375	1637.2161865234375	1456.203857421875	479.34173583984375	792.8975830078125	655.6908569335938	883.4664916992188	1015.2081909179688	717.0599975585938	694.0364379882812	782.5120849609375	662.6154174804688	1001.748779296875	781.448486328125	733.1967163085938	438.1898193359375	341.25408935546875	423.3412170410156	341.83294677734375	899.802490234375	1147.2559814453125	1019.9898681640625	1121.4825439453125	408.0406494140625	446.7898254394531	540.6596069335938	473.52001953125	1330.03466796875	1412.916015625	1058.8565673828125	1527.801513671875	444.72747802734375	410.1744384765625	604.2510375976562
P00742	F10	Coagulation factor X	P00742	FA10_HUMAN	3	54731.69	84.48551177978516	71.80533599853516	64.24223327636719	62.04265594482422	75.98038482666016	71.97193145751953	91.99526977539062	64.0621566772461	63.796913146972656	70.46024322509766	76.24031829833984	88.85231018066406	73.071533203125	91.34939575195312	93.11546325683594	85.54207611083984	54.23848342895508	37.903656005859375	30.04546356201172	37.02383041381836	71.39131927490234	65.22319793701172	99.34685516357422	50.625545501708984	94.73738098144531	101.1200942993164	91.96487426757812	86.68916320800781	77.25886535644531	79.42327880859375	60.83666229248047	69.7809829711914	71.70339965820312	80.10606384277344	88.96446990966797	89.2696304321289	87.35381317138672	63.361629486083984	67.45713806152344	89.38678741455078	80.32762145996094	73.3536376953125	74.76914978027344
Q5VT25	CDC42BPA	Serine/threonine-protein kinase MRCK alpha	Q5VT25	MRCKA_HUMAN	2	197306.92	86.17496490478516	69.11890411376953	58.06263732910156	114.15496826171875	51.6846809387207	65.7835693359375	70.78679656982422	58.95055389404297	92.37812042236328	91.81526947021484	55.194881439208984	65.6458969116211	69.63722229003906	75.43775939941406	61.25559997558594	53.72897720336914	60.386287689208984	55.966182708740234	66.10600280761719	88.96477508544922	98.20458221435547	93.60309600830078	88.19694519042969	57.7416877746582	101.6051025390625	47.70637512207031	85.45990753173828	88.72249603271484	51.535789489746094	34.673614501953125	35.55661392211914	49.79378890991211	55.33623504638672	78.40882873535156	34.556915283203125	60.556129455566406	99.47657775878906	121.02546691894531	98.67423248291016	118.55012512207031	61.259544372558594	54.9730224609375	71.78868103027344
A0A0A0MS15	IGHV3-49	Immunoglobulin heavy variable 3-49	A0A0A0MS15	HV349_HUMAN	2	13055.93	86.5023422241211	78.26073455810547	75.73018646240234	90.84255981445312	72.33890533447266	69.6707534790039	88.418701171875	83.16007232666016	124.0190200805664	136.3365478515625	123.3580093383789	133.89202880859375	62.65605545043945	49.678279876708984	60.754398345947266	70.2568359375	83.61210632324219	86.25770568847656	61.37871551513672	87.7932357788086	81.76795196533203	78.2502212524414	66.6085205078125	52.9210205078125	53.40060043334961	75.71420288085938	87.09150695800781	98.61392211914062	201.48971557617188	237.8303985595703	258.7823486328125	245.99526977539062	40.2640495300293	44.61527633666992	45.64198303222656	53.05418014526367	131.54833984375	119.29849243164062	145.49806213378906	128.91273498535156	35.44460678100586	35.065185546875	43.17299270629883
A0A0B4J2B5	IGHV3OR16-9	Immunoglobulin heavy variable 3/OR16-9 (non-functional) (Fragment)	A0A0B4J2B5	A0A0B4J2B5_HUMAN	1	10656.79	878.2581787109375	1021.0068969726562	968.4276123046875	922.1410522460938	806.1456298828125	894.2643432617188	861.1674194335938	754.3786010742188	2273.189697265625	1747.142822265625	1988.1846923828125	1581.25439453125	948.0672607421875	831.5367431640625	783.4818725585938	860.97021484375	1479.802001953125	1070.5941162109375	1525.6961669921875	1423.66845703125	1892.55224609375	1428.00927734375	1079.2222900390625	1594.7958984375	451.47601318359375	484.656494140625	410.5364074707031	425.9299011230469	1674.4354248046875	1588.933837890625	1696.067626953125	1715.305908203125	486.6357727050781	576.1566772460938	412.26580810546875	464.3572082519531	2098.234619140625	2480.708984375	1986.5135498046875	2225.12548828125	583.4632568359375	630.0119018554688	630.779296875
Q01664	TFAP4	Transcription factor AP-4	Q01664	TFAP4_HUMAN	1	38725.6	88.79889678955078	92.59674835205078	115.70401000976562	98.93526458740234	124.13521575927734	NaN	81.52173614501953	68.31973266601562	NaN	31.368515014648438	45.961700439453125	42.25059509277344	49.389102935791016	48.4781379699707	78.5474624633789	65.72808837890625	82.01464080810547	78.66291809082031	61.87553405761719	77.13204193115234	54.32463455200195	83.144287109375	88.97235870361328	59.065101623535156	47.492122650146484	42.5108528137207	60.41413879394531	63.761962890625	37.88100814819336	43.51967239379883	37.452754974365234	53.97068786621094	43.28831481933594	NaN	50.49114990234375	54.23368835449219	91.3348159790039	88.68668365478516	87.84415435791016	79.10443878173828	101.09455871582031	58.86690902709961	31.870506286621094
P07225	PROS1	Vitamin K-dependent protein S	P07225	PROS_HUMAN	10	75122.59	89.18899536132812	95.8796157836914	85.89772033691406	90.79845428466797	124.96276092529297	109.79077911376953	110.75462341308594	104.09026336669922	61.677703857421875	99.37106323242188	93.43995666503906	63.06459426879883	74.60903930664062	66.75467681884766	83.48719787597656	76.5426254272461	50.684181213378906	51.35737228393555	44.88682556152344	56.781822204589844	85.27259826660156	110.18340301513672	70.97549438476562	81.67784118652344	86.15777587890625	74.86907958984375	97.11837005615234	82.37091827392578	98.80142974853516	74.42743682861328	92.9928970336914	94.79064178466797	97.86299896240234	106.70518493652344	69.52986907958984	77.814208984375	68.88834381103516	84.29257202148438	67.83920288085938	56.22202682495117	96.2226333618164	98.3054428100586	91.3221435546875
A0A0C4DH29	IGHV1-3	Immunoglobulin heavy variable 1-3	A0A0C4DH29	HV103_HUMAN	3	13007.72	89.46378326416016	80.72462463378906	96.09757232666016	69.92464447021484	69.16144561767578	62.59831237792969	49.11357879638672	41.49405288696289	83.78227996826172	92.04923248291016	129.466064453125	88.05033111572266	72.58322143554688	61.21208953857422	108.65396881103516	67.30717468261719	113.30529022216797	93.84027099609375	67.6574935913086	57.498985290527344	63.741050720214844	56.24699020385742	61.441925048828125	51.02800369262695	36.7535514831543	51.94636535644531	53.33104705810547	38.127140045166016	112.91485595703125	121.63473510742188	129.86460876464844	106.84562683105469	40.78584289550781	71.51905059814453	72.56570434570312	60.89705276489258	126.92220306396484	152.67144775390625	156.7678985595703	89.65082550048828	70.0942153930664	57.91362380981445	44.92390823364258
A0A075B6K2;A0A075B6K5;P80748	IGLV3-12;IGLV3-9;IGLV3-21	Immunoglobulin lambda variable 3-12;Immunoglobulin lambda variable 3-9;Immunoglobulin lambda variable 3-21	A0A075B6K2;A0A075B6K5;P80748	LV312_HUMAN;LV39_HUMAN;LV321_HUMAN	1	12386.69;12331.71;12445.73	9.583431243896484	9.146052360534668	7.240911483764648	9.525951385498047	10.34326457977295	11.254528999328613	7.367076396942139	13.130558013916016	18.606704711914062	18.141510009765625	14.553882598876953	31.105504989624023	13.396754264831543	19.98662757873535	12.526642799377441	21.953210830688477	26.018823623657227	44.82569885253906	23.168424606323242	19.228416442871094	15.673747062683105	7.848499298095703	11.209956169128418	10.298966407775879	15.13657283782959	15.304265022277832	16.83222007751465	15.511137962341309	32.00446701049805	61.8726692199707	39.08526611328125	61.949951171875	9.792848587036133	19.427845001220703	11.230915069580078	10.773455619812012	20.165435791015625	7.4824113845825195	20.166364669799805	18.757261276245117	14.08116626739502	9.613548278808594	6.807955265045166
P22792	CPN2	Carboxypeptidase N subunit 2	P22792	CPN2_HUMAN	7	60556.64	90.9996337890625	95.06278991699219	77.82845306396484	81.90807342529297	68.31340789794922	71.49880981445312	68.02937316894531	67.14693450927734	74.37774658203125	71.06378936767578	63.296390533447266	117.61162567138672	84.07807922363281	85.8709716796875	76.65968322753906	75.39082336425781	72.02825164794922	74.82353973388672	76.16837310791016	79.01042938232422	58.52970886230469	56.803348541259766	57.10443115234375	63.4207763671875	93.40324401855469	85.56766510009766	98.76809692382812	91.40486145019531	80.92194366455078	67.29525756835938	91.0637435913086	82.61811065673828	112.5878677368164	98.47980499267578	92.85617065429688	119.6640853881836	68.43274688720703	60.59316635131836	75.95574188232422	85.28948211669922	77.14820861816406	65.52227783203125	84.0030517578125
P02765	AHSG	Alpha-2-HS-glycoprotein	P02765	FETUA_HUMAN	9	39340.73	902.868408203125	802.1455688476562	818.6867065429688	985.0972290039062	1244.791748046875	1149.96484375	1167.489990234375	1099.182373046875	948.3251953125	973.0914306640625	981.7509765625	1045.2991943359375	1193.760009765625	1327.9346923828125	1102.4150390625	1141.3341064453125	826.7619018554688	797.1630249023438	712.13818359375	686.3179321289062	875.7501831054688	797.0903930664062	943.7615966796875	779.8443603515625	1058.0340576171875	1007.8278198242188	1141.966552734375	1021.4501953125	858.37255859375	644.1989135742188	628.7899780273438	669.275146484375	1204.81640625	1239.829833984375	1226.6558837890625	1104.48095703125	1048.922607421875	1037.9488525390625	1133.3834228515625	1026.7908935546875	670.0797729492188	704.654541015625	713.7942504882812
P01834	IGKC	Immunoglobulin kappa constant	P01834	IGKC_HUMAN	9	11765.04	911.5620727539062	926.7662353515625	934.2830810546875	1050.2294921875	943.28466796875	856.2665405273438	793.7300415039062	864.9027099609375	1791.7347412109375	1924.394287109375	1968.244140625	1783.5316162109375	963.7073364257812	995.9318237304688	802.1190185546875	919.0234375	1184.85888671875	1292.543701171875	1177.9339599609375	1159.4156494140625	1219.4205322265625	1244.9061279296875	1212.1793212890625	1291.4859619140625	662.7220458984375	628.1776123046875	683.4337158203125	692.3123779296875	1365.089599609375	1901.9000244140625	1938.3507080078125	1678.234130859375	833.7791748046875	885.3960571289062	817.1669921875	877.3102416992188	1643.2196044921875	1708.940673828125	1741.7606201171875	1727.1492919921875	868.1528930664062	738.132080078125	843.447021484375
O14733	MAP2K7	Dual specificity mitogen-activated protein kinase kinase 7	O14733	MP2K7_HUMAN	1	47484.89	93.94313049316406	69.24624633789062	84.61858367919922	77.58979034423828	55.72085189819336	32.44638442993164	NaN	46.66291427612305	NaN	81.59730529785156	77.39697265625	44.360694885253906	65.33126068115234	77.79717254638672	67.11234283447266	57.06840133666992	86.77908325195312	49.26220703125	60.08380889892578	77.31104278564453	39.70290756225586	41.04594802856445	47.842918395996094	NaN	113.33642578125	39.728023529052734	57.503692626953125	51.92424392700195	70.19380950927734	84.90792083740234	46.22023010253906	63.92081069946289	55.425296783447266	27.200204849243164	NaN	48.04780578613281	53.6674690246582	25.456748962402344	44.201988220214844	40.75940704345703	41.4381217956543	50.88204574584961	57.17469787597656
P08185	SERPINA6	Corticosteroid-binding globulin	P08185	CBG_HUMAN	8	45140.87	95.49891662597656	105.09758758544922	102.63810729980469	93.23100280761719	85.4920654296875	84.47462463378906	106.64640808105469	80.67680358886719	134.7266387939453	134.45401000976562	125.69355773925781	121.19206237792969	226.2187042236328	223.60179138183594	242.38619995117188	225.31912231445312	125.28225708007812	117.99757385253906	112.4906997680664	114.1187515258789	96.88392639160156	97.3099594116211	93.34754180908203	87.00444793701172	82.84778594970703	76.30022430419922	73.77253723144531	77.2474136352539	95.28924560546875	103.81031799316406	89.80972290039062	88.09661865234375	188.11129760742188	197.5799560546875	172.09144592285156	171.79049682617188	98.18848419189453	118.65380096435547	107.14544677734375	102.73722076416016	102.05827331542969	100.21809387207031	69.88943481445312
B9A064	IGLL5	Immunoglobulin lambda-like polypeptide 5	B9A064	IGLL5_HUMAN	3	23063.24	989.3583374023438	859.6107788085938	756.5244140625	913.2343139648438	790.0555419921875	939.0742797851562	837.8085327148438	784.8607788085938	1162.768798828125	1372.5155029296875	1497.28369140625	1427.61474609375	1305.1951904296875	1406.17236328125	1187.4647216796875	1287.1068115234375	1404.1544189453125	1611.4364013671875	1408.003173828125	1605.634033203125	1171.5400390625	1370.3609619140625	1551.873779296875	1429.0889892578125	979.76416015625	912.1797485351562	730.447509765625	893.8134155273438	1801.0670166015625	2551.156494140625	2283.562744140625	2220.538330078125	1131.3045654296875	1082.5306396484375	1117.3304443359375	1411.7987060546875	1958.1041259765625	2072.9228515625	2019.80712890625	2020.237548828125	263.2779846191406	395.33197021484375	305.8063049316406
A0A075B6R2;A0A087WSY4;A0A087WW49	IGHV4-4;IGHV4-30-2;	Immunoglobulin heavy variable 4-4;Immunoglobulin heavy variable 4-30-2;Ig-like domain-containing protein (Fragment)	A0A075B6R2;A0A087WSY4;A0A087WW49	HV404_HUMAN;HV432_HUMAN;A0A087WW49_HUMAN	1	12847.71;13024.91;12943.84	NaN	12.425559043884277	6.39115047454834	9.58795166015625	4.920442581176758	NaN	4.739444732666016	18.115930557250977	39.27077865600586	30.993019104003906	22.616445541381836	24.87298011779785	NaN	9.87061595916748	2.334851026535034	NaN	NaN	NaN	NaN	NaN	3.5329840183258057	5.4639739990234375	5.26363468170166	4.685545444488525	NaN	NaN	NaN	NaN	9.073331832885742	12.378900527954102	16.207914352416992	7.571961402893066	16.819557189941406	5.729933261871338	NaN	NaN	12.095595359802246	14.576565742492676	14.401338577270508	NaN	2.9086079597473145	NaN	11.95287799835205
A0A0A0MT89	IGKJ1	Immunoglobulin kappa joining 1	A0A0A0MT89	KJ01_HUMAN	1	1393.6	NaN	32.15378952026367	49.375396728515625	34.81090545654297	NaN	42.2900505065918	21.04331398010254	NaN	61.473731994628906	72.3430404663086	NaN	NaN	NaN	NaN	NaN	33.37676239013672	74.30088806152344	63.460453033447266	NaN	46.84046173095703	NaN	39.45933532714844	43.54733657836914	33.491790771484375	NaN	25.655811309814453	NaN	NaN	49.07709503173828	101.1258316040039	66.0704345703125	67.33818054199219	NaN	NaN	NaN	NaN	70.37650299072266	92.93181610107422	103.12788391113281	74.07079315185547	35.579078674316406	NaN	NaN
A0A0B4J1X8	IGHV3-43	Immunoglobulin heavy variable 3-43	A0A0B4J1X8	HV343_HUMAN	1	13076.81	NaN	NaN	23.01839256286621	26.60409927368164	17.85267448425293	NaN	NaN	NaN	42.28111267089844	79.755615234375	31.353931427001953	70.59600830078125	17.604276657104492	29.457597732543945	37.410884857177734	34.10643005371094	NaN	NaN	22.12932777404785	NaN	21.73374366760254	40.34455871582031	30.88251304626465	26.82057762145996	29.578508377075195	22.728836059570312	NaN	NaN	34.925445556640625	NaN	40.763057708740234	63.323951721191406	NaN	NaN	NaN	NaN	21.53091812133789	34.771629333496094	23.198532104492188	NaN	NaN	NaN	NaN
A0A0B4J2H0	IGHV1-69D	Immunoglobulin heavy variable 1-69D	A0A0B4J2H0	HV69D_HUMAN	1	12660.32	NaN	39.36543273925781	48.80003356933594	23.051576614379883	29.865556716918945	39.926761627197266	29.66030502319336	46.2883186340332	56.663265228271484	55.40520477294922	56.18423080444336	53.31113052368164	53.149085998535156	36.723594665527344	61.49242401123047	NaN	40.5650749206543	36.93179702758789	33.76614761352539	26.369705200195312	25.54842185974121	30.553741455078125	NaN	NaN	NaN	28.332019805908203	21.588512420654297	NaN	27.866960525512695	56.574867248535156	48.28947067260742	41.27445602416992	31.133953094482422	26.967729568481445	22.314035415649414	NaN	57.62242889404297	39.909645080566406	62.29341506958008	48.53721618652344	20.573503494262695	25.910812377929688	NaN
A0A0C4DH31	IGHV1-18	Immunoglobulin heavy variable 1-18	A0A0C4DH31	HV118_HUMAN	1	12820.43	NaN	21.44755744934082	28.900123596191406	44.67378616333008	NaN	17.718717575073242	31.853294372558594	14.385222434997559	64.13809204101562	67.49179077148438	58.4386100769043	63.92608642578125	41.36017608642578	30.210636138916016	55.21509552001953	39.890995025634766	NaN	50.40902328491211	45.818115234375	46.5275764465332	36.94478225708008	28.701757431030273	20.948440551757812	NaN	NaN	23.876882553100586	NaN	NaN	44.237972259521484	89.89774322509766	91.50373840332031	62.160953521728516	21.40953826904297	16.907760620117188	24.81344985961914	NaN	30.497617721557617	NaN	43.5411491394043	25.03348731994629	42.096710205078125	29.584657669067383	28.36573028564453
A0A0C4DH33	IGHV1-24	Immunoglobulin heavy variable 1-24	A0A0C4DH33	HV124_HUMAN	1	12824.48	NaN	NaN	23.333145141601562	11.007408142089844	9.921496391296387	7.763936996459961	11.96854305267334	NaN	NaN	29.45213508605957	32.61751937866211	69.8582763671875	1.922644853591919	3.011610269546509	9.834859848022461	NaN	5.3746232986450195	22.377744674682617	16.287229537963867	16.979707717895508	31.611629486083984	11.048890113830566	29.96196746826172	19.33865737915039	NaN	17.941753387451172	11.736363410949707	NaN	69.74069213867188	57.18278121948242	87.04188537597656	75.02141571044922	NaN	15.366586685180664	NaN	NaN	109.66047668457031	119.81299591064453	125.10409545898438	95.99946594238281	14.179027557373047	21.184194564819336	9.072340965270996
A0A0J9YY99		Ig-like domain-containing protein (Fragment)	A0A0J9YY99	A0A0J9YY99_HUMAN	1	12964.78	NaN	NaN	NaN	NaN	60.120792388916016	47.98652648925781	66.6702880859375	43.05112075805664	NaN	NaN	NaN	NaN	NaN	NaN	NaN	NaN	NaN	NaN	NaN	NaN	17.312604904174805	NaN	NaN	NaN	NaN	NaN	NaN	NaN	NaN	NaN	NaN	NaN	NaN	NaN	NaN	NaN	NaN	NaN	NaN	NaN	NaN	NaN	NaN
H7BZ55	CROCC2	Ciliary rootlet coiled-coil protein 2	H7BZ55	CRCC2_HUMAN	1	185641.4	NaN	9.951658248901367	8.381956100463867	6.679304599761963	5.580934047698975	10.090520858764648	7.4349751472473145	10.831282615661621	NaN	5.316693305969238	NaN	NaN	15.74431324005127	8.447937965393066	7.6361212730407715	9.312838554382324	18.648691177368164	11.061650276184082	16.75611114501953	10.881217002868652	8.258955001831055	5.468387126922607	NaN	NaN	4.513482093811035	NaN	8.039087295532227	4.966268539428711	5.563314437866211	9.803363800048828	13.97433853149414	NaN	9.507997512817383	9.897294998168945	9.970293045043945	11.991922378540039	NaN	NaN	13.68726634979248	5.424239158630371	8.366945266723633	13.925642013549805	NaN
O00194	RAB27B	Ras-related protein Rab-27B	O00194	RB27B_HUMAN	1	24607.84	NaN	NaN	NaN	NaN	NaN	NaN	NaN	NaN	NaN	19.98029899597168	NaN	19.200103759765625	NaN	NaN	NaN	NaN	NaN	NaN	NaN	17.85173988342285	40.78188705444336	NaN	NaN	NaN	NaN	40.48197555541992	20.681692123413086	20.830368041992188	27.166305541992188	25.28624725341797	NaN	24.589277267456055	NaN	NaN	NaN	NaN	NaN	NaN	NaN	NaN	NaN	NaN	NaN
O15354	GPR37	Prosaposin receptor GPR37	O15354	GPR37_HUMAN	1	67113.82	NaN	109.64513397216797	121.82879638671875	149.87860107421875	116.3950424194336	103.78963470458984	102.13514709472656	NaN	87.58270263671875	131.64796447753906	113.11499786376953	95.79071044921875	138.65452575683594	146.06231689453125	117.6884765625	133.935302734375	103.8343505859375	79.71733856201172	73.49444580078125	78.4919204711914	NaN	20.336729049682617	41.971031188964844	17.576345443725586	157.2086639404297	177.31069946289062	173.45179748535156	165.9360809326172	181.07907104492188	222.61984252929688	218.6413116455078	143.70179748535156	68.888916015625	54.43638229370117	63.80000686645508	63.353458404541016	61.77217483520508	69.2919692993164	41.85626220703125	NaN	141.7186737060547	121.32524871826172	152.06947326660156
O43426	SYNJ1	Synaptojanin-1	O43426	SYNJ1_HUMAN	1	173103.07	NaN	NaN	NaN	70.72453308105469	NaN	NaN	130.04864501953125	NaN	106.13843536376953	NaN	NaN	83.89295196533203	NaN	83.319580078125	NaN	61.400413513183594	NaN	108.79606628417969	85.09303283691406	115.73858642578125	NaN	93.81319427490234	90.4090347290039	NaN	64.86173248291016	NaN	61.547203063964844	65.80138397216797	122.11162567138672	118.45220184326172	NaN	NaN	47.80008316040039	NaN	NaN	NaN	NaN	NaN	NaN	NaN	83.3462905883789	58.260276794433594	78.7684555053711
P02776	PF4	Platelet factor 4	P02776	PLF4_HUMAN	4	10844.94	NaN	NaN	NaN	6.219703674316406	16.538232803344727	17.343502044677734	18.528257369995117	16.79612922668457	20.655595779418945	28.99127197265625	24.55029296875	22.70706558227539	29.764331817626953	22.25545310974121	30.071779251098633	35.11288833618164	20.306015014648438	28.81708335876465	23.578857421875	24.628149032592773	52.90165328979492	60.25934600830078	71.38775634765625	59.1180419921875	66.2465591430664	70.47822570800781	77.17972564697266	77.06717681884766	52.45389175415039	43.0101203918457	36.45008087158203	52.48442459106445	7.171897888183594	10.683730125427246	8.902583122253418	13.661482810974121	28.265920639038086	NaN	19.263521194458008	24.375503540039062	14.411629676818848	8.852008819580078	16.98276138305664
P04075	ALDOA	Fructose-bisphosphate aldolase A	P04075	ALDOA_HUMAN	2	39420.01	NaN	NaN	NaN	13.56043529510498	12.634678840637207	NaN	NaN	9.490909576416016	NaN	37.35637283325195	NaN	NaN	NaN	NaN	23.81679344177246	NaN	NaN	NaN	15.733040809631348	14.480956077575684	NaN	24.481088638305664	17.972503662109375	25.253005981445312	23.73261833190918	40.32994842529297	24.72938346862793	27.29483413696289	57.587032318115234	19.054576873779297	19.303585052490234	NaN	NaN	NaN	26.376466751098633	NaN	NaN	NaN	NaN	NaN	21.249797821044922	14.291452407836914	NaN
P04406	GAPDH	Glyceraldehyde-3-phosphate dehydrogenase	P04406	G3P_HUMAN	2	36053.21	NaN	5.912388801574707	NaN	32.48673629760742	NaN	14.080413818359375	33.50341033935547	11.186954498291016	NaN	NaN	NaN	NaN	NaN	NaN	NaN	NaN	NaN	NaN	NaN	NaN	21.68988609313965	8.608803749084473	NaN	14.990344047546387	16.558937072753906	16.591623306274414	22.055137634277344	15.143939018249512	21.254688262939453	NaN	12.02661418914795	NaN	NaN	NaN	NaN	4.657248020172119	3.730468988418579	NaN	10.057844161987305	11.351157188415527	NaN	NaN	NaN
P05154	SERPINA5	Plasma serine protease inhibitor	P05154	IPSP_HUMAN	1	45674.67	NaN	3.283630847930908	3.7687149047851562	NaN	2.9894020557403564	7.671618938446045	3.718822717666626	3.873548984527588	NaN	NaN	NaN	5.772037982940674	NaN	8.441861152648926	5.879345893859863	4.3105363845825195	3.854832649230957	NaN	3.7814996242523193	NaN	2.5489919185638428	NaN	2.751349925994873	NaN	4.228668212890625	NaN	4.505460262298584	NaN	NaN	NaN	NaN	NaN	NaN	NaN	NaN	NaN	4.574906349182129	NaN	NaN	NaN	3.565088987350464	NaN	NaN
P06702	S100A9	Protein S100-A9	P06702	S10A9_HUMAN	1	13241.99	NaN	NaN	NaN	NaN	NaN	NaN	NaN	NaN	NaN	15.237893104553223	NaN	NaN	NaN	NaN	10.81336784362793	NaN	20.43073081970215	NaN	NaN	NaN	NaN	NaN	NaN	NaN	NaN	NaN	5.334086894989014	17.274845123291016	8.242938995361328	NaN	NaN	NaN	NaN	NaN	NaN	NaN	NaN	NaN	NaN	NaN	NaN	NaN	NaN
P07737	PFN1	Profilin-1	P07737	PROF1_HUMAN	1	15054.23	NaN	NaN	NaN	1.7128084897994995	NaN	NaN	NaN	NaN	NaN	NaN	NaN	NaN	NaN	NaN	8.34561824798584	NaN	NaN	NaN	NaN	NaN	11.352230072021484	8.723381042480469	25.396350860595703	11.064494132995605	26.87648582458496	27.390819549560547	14.498661041259766	32.725608825683594	11.727402687072754	NaN	4.9791412353515625	NaN	NaN	2.1102824211120605	NaN	NaN	NaN	NaN	NaN	NaN	NaN	NaN	NaN
P07996	THBS1	Thrombospondin-1	P07996	TSP1_HUMAN	9	129382.66	NaN	NaN	23.274620056152344	31.494112014770508	46.07077407836914	21.61961555480957	33.76092529296875	23.5479679107666	NaN	27.057085037231445	34.50510025024414	NaN	27.044681549072266	25.257238388061523	27.582595825195312	32.91733932495117	NaN	19.498140335083008	30.476726531982422	37.954490661621094	43.11469650268555	48.84592819213867	40.72237777709961	55.63806915283203	70.1556167602539	63.27521896362305	73.6629409790039	73.28962707519531	44.29867172241211	32.12050247192383	48.115028381347656	39.28838348388672	12.453335762023926	26.127473831176758	18.949356079101562	13.915324211120605	35.52834701538086	NaN	25.825927734375	NaN	24.86399269104004	32.31387710571289	25.811779022216797
P08514	ITGA2B	Integrin alpha-IIb	P08514	ITA2B_HUMAN	6	113376.87	NaN	NaN	NaN	NaN	NaN	NaN	NaN	24.649202346801758	NaN	7.57465934753418	18.930200576782227	NaN	18.542301177978516	16.85856819152832	18.480690002441406	24.881467819213867	19.622011184692383	21.753925323486328	20.083740234375	27.769189834594727	38.0268669128418	24.458715438842773	27.377532958984375	22.69121551513672	49.192195892333984	42.38826370239258	41.678585052490234	41.025569915771484	24.485904693603516	25.635133743286133	26.568946838378906	31.130918502807617	19.11916732788086	15.877396583557129	NaN	NaN	NaN	NaN	NaN	NaN	NaN	22.22380828857422	NaN
P08779	KRT16	Keratin, type I cytoskeletal 16	P08779	K1C16_HUMAN	3	51267.82	NaN	NaN	3.458804130554199	2.5565450191497803	NaN	NaN	NaN	NaN	NaN	NaN	NaN	NaN	NaN	NaN	NaN	NaN	NaN	NaN	3.2950661182403564	NaN	2.8738200664520264	6.915393352508545	5.748057842254639	4.33463716506958	NaN	NaN	NaN	NaN	2.683286190032959	NaN	NaN	NaN	NaN	NaN	NaN	NaN	NaN	NaN	NaN	NaN	NaN	NaN	NaN
P0DPH7;P0DPH8;P68363;Q6PEY2;Q71U36;Q9BQE3	TUBA3C;TUBA3D;TUBA1B;TUBA3E;TUBA1A;TUBA1C	Tubulin alpha-3C chain;Tubulin alpha-3D chain;Tubulin alpha-1B chain;Tubulin alpha-3E chain;Tubulin alpha-1A chain;Tubulin alpha-1C chain	P0DPH7;P0DPH8;P68363;Q6PEY2;Q71U36;Q9BQE3	TBA3C_HUMAN;TBA3D_HUMAN;TBA1B_HUMAN;TBA3E_HUMAN;TBA1A_HUMAN;TBA1C_HUMAN	1	49959.54;49959.54;50151.63;49858.54;50135.63;49895.33	NaN	NaN	NaN	NaN	NaN	NaN	1.8867989778518677	NaN	NaN	NaN	NaN	2.22770619392395	NaN	9.935612678527832	NaN	NaN	6.148137092590332	NaN	1.98872709274292	6.492446422576904	18.99242401123047	14.904172897338867	14.2752103805542	6.525669097900391	29.632314682006836	30.238588333129883	24.686046600341797	33.1972541809082	18.15397071838379	NaN	4.952777862548828	9.096362113952637	NaN	NaN	NaN	NaN	NaN	NaN	NaN	NaN	13.24603271484375	NaN	NaN
P11464	PSG1	Pregnancy-specific beta-1-glycoprotein 1	P11464	PSG1_HUMAN	3	47222.71	NaN	NaN	NaN	NaN	NaN	NaN	NaN	NaN	NaN	10.564979553222656	NaN	NaN	NaN	NaN	NaN	NaN	NaN	NaN	NaN	NaN	NaN	NaN	NaN	NaN	NaN	NaN	NaN	NaN	NaN	NaN	NaN	NaN	NaN	NaN	NaN	NaN	NaN	NaN	NaN	NaN	NaN	NaN	NaN
P12814	ACTN1	Alpha-actinin-1	P12814	ACTN1_HUMAN	5	103057.55	NaN	27.138031005859375	NaN	NaN	NaN	NaN	NaN	NaN	NaN	15.17992877960205	28.816864013671875	NaN	NaN	8.272025108337402	NaN	9.662534713745117	NaN	4.362452507019043	13.762532234191895	NaN	21.556306838989258	22.034364700317383	32.927886962890625	17.609458923339844	22.573352813720703	23.202165603637695	32.68233871459961	26.03105926513672	25.388137817382812	24.72304916381836	18.514314651489258	NaN	NaN	11.825826644897461	6.925849437713623	NaN	NaN	NaN	NaN	NaN	NaN	NaN	NaN
P13727	PRG2	Bone marrow proteoglycan	P13727	PRG2_HUMAN	2	25205.55	NaN	NaN	28.931472778320312	NaN	NaN	NaN	NaN	NaN	NaN	NaN	NaN	NaN	NaN	NaN	NaN	NaN	NaN	NaN	NaN	13.618651390075684	NaN	NaN	NaN	12.068160057067871	NaN	NaN	NaN	NaN	14.943535804748535	NaN	NaN	NaN	NaN	NaN	NaN	NaN	NaN	NaN	NaN	NaN	NaN	NaN	NaN
P32119	PRDX2	Peroxiredoxin-2	P32119	PRDX2_HUMAN	1	21891.92	NaN	10.219640731811523	NaN	4.189289093017578	NaN	4.5579986572265625	NaN	16.377201080322266	NaN	NaN	NaN	NaN	8.18117904663086	1.4848663806915283	NaN	NaN	NaN	NaN	27.24840545654297	NaN	7.2946343421936035	NaN	13.198100090026855	NaN	NaN	4.109752655029297	NaN	NaN	NaN	3.1518781185150146	NaN	NaN	4.772630214691162	NaN	10.89985179901123	NaN	8.126825332641602	NaN	NaN	4.333787441253662	4.2096405029296875	NaN	NaN
P35579	MYH9	Myosin-9	P35579	MYH9_HUMAN	4	226532.24	NaN	NaN	NaN	9.449359893798828	NaN	10.351943969726562	2.929858684539795	NaN	13.782341003417969	NaN	NaN	NaN	16.254247665405273	3.42987060546875	NaN	9.042484283447266	NaN	NaN	12.27169132232666	NaN	13.539985656738281	9.507661819458008	15.7251615524292	8.467168807983398	7.3892035484313965	17.985668182373047	19.726045608520508	17.532527923583984	7.518265724182129	29.936321258544922	2.352299451828003	NaN	NaN	NaN	NaN	9.510769844055176	NaN	NaN	NaN	NaN	NaN	NaN	NaN
P35908	KRT2	Keratin, type II cytoskeletal 2 epidermal	P35908	K22E_HUMAN	2	65432.88	NaN	5.824688911437988	NaN	17.883037567138672	14.688970565795898	NaN	38.176025390625	NaN	NaN	NaN	NaN	19.44517707824707	NaN	9.926919937133789	NaN	8.638773918151855	NaN	7.287903785705566	NaN	NaN	49.114078521728516	29.54075813293457	45.50984573364258	31.57769775390625	14.084336280822754	22.47672462463379	25.519681930541992	22.74851417541504	22.74776268005371	NaN	NaN	NaN	NaN	NaN	20.80530548095703	NaN	NaN	NaN	32.60199737548828	NaN	NaN	11.989450454711914	13.15300178527832
P47929	LGALS7B	Galectin-7	P47929	LEG7_HUMAN	2	15075.05	NaN	NaN	NaN	NaN	NaN	NaN	46.65598678588867	NaN	NaN	NaN	NaN	NaN	NaN	NaN	NaN	NaN	NaN	NaN	NaN	NaN	NaN	NaN	NaN	NaN	NaN	NaN	NaN	NaN	NaN	NaN	NaN	NaN	NaN	NaN	NaN	NaN	NaN	NaN	NaN	NaN	NaN	NaN	44.73306655883789
P49756	RBM25	RNA-binding protein 25	P49756	RBM25_HUMAN	1	100185.49	NaN	NaN	10.315949440002441	NaN	NaN	8.67996597290039	12.388586044311523	NaN	NaN	NaN	NaN	12.589155197143555	NaN	NaN	13.260812759399414	NaN	NaN	NaN	33.64692687988281	NaN	23.843524932861328	NaN	NaN	19.781837463378906	NaN	NaN	NaN	NaN	17.643783569335938	NaN	NaN	NaN	NaN	13.308996200561523	NaN	NaN	NaN	NaN	NaN	NaN	NaN	4.585867404937744	NaN
P53990	IST1	IST1 homolog	P53990	IST1_HUMAN	1	39750.51	NaN	NaN	NaN	NaN	NaN	NaN	23.69778060913086	NaN	NaN	NaN	NaN	NaN	NaN	52.30289840698242	NaN	NaN	NaN	NaN	NaN	38.712135314941406	NaN	NaN	NaN	NaN	NaN	NaN	NaN	NaN	NaN	23.28424072265625	NaN	44.15519332885742	NaN	NaN	NaN	NaN	NaN	NaN	NaN	NaN	NaN	NaN	NaN
P60660	MYL6	Myosin light polypeptide 6	P60660	MYL6_HUMAN	3	16930.05	NaN	NaN	NaN	NaN	4.861422538757324	NaN	NaN	NaN	NaN	NaN	5.7675886154174805	NaN	6.878353118896484	11.202203750610352	15.810653686523438	10.351953506469727	6.257966041564941	NaN	NaN	NaN	18.419540405273438	14.695582389831543	15.17722225189209	5.439663410186768	42.82124328613281	25.530635833740234	31.616226196289062	25.581418991088867	17.99406623840332	5.556256294250488	16.7545108795166	10.340934753417969	NaN	9.227753639221191	6.7216668128967285	NaN	NaN	NaN	NaN	NaN	NaN	NaN	10.612526893615723
P61224;P62834	RAP1B;RAP1A	Ras-related protein Rap-1b;Ras-related protein Rap-1A	P61224;P62834	RAP1B_HUMAN;RAP1A_HUMAN	3	20824.78;20987.18	NaN	NaN	NaN	NaN	NaN	NaN	NaN	NaN	NaN	NaN	NaN	NaN	15.101170539855957	15.306928634643555	10.677535057067871	14.9746675491333	NaN	NaN	NaN	NaN	13.988838195800781	12.464404106140137	25.58112335205078	NaN	19.225852966308594	26.162185668945312	25.53525161743164	9.295355796813965	NaN	17.50099754333496	18.151113510131836	NaN	NaN	NaN	NaN	NaN	NaN	NaN	NaN	NaN	NaN	17.71256446838379	NaN
P62328;P63313	TMSB4X;TMSB10	Thymosin beta-4;Thymosin beta-10	P62328;P63313	TYB4_HUMAN;TYB10_HUMAN	1	5052.65;5025.67	NaN	NaN	NaN	NaN	NaN	NaN	NaN	NaN	NaN	NaN	NaN	NaN	NaN	NaN	NaN	NaN	NaN	NaN	NaN	NaN	23.992677688598633	22.27472496032715	13.711697578430176	13.901058197021484	12.427244186401367	16.175783157348633	38.02592086791992	29.39342498779297	NaN	NaN	12.563152313232422	NaN	NaN	NaN	4.361899375915527	NaN	NaN	NaN	NaN	NaN	NaN	NaN	NaN
P62937	PPIA	Peptidyl-prolyl cis-trans isomerase A	P62937	PPIA_HUMAN	1	18012.49	NaN	NaN	NaN	4.89831018447876	NaN	NaN	NaN	NaN	NaN	NaN	NaN	NaN	NaN	NaN	3.845738649368286	NaN	NaN	NaN	NaN	NaN	7.811301231384277	23.574399948120117	3.591047763824463	NaN	42.71051025390625	39.3333854675293	18.89777374267578	19.644792556762695	17.703611373901367	7.168332576751709	8.838037490844727	NaN	NaN	NaN	NaN	NaN	2.2789559364318848	NaN	NaN	NaN	NaN	2.954362154006958	NaN
P63104	YWHAZ	14-3-3 protein zeta/delta	P63104	1433Z_HUMAN	4	27745.1	NaN	NaN	NaN	13.52785587310791	NaN	9.882111549377441	19.381608963012695	NaN	NaN	NaN	NaN	NaN	NaN	15.843743324279785	18.549497604370117	7.117400646209717	22.934614181518555	NaN	NaN	12.350457191467285	18.439367294311523	11.386360168457031	13.43232536315918	19.428937911987305	14.884218215942383	17.887863159179688	18.134366989135742	20.367685317993164	23.67267608642578	12.09447956085205	15.069990158081055	19.693998336791992	NaN	NaN	21.30089569091797	NaN	13.927099227905273	5.703417778015137	NaN	NaN	NaN	NaN	NaN
P67936	TPM4	Tropomyosin alpha-4 chain	P67936	TPM4_HUMAN	4	28521.81	NaN	NaN	NaN	NaN	NaN	NaN	NaN	NaN	NaN	7.780941009521484	8.411258697509766	5.536008358001709	4.489253997802734	5.112151145935059	12.578158378601074	10.912784576416016	NaN	6.452969551086426	4.313467025756836	9.210658073425293	12.072181701660156	9.670909881591797	6.386336803436279	12.333409309387207	15.30642032623291	14.916165351867676	25.31659507751465	22.197612762451172	11.304832458496094	10.510403633117676	11.820185661315918	10.241515159606934	NaN	7.869584083557129	NaN	NaN	NaN	NaN	4.304464817047119	NaN	6.9124650955200195	NaN	NaN
P68366	TUBA4A	Tubulin alpha-4A chain	P68366	TBA4A_HUMAN	2	49924.4	NaN	NaN	NaN	NaN	NaN	8.341612815856934	NaN	9.531126022338867	NaN	9.463273048400879	NaN	NaN	5.690556049346924	8.634132385253906	16.159332275390625	7.286550998687744	NaN	12.561665534973145	4.494083404541016	9.856947898864746	26.812829971313477	28.151731491088867	14.002986907958984	32.96458053588867	38.92377853393555	35.521610260009766	29.386104583740234	75.63835906982422	26.10421371459961	13.272024154663086	18.28377914428711	17.268869400024414	5.975214958190918	6.119880676269531	NaN	NaN	NaN	NaN	4.120879173278809	NaN	NaN	NaN	NaN
Q00536;Q00537	CDK16;CDK17	Cyclin-dependent kinase 16;Cyclin-dependent kinase 17	Q00536;Q00537	CDK16_HUMAN;CDK17_HUMAN	1	55715.69;59582.22	NaN	NaN	NaN	NaN	120.7424545288086	98.82076263427734	NaN	82.52782440185547	NaN	231.9803924560547	NaN	NaN	116.49689483642578	NaN	NaN	NaN	NaN	NaN	157.93031311035156	NaN	106.39307403564453	83.59856414794922	NaN	107.05249786376953	NaN	NaN	NaN	58.590579986572266	NaN	NaN	139.24293518066406	240.7332763671875	104.11261749267578	NaN	NaN	NaN	111.72794342041016	NaN	NaN	NaN	NaN	NaN	78.75112915039062
Q01518	CAP1	Adenylyl cyclase-associated protein 1	Q01518	CAP1_HUMAN	2	51901.46	NaN	NaN	NaN	NaN	NaN	NaN	NaN	14.570409774780273	NaN	NaN	NaN	NaN	11.920906066894531	NaN	NaN	NaN	NaN	40.07500076293945	NaN	NaN	12.43502140045166	NaN	16.500164031982422	NaN	16.920358657836914	17.115989685058594	22.23567008972168	16.342531204223633	13.271843910217285	NaN	22.26689338684082	19.884323120117188	NaN	NaN	NaN	26.2661075592041	NaN	NaN	11.141949653625488	NaN	NaN	NaN	NaN
Q13418	ILK	Integrin-linked protein kinase	Q13418	ILK_HUMAN	2	51419.19	NaN	NaN	37.52140426635742	22.692054748535156	13.691147804260254	NaN	32.7401008605957	NaN	7.9437456130981445	NaN	NaN	NaN	14.756078720092773	24.63134765625	NaN	NaN	NaN	NaN	NaN	NaN	13.967622756958008	32.12063217163086	20.179462432861328	19.06674575805664	21.327253341674805	35.46395492553711	19.080556869506836	31.881654739379883	22.760080337524414	NaN	10.33305549621582	17.37642478942871	8.421483993530273	NaN	NaN	NaN	NaN	NaN	14.843052864074707	NaN	NaN	6.956441402435303	NaN
Q3KR37	GRAMD1B	Protein Aster-B	Q3KR37	ASTRB_HUMAN	1	85400.08	NaN	NaN	NaN	29.583932876586914	NaN	NaN	31.275131225585938	50.017486572265625	NaN	NaN	NaN	47.009010314941406	NaN	NaN	45.97407150268555	NaN	NaN	NaN	NaN	NaN	29.09592056274414	NaN	58.34870529174805	57.58969497680664	40.52920150756836	52.16096878051758	NaN	NaN	35.39849853515625	72.43013000488281	53.28508758544922	NaN	NaN	31.545366287231445	NaN	33.31318283081055	55.534664154052734	NaN	NaN	NaN	80.2844009399414	58.74306106567383	NaN
Q5JTH9	RRP12	RRP12-like protein	Q5JTH9	RRP12_HUMAN	1	143702.1	NaN	NaN	NaN	103.33504486083984	NaN	155.28033447265625	NaN	NaN	NaN	NaN	NaN	NaN	NaN	94.91513061523438	254.51307678222656	NaN	221.27195739746094	NaN	NaN	NaN	40.34986877441406	112.63883972167969	NaN	146.05531311035156	NaN	30.268587112426758	NaN	83.85848999023438	NaN	NaN	NaN	161.8702392578125	NaN	20.891277313232422	NaN	NaN	NaN	NaN	NaN	207.38072204589844	15.272472381591797	38.17185974121094	NaN
Q5JWR5	DOP1A	Protein dopey-1	Q5JWR5	DOP1_HUMAN	1	277354.59	NaN	44.99346923828125	18.118545532226562	NaN	NaN	34.932533264160156	28.424829483032227	16.18955421447754	38.09184265136719	45.244693756103516	NaN	NaN	NaN	NaN	51.94184875488281	25.901968002319336	40.04631805419922	NaN	NaN	23.782514572143555	38.28307342529297	NaN	45.54341125488281	NaN	24.01487922668457	39.32292556762695	33.15374755859375	28.382492065429688	31.669788360595703	NaN	NaN	NaN	64.7067642211914	50.90054702758789	39.90548324584961	35.729736328125	23.45076560974121	NaN	36.838565826416016	NaN	NaN	16.848411560058594	NaN
Q6ZMN8	CCNI2	Cyclin-I2	Q6ZMN8	CCNI2_HUMAN	1	40621.74	NaN	NaN	NaN	13.44601058959961	NaN	NaN	NaN	NaN	NaN	16.608064651489258	8.154030799865723	NaN	NaN	6.197608470916748	15.181234359741211	NaN	NaN	26.192020416259766	17.539535522460938	NaN	NaN	NaN	NaN	NaN	NaN	NaN	NaN	NaN	9.045534133911133	NaN	9.889617919921875	23.958608627319336	11.603716850280762	6.542600154876709	NaN	NaN	NaN	15.75852108001709	10.892163276672363	11.787449836730957	16.33659553527832	NaN	NaN
Q7Z406	MYH14	Myosin-14	Q7Z406	MYH14_HUMAN	1	227870.59	NaN	NaN	NaN	NaN	NaN	NaN	30.172588348388672	NaN	NaN	NaN	NaN	32.28096389770508	NaN	NaN	NaN	NaN	NaN	NaN	NaN	36.86676788330078	NaN	NaN	NaN	40.44468307495117	NaN	NaN	NaN	NaN	NaN	NaN	NaN	NaN	NaN	50.21368408203125	NaN	26.176921844482422	NaN	27.31144905090332	47.68452453613281	NaN	NaN	NaN	NaN
Q7Z6B0	CCDC91	Coiled-coil domain-containing protein 91	Q7Z6B0	CCD91_HUMAN	1	49971.19	NaN	20.41590690612793	16.37377166748047	17.001821517944336	6.736819744110107	17.948579788208008	5.815366268157959	8.977422714233398	NaN	11.131317138671875	14.52381706237793	NaN	12.885062217712402	NaN	NaN	10.633464813232422	16.972469329833984	18.064220428466797	31.731046676635742	15.456012725830078	8.047185897827148	NaN	NaN	NaN	16.92860221862793	11.10466194152832	11.068222999572754	16.20085334777832	11.09350872039795	NaN	14.936613082885742	NaN	12.536460876464844	11.465680122375488	14.546648025512695	14.209096908569336	6.630007743835449	NaN	14.031015396118164	NaN	6.623808860778809	14.463215827941895	2.205720901489258
Q86UX7	FERMT3	Fermitin family homolog 3	Q86UX7	URP2_HUMAN	3	75952.8	NaN	NaN	NaN	4.771446228027344	NaN	7.933595657348633	21.398746490478516	28.700166702270508	NaN	35.88578414916992	23.61312484741211	NaN	NaN	21.988130569458008	21.412033081054688	18.6009521484375	7.287168025970459	25.002958297729492	NaN	NaN	30.2332706451416	19.33348274230957	30.034889221191406	31.324947357177734	28.494421005249023	29.5550537109375	37.99028015136719	38.21784591674805	20.53095054626465	28.03480339050293	26.71207618713379	22.79775047302246	7.808748722076416	10.119573593139648	NaN	6.588620662689209	NaN	NaN	NaN	NaN	6.9107561111450195	NaN	NaN
Q86Y46	KRT73	Keratin, type II cytoskeletal 73	Q86Y46	K2C73_HUMAN	1	58923.34	NaN	NaN	NaN	45.114505767822266	52.804752349853516	39.67965316772461	38.44011306762695	73.39171600341797	NaN	48.405792236328125	80.7610092163086	76.28834533691406	98.04367065429688	110.13029479980469	NaN	86.8858642578125	84.14689636230469	93.14407348632812	85.3115234375	74.9355239868164	57.21665573120117	43.939781188964844	NaN	NaN	NaN	77.11334991455078	83.85331726074219	70.41288757324219	60.20538330078125	70.70637512207031	NaN	56.30217742919922	115.51596069335938	122.36735534667969	112.73321533203125	187.2630615234375	73.4376449584961	NaN	47.848365783691406	92.9305648803711	58.4766731262207	64.18936157226562	73.78936004638672
Q8IUG5	MYO18B	Unconventional myosin-XVIIIb	Q8IUG5	MY18B_HUMAN	1	285214.7	NaN	NaN	NaN	NaN	85.24801635742188	105.20878601074219	95.7397232055664	83.41571044921875	NaN	NaN	NaN	NaN	NaN	NaN	NaN	NaN	NaN	NaN	NaN	NaN	NaN	NaN	NaN	NaN	107.6511459350586	132.80941772460938	144.6267852783203	162.82945251464844	106.51063537597656	96.04924774169922	85.28533935546875	65.51142120361328	NaN	NaN	NaN	NaN	71.67137145996094	96.49018859863281	107.94522094726562	73.05081939697266	84.92815399169922	81.51221466064453	72.43657684326172
Q8N129;Q9BT09	CNPY4;CNPY3	Protein canopy homolog 4;Protein canopy homolog 3	Q8N129;Q9BT09	CNPY4_HUMAN;CNPY3_HUMAN	1	28309.71;30747.97	NaN	0.522466778755188	NaN	NaN	NaN	NaN	NaN	NaN	NaN	NaN	NaN	NaN	NaN	NaN	NaN	NaN	NaN	1.7822072505950928	NaN	NaN	NaN	NaN	NaN	NaN	NaN	NaN	NaN	NaN	NaN	NaN	NaN	NaN	NaN	NaN	NaN	NaN	1.5817577838897705	NaN	NaN	NaN	NaN	NaN	NaN
Q8TBE9	NANP	N-acylneuraminate-9-phosphatase	Q8TBE9	NANP_HUMAN	1	27813.11	NaN	NaN	NaN	44.10322189331055	58.746803283691406	61.20252990722656	82.66851043701172	57.092777252197266	NaN	NaN	NaN	NaN	NaN	25.608226776123047	NaN	38.91630554199219	NaN	45.20243453979492	NaN	NaN	NaN	NaN	NaN	NaN	48.554893493652344	NaN	29.523841857910156	48.427703857421875	NaN	NaN	NaN	NaN	NaN	38.45563888549805	NaN	NaN	NaN	NaN	NaN	NaN	NaN	43.07091522216797	NaN
Q8WX92	NELFB	Negative elongation factor B	Q8WX92	NELFB_HUMAN	1	65697.38	NaN	NaN	NaN	22.205562591552734	19.227670669555664	16.529842376708984	16.404966354370117	NaN	11.55638599395752	13.986520767211914	28.00213623046875	26.31331443786621	NaN	NaN	NaN	NaN	NaN	7.321630954742432	NaN	NaN	26.043636322021484	NaN	NaN	NaN	NaN	27.423551559448242	34.15283203125	NaN	NaN	NaN	NaN	NaN	NaN	NaN	20.845455169677734	15.55555248260498	NaN	NaN	NaN	NaN	NaN	NaN	NaN
Q96AA8	JAKMIP2	Janus kinase and microtubule-interacting protein 2	Q96AA8	JKIP2_HUMAN	1	94933.84	NaN	NaN	NaN	NaN	NaN	NaN	NaN	NaN	NaN	NaN	NaN	NaN	NaN	NaN	NaN	NaN	12.060172080993652	9.66752815246582	NaN	NaN	NaN	10.94202709197998	NaN	NaN	NaN	NaN	15.573678016662598	NaN	NaN	NaN	NaN	NaN	NaN	NaN	NaN	NaN	NaN	28.532899856567383	NaN	NaN	NaN	10.590760231018066	NaN
Q96HW7	INTS4	Integrator complex subunit 4	Q96HW7	INT4_HUMAN	1	108170.86	NaN	NaN	53.55063247680664	73.64720153808594	74.69450378417969	NaN	NaN	110.3177719116211	91.46478271484375	105.36405181884766	148.3761444091797	104.8359146118164	NaN	60.565040588378906	79.2619400024414	61.475154876708984	NaN	59.71282196044922	NaN	61.4183235168457	53.026092529296875	66.19084930419922	52.57620620727539	51.08700180053711	68.6666488647461	53.581817626953125	46.442996978759766	78.34135437011719	51.93891525268555	NaN	75.35818481445312	NaN	50.44914245605469	NaN	57.18169403076172	NaN	144.2264862060547	76.46390533447266	89.08949279785156	NaN	32.87372970581055	30.678972244262695	73.57769775390625
Q96L15	ART5	Ecto-ADP-ribosyltransferase 5	Q96L15	NAR5_HUMAN	1	32053.74	NaN	NaN	128.09817504882812	108.61244201660156	NaN	71.37088775634766	101.33937072753906	93.57901000976562	163.41146850585938	164.69915771484375	111.02327728271484	NaN	88.57110595703125	135.39797973632812	121.72091674804688	NaN	179.39431762695312	160.6500244140625	136.13475036621094	116.50321960449219	154.316162109375	121.28472137451172	196.66241455078125	202.76107788085938	125.0832290649414	138.69590759277344	87.79940795898438	115.76165771484375	NaN	214.3544921875	164.20411682128906	179.16827392578125	NaN	103.30801391601562	141.2389373779297	138.04550170898438	133.82716369628906	176.62203979492188	187.59593200683594	187.77792358398438	186.00852966308594	156.5113983154297	129.1903839111328
Q96S38	RPS6KC1	Ribosomal protein S6 kinase delta-1	Q96S38	KS6C1_HUMAN	2	118682.4	NaN	11.841733932495117	24.198978424072266	27.693248748779297	11.35819149017334	18.128087997436523	16.7316951751709	19.626523971557617	30.481401443481445	32.21365737915039	39.07344055175781	NaN	20.198528289794922	16.982402801513672	21.176603317260742	14.15886402130127	18.856904983520508	15.206658363342285	20.980897903442383	NaN	14.750448226928711	18.580049514770508	12.180499076843262	32.429969787597656	15.458142280578613	18.072887420654297	10.851632118225098	NaN	20.89426040649414	17.249900817871094	48.5798454284668	23.351011276245117	22.180442810058594	NaN	26.339677810668945	38.848026275634766	21.7290096282959	NaN	12.076420783996582	NaN	70.64923858642578	7.8940229415893555	22.354162216186523
Q9BTC0	DIDO1	Death-inducer obliterator 1	Q9BTC0	DIDO1_HUMAN	1	243872.63	NaN	NaN	NaN	32.632362365722656	NaN	NaN	NaN	47.50444793701172	NaN	26.27024269104004	NaN	14.361159324645996	NaN	NaN	39.34334945678711	38.1369514465332	NaN	45.302635192871094	NaN	NaN	NaN	42.2793083190918	NaN	37.95390701293945	37.99057388305664	NaN	38.0546760559082	36.598506927490234	44.422603607177734	NaN	25.875511169433594	21.05788803100586	NaN	75.96347045898438	NaN	NaN	54.557064056396484	NaN	23.174795150756836	45.56576156616211	37.260780334472656	NaN	NaN
Q9C000	NLRP1	NACHT, LRR and PYD domains-containing protein 1	Q9C000	NLRP1_HUMAN	1	165865.65	NaN	24.646135330200195	NaN	19.240886688232422	NaN	8.434091567993164	NaN	13.314064979553223	40.24935531616211	NaN	NaN	NaN	13.287635803222656	NaN	10.684130668640137	30.73814582824707	27.20287322998047	NaN	17.271879196166992	12.100988388061523	NaN	NaN	NaN	NaN	9.865299224853516	13.922586441040039	35.53664016723633	NaN	NaN	NaN	NaN	NaN	NaN	NaN	NaN	NaN	NaN	NaN	NaN	11.312971115112305	NaN	NaN	NaN
Q9C0C2	TNKS1BP1	182 kDa tankyrase-1-binding protein	Q9C0C2	TB182_HUMAN	1	181795.57	NaN	NaN	109.41590881347656	150.48521423339844	NaN	187.5666046142578	170.83372497558594	133.52157592773438	177.70570373535156	116.64212036132812	112.98900604248047	117.8924789428711	135.2490234375	167.40341186523438	NaN	173.9750213623047	NaN	179.2809295654297	158.0921173095703	115.62419128417969	106.19320678710938	160.83966064453125	116.84523010253906	NaN	NaN	172.6210479736328	NaN	NaN	132.76364135742188	177.64505004882812	218.02127075195312	NaN	65.23158264160156	41.22062683105469	153.93955993652344	151.97500610351562	164.6610870361328	NaN	144.4247283935547	NaN	98.92054748535156	136.03363037109375	117.39575958251953
Q9H257	CARD9	Caspase recruitment domain-containing protein 9	Q9H257	CARD9_HUMAN	1	62240.59	NaN	NaN	NaN	NaN	19.4178466796875	NaN	NaN	33.93026351928711	62.167762756347656	50.20243453979492	38.160152435302734	48.233577728271484	39.36856460571289	NaN	27.563392639160156	41.68044662475586	NaN	31.25882911682129	26.66530418395996	32.60505676269531	41.62177658081055	53.985809326171875	120.6812973022461	NaN	NaN	NaN	15.782380104064941	46.35784912109375	NaN	NaN	NaN	20.532514572143555	11.808456420898438	35.67707443237305	16.734310150146484	29.882061004638672	41.08045959472656	48.86281204223633	34.630794525146484	22.23759651184082	NaN	NaN	18.98296546936035
Q9H4B7	TUBB1	Tubulin beta-1 chain	Q9H4B7	TBB1_HUMAN	2	50326.91	NaN	NaN	NaN	NaN	NaN	NaN	29.504228591918945	NaN	NaN	NaN	NaN	NaN	NaN	NaN	NaN	28.664846420288086	NaN	NaN	NaN	NaN	35.210975646972656	29.038856506347656	28.004913330078125	51.68666076660156	43.542266845703125	54.682682037353516	51.50531005859375	42.23167037963867	82.70237731933594	56.75040817260742	NaN	NaN	NaN	NaN	NaN	NaN	NaN	NaN	NaN	NaN	NaN	17.963655471801758	NaN
Q9P242	NYAP2	Neuronal tyrosine-phosphorylated phosphoinositide-3-kinase adapter 2	Q9P242	NYAP2_HUMAN	1	70547.8	NaN	3.45277738571167	NaN	NaN	3.951538324356079	3.0373759269714355	6.368934154510498	3.474292039871216	NaN	4.924508571624756	10.79672908782959	8.404091835021973	11.73935317993164	1.945207953453064	5.929310321807861	4.2879719734191895	11.230554580688477	2.886263132095337	7.3532609939575195	NaN	1.6487908363342285	5.785978317260742	NaN	3.613844156265259	10.181818008422852	2.049415111541748	4.193229675292969	10.877090454101562	NaN	NaN	NaN	NaN	8.375439643859863	NaN	6.228645324707031	3.5779385566711426	4.914859294891357	NaN	5.63201379776001	2.4532227516174316	11.587636947631836	NaN	1.92464017868042
Q9ULV4	CORO1C	Coronin-1C	Q9ULV4	COR1C_HUMAN	1	53249.04	NaN	NaN	NaN	NaN	NaN	NaN	NaN	2.1792445182800293	NaN	NaN	NaN	NaN	NaN	3.8595187664031982	NaN	NaN	NaN	NaN	10.739547729492188	NaN	10.652195930480957	18.77584457397461	NaN	NaN	11.854971885681152	20.225786209106445	12.61577033996582	10.023208618164062	NaN	NaN	NaN	NaN	NaN	NaN	NaN	NaN	NaN	NaN	NaN	NaN	NaN	NaN	NaN
[truncated: 116 more columns]

## Sheet: 5. Perseus Output (Log2 Trans)
10	11	12	13	14	15	16	17	18	19	1	20	21	22	23	24	25	26	27	28	29	2	31	32	33	34	35	36	37	38	39	3	40	4	5	6	7	8	9	C: GOBP	C: Students T-test Significant highActivity_lowActivity	C: Students T-test significant	C: Students T-test Significant highC3gd_lowC3gd	C: Students T-test significant_	C: Students T-test Significant highActivity_highC3gd	C: Students T-test significant__	C: Students T-test Significant lowActivity_lowC3gd	C: Students T-test significant___	N: PG.NrOfStrippedSequencesIdentified (Experiment-wide)	N: PG.MolecularWeight
6.96071	6.12999	7.3131	6.13258	7.42819	7.02028	6.3217	7.5401	6.43632	6.9243	5.52014	6.44481	7.23923	6.12194	6.48774	7.73874	6.01221	6.0555	7.0374	7.30355	6.18787	6.263	6.07059	6.2583	6.64475	6.13218	6.53741	6.29082	6.52733	7.42355	6.19557	5.81402	6.91061	5.90121	6.31723	6.59648	6.50964	6.61645	5.99278	GO:0002252;GO:0002253;GO:0002376;GO:0002682;GO:0002684;GO:0006810;GO:0006897;GO:0006898;GO:0006950;GO:0006952;GO:0006955;GO:0006956;GO:0006958;GO:0006959;GO:0008152;GO:0009987;GO:0010324;GO:0016043;GO:0016044;GO:0016192;GO:0019538;GO:0043170;GO:0044238;GO:0045087;GO:0048518;GO:0048583;GO:0048584;GO:0050776;GO:0050778;GO:0050789;GO:0050896;GO:0051234;GO:0061024;GO:0065007;GO:0071840;GO:0072376	+	highActivity_lowActivity					+	lowActivity_lowC3gd	2	12164.8
5.55354	5.78442	6.65574	6.26672	6.51021	6.25778	4.86424	7.12464	5.88654	7.02196	5.68975	6.62095	6.3748	5.95887	6.64194	6.84409	6.30151	5.86593	6.57342	6.9918	5.45912	6.68802	5.73832	5.91507	5.92606	6.27499	6.57111	5.97838	6.31036	6.6684	5.79276	6.30135	6.85878	5.58011	6.84851	5.66784	6.58228	5.85502	6.45083	GO:0002252;GO:0002253;GO:0002376;GO:0002682;GO:0002684;GO:0006810;GO:0006897;GO:0006898;GO:0006950;GO:0006952;GO:0006955;GO:0006956;GO:0006958;GO:0006959;GO:0008152;GO:0009987;GO:0010324;GO:0016043;GO:0016044;GO:0016192;GO:0019538;GO:0043170;GO:0044238;GO:0045087;GO:0048518;GO:0048583;GO:0048584;GO:0050776;GO:0050778;GO:0050789;GO:0050896;GO:0051234;GO:0061024;GO:0065007;GO:0071840;GO:0072376	+	highActivity_lowActivity					+	lowActivity_lowC3gd	3	13380
5.14364	4.82964	5.90558	5.22011	6.04882	7.4449	5.15597	5.29685	5.1512	4.99563	4.78812	4.69275	4.7195	5.04589	5.92722	5.34643	5.11586	5.13395	5.56921	5.24557	4.66548	5.67443	5.08722	4.93536	4.56615	5.02336	4.42873	5.15175	5.46741	4.39334	4.7921	4.97471	5.29887	4.51786	4.87735	4.90831	4.56123	5.65788	4.48862	GO:0006996;GO:0007010;GO:0007276;GO:0007283;GO:0008544;GO:0009888;GO:0009987;GO:0016043;GO:0022414;GO:0032501;GO:0032502;GO:0043588;GO:0045103;GO:0045104;GO:0045109;GO:0048232;GO:0048609;GO:0048856;GO:0071840;GO:0071841;GO:0071842	+	highActivity_lowActivity			+	highActivity_highC3gd			11	62064.3
5.51964	5.31387	6.10623	5.58687	6.01309	5.94499	5.15987	6.44836	5.23196	7.0052	5.24082	6.08983	5.87234	5.77472	6.21399	6.74466	5.4447	5.15805	5.58201	6.68643	5.28817	6.30524	5.2788	5.41516	5.22904	5.08229	5.67083	5.36162	5.64052	6.74199	5.5101	4.90468	6.27627	5.56055	5.23015	5.41171	5.48613	4.99692	5.28531		+	highActivity_lowActivity					+	lowActivity_lowC3gd	3	12674.6
10.9737	11.1806	11.2291	11.2501	10.6204	11.0752	11.242	10.8862	11.3733	10.8992	11.302	11.291	10.8175	10.9649	10.6779	10.6341	10.9848	10.9911	10.4957	11.1313	11.2525	10.7318	11.0652	10.8835	11.2311	10.4837	10.9608	11.1017	10.5081	11.0087	11.1489	11.1401	10.9221	11.3677	10.9901	9.97466	10.8865	10.2909	10.7981	GO:0001796;GO:0001798;GO:0001817;GO:0001819;GO:0001932;GO:0001934;GO:0001969;GO:0001970;GO:0002252;GO:0002253;GO:0002376;GO:0002673;GO:0002675;GO:0002682;GO:0002684;GO:0002697;GO:0002699;GO:0002703;GO:0002705;GO:0002706;GO:0002708;GO:0002712;GO:0002714;GO:0002819;GO:0002821;GO:0002822;GO:0002824;GO:0002861;GO:0002863;GO:0002864;GO:0002866;GO:0002883;GO:0002885;GO:0002886;GO:0002888;GO:0002889;GO:…	+	highActivity_lowActivity	+	highC3gd_lowC3gd	+	highActivity_highC3gd	+	lowActivity_lowC3gd	113	187148
7.11291	7.07995	8.49794	7.44236	7.53689	7.39823	6.60503	8.30179	7.18468	8.30428	6.84028	7.04973	7.32523	7.26128	7.17638	7.67007	7.1798	7.10506	7.33713	8.26455	6.72376	7.44549	7.32237	7.32426	6.37313	6.61471	6.85935	7.16834	7.47919	8.85209	6.77683	6.30241	7.42286	6.32421	7.522	6.90631	5.93985	6.90336	6.91244	GO:0002252;GO:0002253;GO:0002376;GO:0002682;GO:0002684;GO:0006810;GO:0006897;GO:0006898;GO:0006950;GO:0006952;GO:0006955;GO:0006956;GO:0006958;GO:0006959;GO:0008152;GO:0009987;GO:0010324;GO:0016043;GO:0016044;GO:0016192;GO:0019538;GO:0043170;GO:0044238;GO:0045087;GO:0048518;GO:0048583;GO:0048584;GO:0050776;GO:0050778;GO:0050789;GO:0050896;GO:0051234;GO:0061024;GO:0065007;GO:0071840;GO:0072376	+	highActivity_lowActivity							2	NaN
6.00419	5.73333	5.23583	5.37794	4.7215	5.36235	5.35639	5.41475	4.98902	5.5804	5.02167	5.32982	5.51604	5.4922	4.97372	4.96933	5.71686	5.40051	5.07537	5.01108	5.61956	5.05915	5.52663	4.95716	5.60567	5.43362	5.37494	5.17747	5.24759	5.26004	5.54636	5.15352	4.92672	5.77453	5.33446	5.32126	4.9375	4.43328	5.32462	GO:0007596;GO:0007599;GO:0032501;GO:0050817;GO:0050878;GO:0065007;GO:0065008	+	highActivity_lowActivity	+	highC3gd_lowC3gd	+	highActivity_highC3gd	+	lowActivity_lowC3gd	2	75510.7
4.42601	5.31941	5.33071	6.18269	5.77035	4.86026	4.4261	5.64491	6.86252	4.48215	4.78106	4.70612	6.6762	4.48053	5.23697	5.03491	4.4915	5.8831	5.81116	4.76739	4.8141	4.79488	4.5706	6.28334	6.44994	4.65669	5.09644	4.90882	4.81193	4.61021	4.42355	4.57642	5.09099	4.86178	4.82876	4.8114	4.78008	6.0839	4.82185	GO:0002376;GO:0002526;GO:0002673;GO:0002674;GO:0002682;GO:0002761;GO:0002762;GO:0006457;GO:0006461;GO:0006950;GO:0006952;GO:0006953;GO:0006954;GO:0006955;GO:0008152;GO:0009611;GO:0009987;GO:0016043;GO:0019538;GO:0022607;GO:0031347;GO:0031348;GO:0032101;GO:0032102;GO:0034621;GO:0034622;GO:0040012;GO:0043170;GO:0043623;GO:0043900;GO:0043903;GO:0043933;GO:0044237;GO:0044238;GO:0044260;GO:0044267;GO:…	+	highActivity_lowActivity					+	lowActivity_lowC3gd	4	25387.1
NaN	2.28138	2.52797	3.46738	2.64569	3.74771	4.97211	3.66237	2.99543	NaN	3.4077	NaN	NaN	5.35782	3.53967	NaN	3.90471	NaN	3.22234	NaN	3.40965	3.34934	3.92641	4.3279	NaN	3.92221	3.25078	3.11268	2.48026	3.81906	NaN	3.9937	3.8162	3.55908	3.9716	3.94664	4.04839	2.26043	3.79399	GO:0003008;GO:0003012;GO:0006928;GO:0006935;GO:0006936;GO:0007165;GO:0007166;GO:0007167;GO:0007169;GO:0007264;GO:0007411;GO:0007519;GO:0008152;GO:0009605;GO:0009888;GO:0009987;GO:0014706;GO:0030029;GO:0030048;GO:0030049;GO:0032501;GO:0032502;GO:0033275;GO:0035556;GO:0040011;GO:0042221;GO:0042330;GO:0048013;GO:0048856;GO:0050789;GO:0050794;GO:0050896;GO:0051716;GO:0060537;GO:0065007;GO:0070252	+	highActivity_lowActivity	+	highC3gd_lowC3gd					3	16930
8.94017	8.57121	9.73226	9.30902	9.62671	9.16704	7.67492	9.82872	8.81419	9.8987	8.16607	7.95429	9.31471	9.28086	9.50087	10.0025	8.65478	9.43573	9.8665	10.0762	8.6917	9.3124	8.81703	9.81496	9.08501	8.40536	9.06491	8.79695	9.17911	9.33253	8.94878	8.04575	9.27406	7.97536	9.75296	9.02361	9.40162	8.95702	8.97025	GO:0002252;GO:0002253;GO:0002376;GO:0002682;GO:0002684;GO:0006810;GO:0006897;GO:0006898;GO:0006950;GO:0006952;GO:0006955;GO:0006956;GO:0006958;GO:0006959;GO:0008152;GO:0009987;GO:0010324;GO:0016043;GO:0016044;GO:0016192;GO:0019538;GO:0043170;GO:0044238;GO:0045087;GO:0048518;GO:0048583;GO:0048584;GO:0050776;GO:0050778;GO:0050789;GO:0050896;GO:0051234;GO:0061024;GO:0065007;GO:0071840;GO:0072376	+	highActivity_lowActivity					+	lowActivity_lowC3gd	4	12557.1
9.21457	9.20752	9.03771	9.10511	9.45069	9.15813	9.2882	9.16127	9.33225	9.31534	9.41304	9.28174	9.614	8.99403	9.50667	9.48274	9.15099	9.05614	9.34957	9.04198	9.11924	9.31322	9.1277	9.18918	9.2356	9.27517	9.13912	9.22667	9.20681	9.06015	9.07004	8.92861	9.17855	9.26198	8.9856	9.23032	9.36249	9.5154	9.3178	GO:0007584;GO:0007596;GO:0007599;GO:0009605;GO:0009991;GO:0010466;GO:0010951;GO:0019222;GO:0030193;GO:0031347;GO:0031348;GO:0031667;GO:0032101;GO:0032102;GO:0032501;GO:0042221;GO:0043086;GO:0044092;GO:0048519;GO:0048583;GO:0048585;GO:0050727;GO:0050728;GO:0050789;GO:0050790;GO:0050817;GO:0050818;GO:0050878;GO:0050896;GO:0051239;GO:0051246;GO:0051336;GO:0051346;GO:0052547;GO:0052548;GO:0060255;GO:…	+	highActivity_lowActivity					+	lowActivity_lowC3gd	26	52602.4
6.3474	6.3168	6.29517	5.99989	6.22043	6.18754	6.26329	6.33582	6.21888	6.33132	6.35963	6.30673	6.1907	6.24056	6.36651	6.0445	6.37572	6.21169	6.18941	6.24954	6.33168	6.3316	6.26966	6.23343	6.43708	6.04886	6.3404	6.16478	6.24077	6.20346	6.28839	6.28635	6.2449	6.17751	6.33957	6.27631	6.12856	6.09423	6.22093	GO:0001701;GO:0001969;GO:0001970;GO:0002252;GO:0002253;GO:0002376;GO:0002673;GO:0002682;GO:0002684;GO:0002697;GO:0002699;GO:0002920;GO:0002922;GO:0006950;GO:0006952;GO:0006955;GO:0006956;GO:0006958;GO:0006959;GO:0008152;GO:0008219;GO:0009790;GO:0009792;GO:0009893;GO:0009987;GO:0010468;GO:0010604;GO:0010954;GO:0016265;GO:0019222;GO:0019538;GO:0019835;GO:0022603;GO:0030449;GO:0031347;GO:0032101;GO:…	+	highActivity_lowActivity	+	highC3gd_lowC3gd	+	highActivity_highC3gd	+	lowActivity_lowC3gd	15	104786
9.78084	9.71072	10.4147	10.3404	10.5578	10.4312	9.7798	11.1125	10.2116	10.9785	8.32855	9.67635	10.3088	9.94976	10.4712	11.3592	10.0047	9.89881	11.1188	11.5301	9.98854	9.98973	10.2853	9.40472	10.192	10.1893	10.3131	10.1562	10.8365	10.9095	10.71	9.94858	10.4898	9.23298	11.0672	10.2207	10.2879	9.94793	10.4756		+	highActivity_lowActivity							3	23063.2
12.2891	11.9153	11.9866	12.4161	12.1793	12.3446	12.442	11.8298	12.2378	12.1739	12.4726	12.2179	12.3793	12.0249	12.4238	12.0068	12.1536	12.6582	12.4614	12.1586	12.5205	12.0164	12.485	12.2129	12.2008	12.2194	12.4062	12.0748	12.1943	12.1478	12.4653	12.6574	12.2501	12.1453	12.5456	12.0125	12.3708	12.4454	11.8112	GO:0001523;GO:0001775;GO:0001817;GO:0001818;GO:0001932;GO:0001935;GO:0001959;GO:0001960;GO:0002576;GO:0002682;GO:0002697;GO:0002700;GO:0002718;GO:0002739;GO:0002740;GO:0006066;GO:0006464;GO:0006576;GO:0006629;GO:0006644;GO:0006650;GO:0006656;GO:0006694;GO:0006695;GO:0006720;GO:0006721;GO:0006807;GO:0006810;GO:0006869;GO:0006887;GO:0006897;GO:0006898;GO:0006928;GO:0006935;GO:0006950;GO:0007162;GO:…	+	highActivity_lowActivity							35	30777.8
11.2043	10.6452	11.8233	10.874	11.8389	11.4872	10.6653	12.291	11.1066	11.8978	10.6138	11.3935	11.1475	11.795	11.3871	11.73	11.1439	11.0408	11.7662	12.1268	11.019	11.4635	11.4506	10.9751	11.3237	11.1218	11.6842	11.3672	12.0277	12.4261	11.4297	10.8811	11.6075	10.8885	11.6014	11.6257	11.2605	11.2205	11.2331		+	highActivity_lowActivity							7	NaN
5.08806	4.2349	5.21065	4.49051	4.88759	6.15751	4.6309	5.42647	4.55262	5.05717	4.83201	4.50537	4.9022	4.69246	5.33148	5.43495	4.46938	4.68573	4.49116	4.94261	4.83017	5.36009	4.20767	6.66723	3.8287	4.65549	4.2789	4.42603	4.64551	4.90976	4.63509	4.69148	5.26098	3.9221	4.62776	4.65332	4.40096	4.92917	4.50922	GO:0002009;GO:0002230;GO:0002682;GO:0002697;GO:0002831;GO:0006950;GO:0006996;GO:0007010;GO:0008284;GO:0009611;GO:0009653;GO:0009987;GO:0016043;GO:0030154;GO:0031347;GO:0032502;GO:0042060;GO:0042127;GO:0043900;GO:0045103;GO:0045104;GO:0048518;GO:0048522;GO:0048583;GO:0048729;GO:0048869;GO:0050688;GO:0050691;GO:0050789;GO:0050794;GO:0050896;GO:0065007;GO:0071840;GO:0071841;GO:0071842;GO:0080134	+	highActivity_lowActivity					+	lowActivity_lowC3gd	18	NaN
7.16879	6.74091	7.18042	6.47995	7.58806	6.95542	5.96015	7.57444	5.56627	7.91824	5.59655	6.61763	6.04304	5.76292	6.9784	7.32843	6.79127	6.19535	7.20729	7.63496	5.42222	6.89751	7.34866	5.73357	6.54424	6.09626	6.44363	6.55637	6.91218	7.67072	6.05664	7.03502	7.32141	6.32681	5.98003	7.08897	5.80864	6.46835	6.54254	GO:0002252;GO:0002253;GO:0002376;GO:0002682;GO:0002684;GO:0006810;GO:0006897;GO:0006898;GO:0006950;GO:0006952;GO:0006955;GO:0006956;GO:0006958;GO:0006959;GO:0008152;GO:0009987;GO:0010324;GO:0016043;GO:0016044;GO:0016192;GO:0019538;GO:0043170;GO:0044238;GO:0045087;GO:0048518;GO:0048583;GO:0048584;GO:0050776;GO:0050778;GO:0050789;GO:0050896;GO:0051234;GO:0061024;GO:0065007;GO:0071840;GO:0072376	+	highActivity_lowActivity							2	12248.7
5.17807	2.60587	3.24338	3.22396	4.19006	2.69368	2.96639	4.1187	NaN	3.76601	4.37233	NaN	3.12992	3.53896	4.42429	5.77257	2.49253	3.68932	4.07449	3.41012	3.3205	4.21863	2.6936	3.36645	3.91791	3.46065	4.09398	4.04493	3.5056	3.8392	2.62811	2.5907	3.50477	2.82347	3.78166	3.4744	1.26098	3.40011	2.94744	GO:0002252;GO:0002253;GO:0002376;GO:0002682;GO:0002684;GO:0006810;GO:0006897;GO:0006898;GO:0006950;GO:0006952;GO:0006955;GO:0006956;GO:0006958;GO:0006959;GO:0008152;GO:0009987;GO:0010324;GO:0016043;GO:0016044;GO:0016192;GO:0019538;GO:0043170;GO:0044238;GO:0045087;GO:0048518;GO:0048583;GO:0048584;GO:0050776;GO:0050778;GO:0050789;GO:0050896;GO:0051234;GO:0061024;GO:0065007;GO:0071840;GO:0072376	+	highActivity_lowActivity							3	11253.6
12.4537	12.3897	13.4993	12.8806	12.9429	13.1153	12.4703	13.9864	12.8375	13.6173	11.9328	12.8643	13.1405	13.6044	13.4199	13.7272	13.0995	12.8454	13.2816	13.1349	12.9285	13.5062	12.7455	12.8842	12.7703	12.8583	12.8999	12.8802	13.7002	13.7292	12.7115	13.065	13.3391	12.7371	13.3576	13.1232	13.1314	12.8002	13.3863	GO:0001894;GO:0001895;GO:0002252;GO:0002253;GO:0002376;GO:0002682;GO:0002684;GO:0006950;GO:0006952;GO:0006955;GO:0006956;GO:0006958;GO:0006959;GO:0008152;GO:0019538;GO:0042592;GO:0043170;GO:0044238;GO:0045087;GO:0048518;GO:0048583;GO:0048584;GO:0050776;GO:0050778;GO:0050789;GO:0050896;GO:0060249;GO:0065007;GO:0065008;GO:0072376	+	highActivity_lowActivity							17	49093
6.39322	5.7968	6.61966	6.27499	6.37635	5.86083	5.49312	6.88038	5.94115	7.03895	5.8491	6.25694	5.84082	6.03495	6.10006	7.29842	6.12262	5.9237	5.68222	6.28659	6.05514	6.35096	5.79012	5.76909	5.97226	5.49206	6.37434	5.49686	7.13397	6.51168	6.09968	5.65981	6.1951	5.3241	6.30831	6.18975	6.19077	5.77891	5.93538		+	highActivity_lowActivity							3	13007.7
5.11229	5.41663	5.74781	6.38155	5.59285	5.53935	5.30216	5.30249	6.17652	5.74317	4.98552	5.43069	4.87769	5.69699	4.9269	5.42227	5.4263	5.29395	5.83226	5.50532	5.11061	5.58	5.66539	5.55424	4.57387	5.51941	4.7982	5.16177	5.40905	6.35413	5.7811	5.37886	5.0491	5.15703	5.46098	5.81529	4.41193	4.69802	5.5191	GO:0006810;GO:0006897;GO:0006898;GO:0006950;GO:0006952;GO:0006968;GO:0007155;GO:0007165;GO:0009987;GO:0010324;GO:0016043;GO:0016044;GO:0016192;GO:0022610;GO:0050789;GO:0050794;GO:0050896;GO:0051234;GO:0051716;GO:0061024;GO:0065007;GO:0071840	+	highActivity_lowActivity			+	highActivity_highC3gd			6	65331
8.77116	8.90492	9.59984	8.97607	9.71058	9.13106	8.61231	10.2681	8.89543	9.14268	8.47603	8.62755	8.5535	9.33101	9.90736	9.85359	8.52923	8.88553	8.84422	9.68672	8.8936	9.09787	9.21823	8.82936	8.20255	7.91847	9.09448	8.52953	9.22059	9.70469	7.86606	8.47083	9.27344	8.43532	8.85623	8.97522	8.79529	8.62251	9.19634	GO:0002252;GO:0002253;GO:0002376;GO:0002682;GO:0002684;GO:0006810;GO:0006897;GO:0006898;GO:0006950;GO:0006952;GO:0006955;GO:0006956;GO:0006958;GO:0006959;GO:0008152;GO:0009987;GO:0010324;GO:0016043;GO:0016044;GO:0016192;GO:0019538;GO:0043170;GO:0044238;GO:0045087;GO:0048518;GO:0048583;GO:0048584;GO:0050776;GO:0050778;GO:0050789;GO:0050896;GO:0051234;GO:0061024;GO:0065007;GO:0071840;GO:0072376	+	highActivity_lowActivity							2	NaN
9.65937	10.013	10.7894	9.47535	10.5008	10.5828	8.98219	10.7305	10.3243	10.9301	9.72779	10.113	10.1848	10.5605	10.0589	9.83898	9.71593	9.59339	10.5007	11.0123	9.85427	10.6843	9.47003	9.92327	9.29258	9.40085	10.3435	9.96974	10.5503	10.1799	10.0499	9.92905	10.8971	9.00562	10.6513	10.2992	10.5902	9.93301	10.1111		+	highActivity_lowActivity					+	lowActivity_lowC3gd	2	13202.9
4.60123	4.77962	5.75333	4.20138	5.05521	5.18646	4.19374	5.6156	4.91365	5.7791	3.89856	4.63177	4.42323	4.76551	4.77331	4.10802	4.55063	4.72502	4.8898	5.15465	4.46259	5.43569	4.64036	4.27101	3.52598	4.07282	5.13538	4.28196	5.13069	5.48807	4.3867	4.33922	6.01054	3.82243	4.97075	4.9411	4.64253	4.08094	5.04498		+	highActivity_lowActivity							3	12925.8
4.81443	4.2781	5.6476	5.09069	5.73011	7.42276	5.2117	5.44312	4.39979	4.48098	5.14451	4.3221	4.57787	4.85368	5.79001	5.60867	5.1379	4.36903	5.06044	4.70534	4.73419	6.15139	5.02262	7.44171	4.27524	4.71698	4.01561	4.36998	5.08729	4.60738	4.48868	5.22097	5.44845	4.82635	4.84946	4.87084	4.22966	5.78564	4.62469	GO:0001867;GO:0001894;GO:0001895;GO:0002252;GO:0002253;GO:0002376;GO:0002682;GO:0002684;GO:0006950;GO:0006952;GO:0006955;GO:0006956;GO:0006959;GO:0006979;GO:0008152;GO:0019538;GO:0022603;GO:0030193;GO:0030195;GO:0031347;GO:0031348;GO:0032101;GO:0032102;GO:0042221;GO:0042592;GO:0042730;GO:0043170;GO:0044238;GO:0045087;GO:0045765;GO:0048518;GO:0048519;GO:0048583;GO:0048584;GO:0048585;GO:0050727;GO:…	+	highActivity_lowActivity			+	highActivity_highC3gd			25	66038.7
5.69461	5.89681	5.70455	5.2335	5.97112	5.05581	4.98472	6.22189	5.98593	4.99606	5.89557	5.05171	5.21447	5.0383	5.32276	5.80087	5.13571	5.17887	5.73076	6.02775	4.86938	4.93823	4.88295	5.79728	4.90041	5.43915	4.99	5.25599	4.8205	4.88784	5.34795	5.56065	5.49381	5.03625	4.86077	6.1414	4.73188	6.25455	6.07869	GO:0001775;GO:0001817;GO:0001818;GO:0001819;GO:0002218;GO:0002221;GO:0002224;GO:0002232;GO:0002237;GO:0002252;GO:0002253;GO:0002263;GO:0002274;GO:0002275;GO:0002281;GO:0002366;GO:0002376;GO:0002523;GO:0002526;GO:0002682;GO:0002684;GO:0002685;GO:0002687;GO:0002688;GO:0002690;GO:0002694;GO:0002696;GO:0002697;GO:0002699;GO:0002757;GO:0002758;GO:0002764;GO:0006810;GO:0006928;GO:0006935;GO:0006950;GO:…									3	53383.6
4.15996	3.9859	4.8582	4.92445	4.42928	4.01858	4.20953	5.1581	4.74577	4.46671	3.75812	3.93302	4.00976	4.39186	3.98413	4.36034	4.33895	4.2166	4.54556	4.72922	4.47845	4.28668	4.80812	3.89441	4.19816	4.56321	3.38171	4.15806	4.36891	4.46296	4.42233	4.51701	4.57717	3.91206	3.94461	4.30665	3.81996	4.04089	4.53864	GO:0002252;GO:0002253;GO:0002376;GO:0002682;GO:0002684;GO:0006950;GO:0006952;GO:0006955;GO:0006956;GO:0006958;GO:0006959;GO:0008152;GO:0019538;GO:0043170;GO:0044238;GO:0045087;GO:0048518;GO:0048583;GO:0048584;GO:0050776;GO:0050778;GO:0050789;GO:0050896;GO:0065007;GO:0072376									2	53498.3
11.1663	10.9521	10.9941	11.3329	10.8499	10.7761	11.4289	10.6605	11.5774	11.2046	11.0839	11.1292	11.5818	10.9118	10.8516	10.7408	11.17	11.3463	10.7256	10.6849	11.4454	10.7982	11.0648	10.5974	10.6331	10.783	10.9053	10.8256	11.1099	11.1506	11.1003	11.0437	11.089	11.0364	10.9478	10.9554	10.673	10.377	10.5953	GO:0001523;GO:0001817;GO:0002526;GO:0002682;GO:0002697;GO:0002700;GO:0002718;GO:0002739;GO:0002740;GO:0006066;GO:0006457;GO:0006464;GO:0006576;GO:0006629;GO:0006638;GO:0006639;GO:0006641;GO:0006644;GO:0006650;GO:0006656;GO:0006662;GO:0006720;GO:0006721;GO:0006807;GO:0006810;GO:0006869;GO:0006950;GO:0006952;GO:0006954;GO:0007165;GO:0007602;GO:0007603;GO:0008152;GO:0008202;GO:0008203;GO:0008610;GO:…							+	lowActivity_lowC3gd	6	11175
5.31866	4.12614	5.92006	5.00272	5.34027	6.99935	5.28606	5.11594	4.6087	4.98852	4.87829	4.29531	4.21913	4.54772	5.38577	5.39899	5.11678	4.86417	5.08822	4.20246	4.73163	6.00138	4.57781	7.91956	4.41149	4.52639	5.21884	4.20565	4.59331	4.39987	4.37988	5.13888	4.83958	4.77759	4.51487	4.55651	4.11605	5.13467	3.87756	GO:0006996;GO:0007010;GO:0007044;GO:0007568;GO:0008544;GO:0009314;GO:0009628;GO:0009888;GO:0009987;GO:0010035;GO:0010038;GO:0010043;GO:0010212;GO:0016043;GO:0022607;GO:0030154;GO:0030855;GO:0031581;GO:0032501;GO:0032502;GO:0034329;GO:0034330;GO:0042221;GO:0042303;GO:0042633;GO:0045103;GO:0045104;GO:0045109;GO:0045110;GO:0048856;GO:0048869;GO:0050896;GO:0071840;GO:0071841;GO:0071842;GO:0071844									14	51561.5
4.81437	3.87251	4.855	4.61658	5.01615	4.82316	4.77377	4.48789	5.05596	4.82613	3.60375	4.47239	4.9575	4.51459	4.49535	5.05353	3.83453	4.02179	4.94087	5.09279	3.79787	4.69157	4.72723	5.21805	4.31314	3.73386	3.86173	3.95907	4.28487	5.08344	5.08748	4.79156	4.58889	3.75685	4.18687	5.01931	4.86826	5.14913	4.72163	GO:0001775;GO:0001889;GO:0001890;GO:0002576;GO:0006461;GO:0006810;GO:0006887;GO:0006950;GO:0007155;GO:0007596;GO:0007597;GO:0007599;GO:0008152;GO:0009611;GO:0009987;GO:0016043;GO:0016192;GO:0019538;GO:0022607;GO:0022610;GO:0030168;GO:0030198;GO:0031589;GO:0032501;GO:0032502;GO:0032940;GO:0043062;GO:0043170;GO:0043933;GO:0044238;GO:0046903;GO:0048513;GO:0048856;GO:0050817;GO:0050878;GO:0050896;GO:…			+	highC3gd_lowC3gd			+	lowActivity_lowC3gd	7	309265
6.63105	6.48095	7.01141	7.8416	6.87618	6.549	6.27691	6.55844	7.51091	6.73716	6.50338	6.61884	6.52297	6.49856	6.68262	6.7928	6.53602	6.4604	6.58897	6.63734	6.60958	6.49759	6.45238	6.37557	6.57196	6.57408	6.86166	6.44058	6.37872	6.6437	6.57269	6.97755	6.46585	6.24745	6.62399	6.44882	6.74635	6.65487	6.3425	GO:0006629;GO:0006810;GO:0008152;GO:0008202;GO:0008207;GO:0008211;GO:0009987;GO:0010466;GO:0010817;GO:0010951;GO:0019222;GO:0034754;GO:0042445;GO:0043086;GO:0044092;GO:0044237;GO:0044238;GO:0050789;GO:0050790;GO:0051234;GO:0051336;GO:0051346;GO:0052547;GO:0052548;GO:0065007;GO:0065008;GO:0065009									8	45140.9
4.19564	4.66724	3.81309	5.28124	4.46603	5.01457	4.46208	4.06397	4.45273	5.6621	3.33694	4.41781	4.48362	4.45956	4.99178	4.22741	4.11909	3.21497	3.90027	3.63643	4.79539	3.5535	4.43199	4.67313	3.27339	6.70544	3.9887	3.24664	4.59887	4.60296	4.31499	3.40046	5.02442	3.9449	4.03963	4.17257	4.02453	4.14384	4.46961	GO:0006730;GO:0006810;GO:0006811;GO:0006820;GO:0008152;GO:0009987;GO:0015698;GO:0015701;GO:0015711;GO:0044237;GO:0044281;GO:0051234							+	lowActivity_lowC3gd	3	28870.2
4.20201	4.50983	4.43908	4.39115	4.97208	4.83666	4.54608	4.25573	4.27563	4.38339	4.14512	4.30407	4.89226	4.20325	4.76069	4.53133	4.5424	4.29902	4.61926	3.89293	4.63359	4.23589	4.47803	4.48878	4.81831	4.23662	4.64852	4.17809	4.63532	4.32048	4.05601	4.21368	4.75222	4.11563	4.22633	3.81638	4.92481	4.41983	3.83814	GO:0001501;GO:0001503;GO:0009719;GO:0009888;GO:0009987;GO:0010033;GO:0010468;GO:0010755;GO:0010756;GO:0010954;GO:0019222;GO:0030282;GO:0031214;GO:0032501;GO:0032502;GO:0042221;GO:0048731;GO:0048856;GO:0050789;GO:0050896;GO:0051246;GO:0051716;GO:0060255;GO:0065007;GO:0070613;GO:0070848;GO:0070887;GO:0071310;GO:0071363;GO:0071495;GO:0071559;GO:0071560;GO:0080090									3	22536.8
12.6298	12.3834	13.1565	12.5943	12.8492	12.5134	11.9987	13.1638	12.4309	12.8392	11.8132	12.3805	12.5341	13.1444	12.8649	13.1734	12.4166	12.5117	12.8528	13.5172	12.3528	12.5296	12.5187	12.4317	12.6294	12.1738	13.0707	12.5013	12.8093	13.6025	12.5866	11.9657	12.6754	12.1165	13.127	12.9272	12.3721	12.6002	12.9446	GO:0002252;GO:0002253;GO:0002376;GO:0002682;GO:0002684;GO:0006950;GO:0006952;GO:0006955;GO:0006956;GO:0006958;GO:0006959;GO:0008152;GO:0019538;GO:0043170;GO:0044238;GO:0045087;GO:0048518;GO:0048583;GO:0048584;GO:0050776;GO:0050778;GO:0050789;GO:0050896;GO:0065007;GO:0072376									9	43911.9
7.80401	7.46863	7.25335	7.06928	8.11294	8.14847	6.99492	8.82838	7.26174	7.84123	7.39762	7.45988	7.68312	7.72032	7.23224	7.83059	7.34109	6.85054	8.02899	7.00964	7.54072	8.23877	8.00399	6.92036	6.69704	7.0758	8.31684	7.19353	8.04922	8.05037	7.477	8.08813	7.77198	7.27498	7.88509	7.46157	7.90099	7.16674	7.00609	GO:0002252;GO:0002253;GO:0002376;GO:0002682;GO:0002684;GO:0006810;GO:0006897;GO:0006898;GO:0006950;GO:0006952;GO:0006955;GO:0006956;GO:0006958;GO:0006959;GO:0008152;GO:0009987;GO:0010324;GO:0016043;GO:0016044;GO:0016192;GO:0019538;GO:0043170;GO:0044238;GO:0045087;GO:0048518;GO:0048583;GO:0048584;GO:0050776;GO:0050778;GO:0050789;GO:0050896;GO:0051234;GO:0061024;GO:0065007;GO:0071840;GO:0072376									2	12451
4.26638	4.25876	4.16647	3.92067	5.24166	3.94976	3.91483	4.34031	4.24014	4.54078	3.97349	4.30307	3.74958	4.04472	4.39846	4.7331	4.48468	3.87286	4.1562	3.80821	3.85287	3.80206	3.62516	4.07052	3.80758	3.98087	3.91059	4.03254	3.68031	3.49532	4.26163	3.39894	3.34273	4.06451	3.54248	4.03377	4.25057	3.76054	4.45087	GO:0001817;GO:0001819;GO:0002218;GO:0002221;GO:0002224;GO:0002237;GO:0002253;GO:0002376;GO:0002682;GO:0002684;GO:0002755;GO:0002756;GO:0002757;GO:0002758;GO:0002764;GO:0006810;GO:0006897;GO:0006909;GO:0006915;GO:0006950;GO:0006952;GO:0006954;GO:0006955;GO:0007165;GO:0007166;GO:0007243;GO:0007249;GO:0008219;GO:0009266;GO:0009408;GO:0009607;GO:0009611;GO:0009628;GO:0009987;GO:0010033;GO:0010035;GO:…									2	40076.2
NaN	4.62347	3.72818	4.29945	4.47944	4.81448	5.4453	4.75249	4.12914	NaN	4.47403	3.98585	3.92358	5.92724	4.63812	4.4335	4.05302	4.02703	4.54548	NaN	4.65592	3.97323	4.69361	4.39443	NaN	3.54752	4.01671	3.87846	NaN	4.26901	NaN	4.78642	5.03758	NaN	4.62179	4.70765	4.62935	4.25474	4.48365	GO:0001775;GO:0002576;GO:0002682;GO:0002684;GO:0002685;GO:0002687;GO:0006810;GO:0006887;GO:0006935;GO:0007155;GO:0007160;GO:0007165;GO:0007166;GO:0007229;GO:0007411;GO:0007596;GO:0007599;GO:0009605;GO:0009987;GO:0016043;GO:0016192;GO:0016337;GO:0022610;GO:0030168;GO:0030198;GO:0030334;GO:0030335;GO:0031589;GO:0032501;GO:0032879;GO:0032940;GO:0034109;GO:0040011;GO:0040012;GO:0040017;GO:0042221;GO:…			+	highC3gd_lowC3gd					6	113377
5.93807	5.62297	5.77964	5.57639	6.16448	5.79561	5.79078	5.85833	5.69687	5.79256	5.57283	5.83469	6.33859	5.81938	5.94645	5.71208	5.62291	5.58684	6.05866	5.46832	5.79831	5.82866	5.56221	5.29801	5.64084	6.05594	5.8158	5.85625	5.9818	5.93935	5.94999	5.60409	5.70528	6.0264	5.85854	5.93953	6.21808	6.32822	5.20122	GO:0000302;GO:0006461;GO:0006950;GO:0006979;GO:0006982;GO:0008152;GO:0009056;GO:0009987;GO:0010035;GO:0016043;GO:0022607;GO:0033194;GO:0033554;GO:0034599;GO:0034614;GO:0042221;GO:0042542;GO:0042743;GO:0042744;GO:0043933;GO:0044237;GO:0044248;GO:0050896;GO:0051259;GO:0051260;GO:0051262;GO:0051289;GO:0051716;GO:0065003;GO:0070301;GO:0070887;GO:0071822;GO:0071840;GO:0072593									3	25552.3
11.7935	12.0463	11.5345	12.3601	12.2447	11.9165	11.8619	12.3825	12.2547	11.7521	12.1896	12.3116	12.1879	11.9599	12.26	12.7807	12.2531	12.3031	12.1005	12.2229	11.522	12.2829	12.0816	11.8555	12.2535	12.4644	12.3896	12.3019	12.0337	11.7542	11.989	12.6286	12.2782	12.2646	11.8964	12.0082	12.0546	12.2886	12.3557	GO:0001666;GO:0001775;GO:0002237;GO:0002526;GO:0002576;GO:0006810;GO:0006887;GO:0006950;GO:0006952;GO:0006953;GO:0006954;GO:0007596;GO:0007599;GO:0009607;GO:0009611;GO:0009719;GO:0009725;GO:0009987;GO:0010033;GO:0010035;GO:0010038;GO:0010288;GO:0010466;GO:0010951;GO:0016192;GO:0019222;GO:0030168;GO:0032355;GO:0032496;GO:0032501;GO:0032940;GO:0033986;GO:0033993;GO:0034014;GO:0034097;GO:0042221;GO:…									33	46736.6
NaN	NaN	2.85653	3.04843	2.73531	3.33853	4.28053	3.45539	2.97629	2.10583	2.7892	NaN	2.90368	4.66194	3.18265	3.27545	3.52747	NaN	3.1953	NaN	2.38873	2.30027	3.81735	3.1471	0.597295	NaN	NaN	2.95869	NaN	3.12417	NaN	3.66948	2.59442	3.59041	2.94967	3.24177	2.77579	2.21685	3.71965	GO:0001649;GO:0003008;GO:0003012;GO:0006928;GO:0006936;GO:0009987;GO:0030029;GO:0030048;GO:0030049;GO:0030154;GO:0032501;GO:0032502;GO:0033275;GO:0048869;GO:0070252									4	28521.8
7.69138	7.80745	7.53442	9.04149	8.08649	7.33573	8.15961	8.09166	10.0202	7.53186	7.75386	7.70323	9.52545	6.92386	6.52121	7.5335	6.69101	8.67282	9.22802	6.93372	7.54598	6.90273	6.98656	8.42588	8.90282	7.23687	7.72404	6.83339	7.52269	7.02383	7.51902	7.67419	7.20299	7.36894	7.45992	6.34069	7.54071	8.2125	7.03256	GO:0001523;GO:0001678;GO:0006066;GO:0006629;GO:0006638;GO:0006639;GO:0006641;GO:0006642;GO:0006662;GO:0006720;GO:0006721;GO:0006810;GO:0006869;GO:0006950;GO:0006952;GO:0006954;GO:0007165;GO:0007166;GO:0007186;GO:0007584;GO:0007602;GO:0007603;GO:0008152;GO:0008202;GO:0008203;GO:0009056;GO:0009314;GO:0009416;GO:0009581;GO:0009582;GO:0009583;GO:0009584;GO:0009605;GO:0009611;GO:0009628;GO:0009719;GO:…									4	10852.3
7.6721	7.27613	8.20491	7.65852	8.15622	7.93574	6.95476	8.18013	7.5527	8.41998	6.79837	7.71171	7.91094	7.9481	7.83079	8.03313	6.42927	7.98917	7.16438	7.96587	7.19667	7.46112	6.69891	6.88439	7.25392	5.96846	6.91376	6.66783	7.0551	7.9604	7.0385	6.83857	8.4216	6.89064	7.33354	6.23208	6.92368	5.92581	6.67123	GO:0002252;GO:0002253;GO:0002376;GO:0002682;GO:0002684;GO:0006810;GO:0006897;GO:0006898;GO:0006950;GO:0006952;GO:0006955;GO:0006956;GO:0006958;GO:0006959;GO:0008152;GO:0009987;GO:0010324;GO:0016043;GO:0016044;GO:0016192;GO:0019538;GO:0043170;GO:0044238;GO:0045087;GO:0048518;GO:0048583;GO:0048584;GO:0050776;GO:0050778;GO:0050789;GO:0050896;GO:0051234;GO:0061024;GO:0065007;GO:0071840;GO:0072376									2	12781.6
5.39654	5.70077	5.54544	5.66607	5.4261	4.46478	4.62319	5.70247	4.94307	5.4428	4.89228	4.66534	5.37823	5.28741	5.66321	6.33682	4.63831	4.78981	5.37762	5.97089	5.659	5.35474	5.09201	7.18443	4.854	3.94258	5.64642	4.69244	6.1031	6.03587	5.47687	4.49833	5.9724	4.10706	4.92756	5.33253	5.59666	4.93458	4.98649	GO:0002252;GO:0002253;GO:0002376;GO:0002682;GO:0002684;GO:0006810;GO:0006897;GO:0006898;GO:0006950;GO:0006952;GO:0006955;GO:0006956;GO:0006958;GO:0006959;GO:0008152;GO:0009987;GO:0010324;GO:0016043;GO:0016044;GO:0016192;GO:0019538;GO:0043170;GO:0044238;GO:0045087;GO:0048518;GO:0048583;GO:0048584;GO:0050776;GO:0050778;GO:0050789;GO:0050896;GO:0051234;GO:0061024;GO:0065007;GO:0071840;GO:0072376							+	lowActivity_lowC3gd	2	12659.4
9.68674	9.28789	10.7399	9.45707	9.64783	9.63436	8.59303	10.0322	8.86806	10.3798	8.92595	8.60085	9.75147	9.6551	9.70646	9.76764	9.14178	9.98692	9.65603	10.7464	9.15563	9.604	8.95599	8.93637	8.72718	8.16256	8.69034	8.16839	9.66298	8.98173	9.21137	8.90609	8.80943	7.56426	9.33706	9.57816	9.33386	9.20341	9.33378	GO:0002252;GO:0002253;GO:0002376;GO:0002682;GO:0002684;GO:0006810;GO:0006897;GO:0006898;GO:0006950;GO:0006952;GO:0006955;GO:0006956;GO:0006958;GO:0006959;GO:0008152;GO:0009987;GO:0010324;GO:0016043;GO:0016044;GO:0016192;GO:0019538;GO:0043170;GO:0044238;GO:0045087;GO:0048518;GO:0048583;GO:0048584;GO:0050776;GO:0050778;GO:0050789;GO:0050896;GO:0051234;GO:0061024;GO:0065007;GO:0071840;GO:0072376									2	NaN
8.16991	8.26955	8.16334	7.96982	8.18978	8.39594	8.56303	8.128	8.45582	8.35805	8.19376	8.17468	8.7009	8.01269	8.02842	8.23621	8.05972	8.56468	8.82155	7.99185	8.62412	8.00124	8.20223	8.39197	8.49663	7.58085	8.29005	7.64954	8.51972	8.46254	8.60769	9.3522	8.50347	8.26084	9.06372	8.20944	7.83232	8.57472	8.77345	GO:0000302;GO:0001523;GO:0001558;GO:0001932;GO:0001936;GO:0001937;GO:0002021;GO:0003008;GO:0003013;GO:0003018;GO:0006066;GO:0006140;GO:0006469;GO:0006629;GO:0006638;GO:0006639;GO:0006641;GO:0006662;GO:0006706;GO:0006707;GO:0006720;GO:0006721;GO:0006810;GO:0006869;GO:0006873;GO:0006874;GO:0006875;GO:0006897;GO:0006898;GO:0006950;GO:0006979;GO:0006996;GO:0007010;GO:0007154;GO:0007165;GO:0007166;GO:…									22	36154.1
2.63685	4.11283	4.59849	4.87288	4.60481	5.92877	6.18473	5.52668	3.33699	4.58306	3.74583	3.8571	4.03729	6.97658	5.15271	4.73155	4.21087	5.78026	4.83644	3.57044	4.06244	4.27421	6.09561	5.31217	3.73467	3.10219	4.37921	4.55212	2.9916	4.82923	4.35487	5.43651	5.19346	4.19264	5.55037	5.61364	5.1099	4.27484	5.1421	GO:0001775;GO:0001817;GO:0001819;GO:0002237;GO:0002376;GO:0002576;GO:0002682;GO:0002684;GO:0002685;GO:0002687;GO:0002688;GO:0002690;GO:0002761;GO:0002763;GO:0006140;GO:0006355;GO:0006357;GO:0006810;GO:0006887;GO:0006928;GO:0006935;GO:0006950;GO:0006952;GO:0006954;GO:0006955;GO:0007165;GO:0007166;GO:0007186;GO:0007596;GO:0007599;GO:0009605;GO:0009607;GO:0009611;GO:0009889;GO:0009890;GO:0009891;GO:…			+	highC3gd_lowC3gd					4	10844.9
8.17166	7.91443	9.28353	8.38389	9.15555	8.08408	7.50967	9.19703	7.61071	8.37995	7.5928	7.67067	8.29751	8.36496	8.50609	8.60813	7.80129	8.56742	8.35268	8.65235	7.69838	7.74031	8.90715	7.03421	7.60025	7.57676	8.58921	7.69129	8.89621	8.50161	8.19213	7.2101	8.12069	7.15131	8.49078	7.29309	7.85899	6.97235	6.70587	GO:0002376;GO:0006955;GO:0050896									3	13084.8
8.74074	8.66074	8.63281	9.08351	8.41547	6.8582	9.11857	8.89499	8.86262	8.04905	9.26903	9.01587	7.95916	8.48175	8.58165	7.38728	9.26883	8.76224	7.93392	8.70172	8.92471	8.47548	6.76887	6.00069	8.98816	8.57384	8.74124	9.1312	7.855	8.78143	9.02911	8.66462	7.11186	9.06754	8.5316	7.21534	8.44837	7.55309	8.33169	GO:0002252;GO:0002253;GO:0002376;GO:0002673;GO:0002682;GO:0002684;GO:0002697;GO:0002920;GO:0006950;GO:0006952;GO:0006954;GO:0006955;GO:0006956;GO:0006958;GO:0006959;GO:0008152;GO:0009611;GO:0010468;GO:0019222;GO:0019538;GO:0030100;GO:0030449;GO:0031347;GO:0032101;GO:0032879;GO:0043170;GO:0044238;GO:0045087;GO:0045807;GO:0048518;GO:0048522;GO:0048583;GO:0048584;GO:0050727;GO:0050764;GO:0050766;GO:…			+	highC3gd_lowC3gd			+	lowActivity_lowC3gd	64	192785
6.16817	5.21295	5.72966	5.41678	5.83793	5.75344	5.09212	6.45567	7.16231	5.37165	4.98582	4.8836	5.63536	6.62957	5.28141	6.92644	5.46265	4.2518	6.43237	7.0247	5.87137	6.07789	6.45607	5.3005	5.85011	5.61105	6.30387	5.91928	5.78934	6.54811	5.88403	6.03502	6.29351	5.99871	6.1063	5.94295	5.65448	5.61784	6.07186										2	12440.8
8.1021	7.45001	8.93047	8.28273	8.37723	8.45893	7.47787	8.98328	7.78835	9.25381	7.91068	8.134	8.42703	8.6608	8.75475	8.28737	7.59098	8.41373	8.26069	9.36769	8.1676	8.56414	8.23434	8.10248	7.92914	7.77817	8.66736	8.1668	8.83452	9.10922	8.16245	8.05239	8.64273	7.59017	8.69791	8.31862	8.48977	7.9622	8.12964	GO:0002252;GO:0002253;GO:0002376;GO:0002682;GO:0002684;GO:0006810;GO:0006897;GO:0006898;GO:0006950;GO:0006952;GO:0006955;GO:0006956;GO:0006958;GO:0006959;GO:0008152;GO:0009987;GO:0010324;GO:0016043;GO:0016044;GO:0016192;GO:0019538;GO:0043170;GO:0044238;GO:0045087;GO:0048518;GO:0048583;GO:0048584;GO:0050776;GO:0050778;GO:0050789;GO:0050896;GO:0051234;GO:0061024;GO:0065007;GO:0071840;GO:0072376									5	NaN
7.15191	7.24824	7.83586	7.09583	8.08774	7.49102	6.74859	7.67228	6.27666	8.31382	6.43175	6.74351	7.21845	7.66779	7.56286	7.81285	7.25415	6.77545	7.09712	8.07375	7.10317	7.45855	7.44115	7.19969	7.40947	6.78964	7.02789	6.60518	7.75135	8.19207	7.13195	6.90012	7.68764	6.30376	7.48796	7.54321	7.0721	7.26176	6.84168	GO:0002252;GO:0002253;GO:0002376;GO:0002682;GO:0002684;GO:0006810;GO:0006897;GO:0006898;GO:0006950;GO:0006952;GO:0006955;GO:0006956;GO:0006958;GO:0006959;GO:0008152;GO:0009987;GO:0010324;GO:0016043;GO:0016044;GO:0016192;GO:0019538;GO:0043170;GO:0044238;GO:0045087;GO:0048518;GO:0048583;GO:0048584;GO:0050776;GO:0050778;GO:0050789;GO:0050896;GO:0051234;GO:0061024;GO:0065007;GO:0071840;GO:0072376									3	12283.6
8.17713	8.16691	7.81017	7.9224	8.24938	8.17087	8.14443	8.25865	8.33699	8.32763	8.34781	8.4687	8.02407	8.06291	8.58088	8.21653	8.27882	8.30586	8.27997	8.17336	7.94348	8.32139	8.23318	8.3819	8.74288	8.43369	8.06112	8.25911	8.30565	7.94463	8.25955	8.01638	8.07724	8.14041	8.02789	8.3167	8.07009	8.42081	8.13928	GO:0002682;GO:0002683;GO:0006464;GO:0006778;GO:0006787;GO:0006807;GO:0006810;GO:0006897;GO:0006898;GO:0007155;GO:0007565;GO:0008152;GO:0009056;GO:0009057;GO:0009966;GO:0009968;GO:0009987;GO:0010324;GO:0010466;GO:0010627;GO:0010646;GO:0010648;GO:0010741;GO:0010951;GO:0016032;GO:0016043;GO:0016044;GO:0016192;GO:0018298;GO:0019222;GO:0019538;GO:0022414;GO:0022610;GO:0023051;GO:0023057;GO:0030163;GO:…									9	38999.5
4.41739	4.15396	5.0018	4.5963	4.94911	6.42127	4.86708	5.10577	4.19707	4.84286	4.8417	4.28866	4.16702	4.45747	5.09914	5.09506	4.96462	4.07285	4.5439	4.41199	4.50155	5.68427	4.65929	7.13801	3.82415	4.14782	4.48234	4.37264	4.66352	4.43476	4.29365	4.90365	4.88007	4.6222	4.44234	4.35913	4.06325	4.38125	4.12662	GO:0009913;GO:0009987;GO:0010035;GO:0010038;GO:0030154;GO:0030216;GO:0030855;GO:0032502;GO:0042221;GO:0048869;GO:0050896;GO:0051592;GO:0051716;GO:0070887;GO:0071241;GO:0071248;GO:0071277									20	58827.1
7.94531	8.29479	7.6162	7.90456	7.1033	8.11123	7.70929	8.09962	7.7705	7.57746	7.92515	7.88824	7.5399	7.86725	7.18651	7.06906	7.85118	7.62236	7.17636	7.80554	8.11091	7.62126	7.88711	7.80812	7.7819	7.88883	7.75228	8.12198	7.70027	8.10472	8.05448	7.34183	7.54261	8.27808	7.7604	8.14127	7.37271	7.81782	8.00029	GO:0002252;GO:0002253;GO:0002376;GO:0002673;GO:0002682;GO:0002683;GO:0002684;GO:0002697;GO:0002698;GO:0002703;GO:0002706;GO:0002712;GO:0002819;GO:0002822;GO:0002889;GO:0002920;GO:0002921;GO:0002923;GO:0006950;GO:0006952;GO:0006955;GO:0006956;GO:0006958;GO:0006959;GO:0008152;GO:0009892;GO:0009893;GO:0009894;GO:0009896;GO:0010468;GO:0010604;GO:0010605;GO:0010955;GO:0019222;GO:0019538;GO:0030449;GO:…									20	67033.2
5.328	4.19889	5.91398	5.16385	5.57059	4.82996	4.28005	5.70214	4.59999	5.7731	4.33345	5.25885	5.57167	5.89497	4.8918	5.88311	4.44687	7.15477	5.74872	5.47761	3.42457	4.38611	4.51021	4.27708	4.87796	4.61629	5.39204	5.14484	5.2377	5.51642	4.24983	4.52853	5.90178	4.32172	4.13879	4.97174	5.00161	4.89935	4.79181										2	12411.7
4.92324	4.84787	4.80154	4.86107	4.97284	4.74978	4.60146	5.63516	5.07864	5.14876	4.74004	4.76156	5.37027	4.19814	5.09179	4.79033	4.36466	5.08208	4.69161	4.74824	4.54971	4.40678	4.27452	4.60292	4.52792	4.31239	4.17391	4.40674	4.53535	4.5193	4.62648	5.0958	4.991	4.64971	4.34992	4.07142	4.77039	4.22761	4.39403	GO:0006082;GO:0006766;GO:0006767;GO:0006768;GO:0006790;GO:0006807;GO:0007417;GO:0008152;GO:0008544;GO:0009888;GO:0009987;GO:0019752;GO:0032502;GO:0032787;GO:0034641;GO:0042180;GO:0043436;GO:0043603;GO:0044237;GO:0044281;GO:0046483;GO:0048731;GO:0048856;GO:0051186									3	61132.9
4.77528	4.96578	4.94397	4.81765	4.87331	5.55705	6.13126	5.35599	4.15877	4.93909	4.7899	4.83653	4.26208	6.54767	5.12327	4.80381	4.87044	5.4809	4.96991	4.69404	4.53988	4.22334	5.64565	4.93252	4.31446	4.82795	4.84127	4.6448	5.25495	4.86623	5.1232	5.10754	4.96338	4.26947	5.12901	5.34451	4.8602	4.47552	5.15651	GO:0000187;GO:0001525;GO:0001666;GO:0001775;GO:0001817;GO:0001818;GO:0001819;GO:0001932;GO:0001936;GO:0001937;GO:0001952;GO:0001953;GO:0002040;GO:0002376;GO:0002544;GO:0002576;GO:0002577;GO:0002578;GO:0002580;GO:0002581;GO:0002604;GO:0002605;GO:0002682;GO:0002683;GO:0002684;GO:0002685;GO:0002687;GO:0002688;GO:0002690;GO:0002694;GO:0002696;GO:0003151;GO:0003197;GO:0003417;GO:0005975;GO:0006140;GO:…									9	129383
4.06151	3.92321	4.11018	3.94768	3.97144	3.46234	4.25957	3.61432	4.15231	3.81606	3.54874	4.25877	3.90489	3.63001	3.72403	3.68511	4.01512	3.9137	3.64045	3.86777	3.7777	3.89545	4.11688	3.90045	3.5213	4.13732	4.40783	3.60536	4.14336	4.19426	3.49573	3.08204	3.47406	3.31231	3.10965	3.61684	3.69326	3.64199	3.78966	GO:0006518;GO:0008152;GO:0009056;GO:0009719;GO:0009725;GO:0009987;GO:0010033;GO:0010815;GO:0031960;GO:0042221;GO:0043171;GO:0044237;GO:0044248;GO:0048545;GO:0050896;GO:0051384									4	52286.2
9.80728	10.0154	10.0717	10.4736	10.0184	9.90257	9.8325	9.90099	10.5865	9.9373	9.91176	10.0214	10.051	9.90651	10.0765	10.3361	10.0923	9.89047	10.0108	10.1092	9.78373	10.1434	9.67851	9.86184	10.0646	10.0494	9.91407	10.0398	9.82447	10.0452	9.83255	10.5801	9.90873	10.2875	9.8302	10.1594	10.0865	9.95423	10.0881	GO:0006629;GO:0006766;GO:0006775;GO:0006810;GO:0008152;GO:0008202;GO:0042359;GO:0044238;GO:0044281;GO:0051180;GO:0051234									26	52917.5
5.42083	4.50124	5.80543	5.41429	6.58859	5.5843	5.32222	6.89641	4.80477	5.33378	4.23	5.34823	5.21572	6.24145	5.94089	6.15399	5.57547	4.97163	5.83566	7.3007	5.50595	5.58711	5.67734	5.41057	5.37916	4.80173	6.44318	5.52515	5.91785	7.12515	5.88325	5.35061	6.12454	5.5509	4.97348	5.79293	5.14523	5.21898	4.40574	GO:0002252;GO:0002253;GO:0002376;GO:0002682;GO:0002684;GO:0006810;GO:0006897;GO:0006898;GO:0006950;GO:0006952;GO:0006955;GO:0006956;GO:0006958;GO:0006959;GO:0008152;GO:0009987;GO:0010324;GO:0016043;GO:0016044;GO:0016192;GO:0019538;GO:0043170;GO:0044238;GO:0045087;GO:0048518;GO:0048583;GO:0048584;GO:0050776;GO:0050778;GO:0050789;GO:0050896;GO:0051234;GO:0061024;GO:0065007;GO:0071840;GO:0072376									2	12042.4
8.62503	7.795	9.17914	8.67779	9.00226	8.70808	7.72984	9.4846	7.96864	9.3064	8.07648	8.37718	8.74957	9.01789	9.01705	8.78695	8.35555	8.78653	8.91591	9.48913	8.33348	8.72754	8.99273	7.9425	8.03194	8.08984	9.09332	8.38987	9.39327	9.5555	8.74697	8.21197	8.83843	7.40168	9.29533	8.77802	8.7679	8.24222	8.35645	GO:0002252;GO:0002253;GO:0002376;GO:0002682;GO:0002684;GO:0006810;GO:0006897;GO:0006898;GO:0006950;GO:0006952;GO:0006955;GO:0006956;GO:0006958;GO:0006959;GO:0008152;GO:0009987;GO:0010324;GO:0016043;GO:0016044;GO:0016192;GO:0019538;GO:0043170;GO:0044238;GO:0045087;GO:0048518;GO:0048583;GO:0048584;GO:0050776;GO:0050778;GO:0050789;GO:0050896;GO:0051234;GO:0061024;GO:0065007;GO:0071840;GO:0072376									4	12942.7
5.8245	5.2613	5.96587	5.10809	5.79769	5.48346	5.63764	6.29516	6.09888	5.69646	4.27101	6.47161	5.72005	5.29639	5.2667	5.23352	5.14078	6.15685	5.94381	3.68917	5.85538	5.37362	5.21981	5.82214	5.40698	5.85291	5.57867	5.60612	5.58088	4.89608	5.51426	5.78728	5.61888	5.31767	5.29163	5.48651	4.83208	5.39254	5.88982	GO:0002252;GO:0002253;GO:0002376;GO:0002682;GO:0002684;GO:0006955;GO:0006956;GO:0006959;GO:0008152;GO:0019538;GO:0043170;GO:0044238;GO:0048518;GO:0048583;GO:0048584;GO:0050776;GO:0050778;GO:0050789;GO:0050896;GO:0065007;GO:0072376									3	37650.6
6.87711	6.81519	7.7961	7.19349	7.62957	6.92172	6.45047	7.88496	6.74078	8.20851	6.93837	6.495	7.07894	7.70353	7.65316	7.52172	6.64381	6.94749	7.03446	8.12806	7.11869	6.94562	6.68933	6.72166	6.98392	6.22296	6.94062	6.64949	8.1838	7.46977	7.16668	6.05724	6.61588	6.46729	7.71012	7.82627	7.07981	7.41259	7.66422										2	12748.5
4.12045	5.05443	4.79972	5.18129	4.29873	6.62306	7.3228	6.15913	4.48678	4.84255	4.92499	4.55919	4.45692	7.927	5.48648	5.37173	5.25172	6.4383	5.70045	4.87219	4.52034	4.90836	6.90912	5.93853	4.88189	4.71562	4.9829	5.43932	4.70081	5.45262	4.09496	6.35862	6.15365	4.30857	6.40999	6.15501	5.80941	4.61256	6.1109	GO:0001775;GO:0002237;GO:0002376;GO:0002523;GO:0002576;GO:0002682;GO:0002684;GO:0002685;GO:0002687;GO:0002688;GO:0002690;GO:0006810;GO:0006887;GO:0006928;GO:0006935;GO:0006950;GO:0006952;GO:0006954;GO:0006955;GO:0007165;GO:0007166;GO:0007186;GO:0007596;GO:0007599;GO:0008643;GO:0008645;GO:0009605;GO:0009607;GO:0009611;GO:0009617;GO:0009987;GO:0010033;GO:0015749;GO:0015758;GO:0016192;GO:0016477;GO:…			+	highC3gd_lowC3gd					5	13894.2
6.49891	6.81249	6.31085	6.2355	5.67037	6.4434	6.41158	6.4959	6.45907	6.115	6.57415	5.86596	6.35867	6.41592	6.24193	6.00414	5.94254	6.39677	6.1483	6.0759	6.46388	6.30578	6.54003	6.5041	6.49139	6.3139	6.66031	6.55455	6.29165	6.48964	6.48915	5.90758	6.44417	6.62906	6.39595	6.45799	6.08225	6.33124	6.19416	GO:0001775;GO:0002376;GO:0002576;GO:0002673;GO:0002682;GO:0002697;GO:0002920;GO:0006464;GO:0006508;GO:0006810;GO:0006887;GO:0006928;GO:0006950;GO:0006952;GO:0006955;GO:0007596;GO:0007599;GO:0008152;GO:0009987;GO:0010466;GO:0010468;GO:0010951;GO:0016192;GO:0016477;GO:0017187;GO:0018193;GO:0018200;GO:0018214;GO:0019222;GO:0019538;GO:0030168;GO:0030193;GO:0030195;GO:0030449;GO:0031347;GO:0032101;GO:…									10	75122.6
5.01536	5.0637	4.78074	4.64714	5.63039	5.5859	4.91256	6.12126	5.04781	4.69751	6.31355	6.4638	4.88997	4.52816	4.30327	4.80704	3.13537	5.14959	5.41754	5.02869	4.76638	4.90389	4.75151	5.18918	4.92789	4.36982	4.99322	6.63978	4.55586	4.56924	4.73813	4.51669	4.61098	4.30051	4.82152	4.61924	4.89829	6.287	7.02375	GO:0000187;GO:0001775;GO:0001817;GO:0001819;GO:0001932;GO:0002376;GO:0002526;GO:0006464;GO:0006468;GO:0006793;GO:0006796;GO:0006810;GO:0006873;GO:0006874;GO:0006875;GO:0006897;GO:0006898;GO:0006928;GO:0006935;GO:0006950;GO:0006952;GO:0006953;GO:0006954;GO:0006955;GO:0007204;GO:0008152;GO:0009605;GO:0009611;GO:0009966;GO:0009987;GO:0010324;GO:0016043;GO:0016044;GO:0016192;GO:0016310;GO:0016477;GO:…									6	13532
10.8552	11.3326	11.0276	10.7389	11.0216	10.7921	10.6296	11.5411	9.92025	9.57889	11.5064	11.4948	9.102	10.9484	6.15205	5.42616	11.3876	10.7476	10.1644	10.6583	10.9691	11.0999	10.9591	10.8203	11.2093	11.2553	10.8445	11.2754	10.5483	10.6477	11.0664	10.6588	9.97144	11.3129	10.5141	11.4741	9.958	11.1916	6.94545	GO:0000302;GO:0002376;GO:0002526;GO:0006810;GO:0006897;GO:0006898;GO:0006950;GO:0006952;GO:0006953;GO:0006954;GO:0006979;GO:0009607;GO:0009611;GO:0009617;GO:0009892;GO:0009894;GO:0009895;GO:0009987;GO:0010035;GO:0010310;GO:0010324;GO:0010727;GO:0010941;GO:0010942;GO:0016043;GO:0016044;GO:0016192;GO:0019222;GO:0031323;GO:0031324;GO:0031329;GO:0031330;GO:0042221;GO:0042542;GO:0042742;GO:0043086;GO:…							+	lowActivity_lowC3gd	28	45205.3
7.79303	8.10686	7.88262	7.39518	8.5526	8.10299	7.19696	9.1294	7.61551	7.9598	8.49838	8.25772	7.21288	8.14494	7.92481	8.77535	7.65258	6.89789	8.13623	8.42489	7.6466	7.85005	8.05439	8.05317	7.84771	7.94222	8.14056	7.81943	6.77142	7.75288	7.5495	7.85213	7.67289	7.68233	7.49546	8.24315	7.41116	8.46921	9.21957	GO:0001936;GO:0001938;GO:0008284;GO:0009966;GO:0009967;GO:0009987;GO:0010646;GO:0010647;GO:0017015;GO:0022603;GO:0023051;GO:0023056;GO:0030154;GO:0030511;GO:0032502;GO:0042127;GO:0045444;GO:0045765;GO:0045766;GO:0048518;GO:0048522;GO:0048583;GO:0048584;GO:0048869;GO:0050678;GO:0050679;GO:0050789;GO:0050793;GO:0050794;GO:0050873;GO:0051094;GO:0051239;GO:0065007;GO:0090092;GO:0090100;GO:2000026									7	38177.9
8.02677	8.05245	7.74265	8.67708	8.50803	8.82017	8.34614	7.74597	8.61151	9.27933	7.95171	8.07517	8.68176	8.52835	8.24803	8.05103	8.01486	7.72062	7.55003	7.4856	8.28208	7.72955	8.4459	8.84991	7.13217	10.6009	7.81607	7.75713	8.19103	8.36468	8.02935	7.74978	9.37923	8.24707	7.51485	7.7059	8.30911	8.48361	8.19916	GO:0000302;GO:0003008;GO:0003013;GO:0003014;GO:0003018;GO:0006461;GO:0006810;GO:0006811;GO:0006820;GO:0006897;GO:0006898;GO:0006950;GO:0006979;GO:0007155;GO:0007596;GO:0007599;GO:0008152;GO:0008217;GO:0009056;GO:0009889;GO:0009891;GO:0009893;GO:0009987;GO:0010035;GO:0010324;GO:0010941;GO:0010942;GO:0015669;GO:0015671;GO:0015698;GO:0015701;GO:0015711;GO:0016043;GO:0016044;GO:0016192;GO:0016337;GO:…			+	highC3gd_lowC3gd			+	lowActivity_lowC3gd	14	15998.4
4.68632	4.54097	4.69611	4.23953	4.33344	4.83254	4.83121	4.66254	4.71851	4.80112	4.84859	4.56082	4.71086	4.72631	4.17033	4.86266	4.33359	4.65605	4.36869	4.33116	4.87493	4.34159	4.32387	4.88311	4.4031	4.49161	4.63544	4.52745	4.34741	4.30457	4.41667	4.56257	4.68692	4.66013	4.82839	4.42572	4.65111	4.07593	4.46236	GO:0006950;GO:0006952;GO:0006954;GO:0006979;GO:0007272;GO:0008366;GO:0009611;GO:0009987;GO:0021549;GO:0032502;GO:0040008;GO:0040014;GO:0042221;GO:0042552;GO:0043473;GO:0048856;GO:0050789;GO:0050896;GO:0051239;GO:0065007									3	158537
5.20484	4.54274	4.83994	4.88729	4.40029	4.73589	5.23468	4.98978	4.57132	4.53478	4.02374	4.48776	4.7407	5.59047	4.54448	4.60574	4.98638	4.80705	4.31598	4.10628	4.36819	4.03492	4.81912	4.70663	4.6602	4.23206	4.73268	4.54875	4.36108	4.5572	4.82259	4.70126	4.61904	4.04102	4.67776	4.5475	5.05093	4.18282	4.52223	GO:0001775;GO:0002576;GO:0006464;GO:0006810;GO:0006887;GO:0007596;GO:0007599;GO:0008152;GO:0009987;GO:0016192;GO:0018149;GO:0019538;GO:0030168;GO:0032501;GO:0032940;GO:0043170;GO:0043412;GO:0044237;GO:0044238;GO:0044260;GO:0044267;GO:0046903;GO:0050817;GO:0050878;GO:0051234;GO:0051649;GO:0065007;GO:0065008									8	83268.3
6.37215	6.29273	7.01571	5.92686	6.3176	6.12695	6.29838	7.88279	5.52023	7.03688	5.24391	5.89401	5.92769	6.64595	6.57679	5.52081	5.58994	6.36073	6.38532	6.60909	6.42007	6.14918	5.45227	5.36425	5.4591	6.19917	6.42676	6.00231	6.4629	7.44401	6.03014	5.49952	6.51932	5.83337	5.95756	5.99997	5.86498	5.13761	6.22174										2	13055.9
10.152	9.65362	9.57695	9.99123	9.19739	9.89777	10.1817	8.99733	9.62111	9.85935	10.0824	9.8335	9.86943	9.32064	9.90166	9.48032	9.90633	9.81341	9.51124	9.03248	10.0079	9.74203	9.77944	9.59036	9.57357	10.0576	9.98075	9.76165	9.97393	9.86562	9.52113	9.68231	9.69961	10.2191	9.55059	9.89552	9.37406	9.66854	9.60718	GO:0001523;GO:0006629;GO:0006720;GO:0006721;GO:0006766;GO:0006775;GO:0006776;GO:0006810;GO:0006865;GO:0007165;GO:0007602;GO:0007603;GO:0008152;GO:0009314;GO:0009416;GO:0009581;GO:0009582;GO:0009583;GO:0009584;GO:0009605;GO:0009628;GO:0009914;GO:0009987;GO:0010817;GO:0015837;GO:0015849;GO:0016043;GO:0016101;GO:0030198;GO:0034754;GO:0042445;GO:0042572;GO:0043062;GO:0044237;GO:0044238;GO:0044255;GO:…									7	15887
5.37003	4.74697	4.24776	4.52941	4.17579	4.8554	5.17741	5.04247	6.01136	4.07323	4.66167	4.13245	4.74375	4.49618	2.85325	4.59734	4.32455	5.56216	5.39295	4.81916	4.13177	3.88133	4.43862	3.98873	4.7484	NaN	4.22335	5.08571	4.8175	4.16602	4.13676	4.50778	4.47834	4.08709	4.01521	3.29065	3.98375	3.9829	3.45984	GO:0006629;GO:0008152;GO:0010883;GO:0010884;GO:0010889;GO:0010890;GO:0032879;GO:0042592;GO:0044238;GO:0048518;GO:0048878;GO:0050789;GO:0055088;GO:0065007;GO:0065008;GO:0070328			+	highC3gd_lowC3gd			+	lowActivity_lowC3gd	2	14553
4.77776	4.22423	3.99784	4.46195	4.49614	5.08212	4.64759	3.85482	4.26508	4.99534	3.96033	4.1874	4.30242	4.55233	4.96716	4.30623	4.97716	3.46427	4.33888	4.03275	4.71529	4.38736	4.83185	4.65461	NaN	6.46923	3.72854	3.79382	4.41511	4.50506	3.86897	4.11014	4.81296	4.00216	4.01417	4.36248	4.55786	4.55799	4.108	GO:0007596;GO:0007599;GO:0032501;GO:0050817;GO:0050878;GO:0065007;GO:0065008									3	16055.5
5.8745	6.33998	5.6304	5.1207	6.08437	5.65547	5.00857	6.20312	5.77552	5.69092	5.55871	6.24359	5.35503	5.59452	5.96324	6.56019	5.96339	5.63293	5.98387	6.10913	5.40763	5.82356	6.23571	6.12003	6.23556	6.14291	5.29611	6.15741	5.60502	5.77247	5.90172	5.90844	5.62356	5.9071	5.6295	5.99938	5.65382	6.21156	6.45377	GO:0005975;GO:0005976;GO:0006022;GO:0006807;GO:0008152;GO:0009308;GO:0010466;GO:0010951;GO:0019222;GO:0030203;GO:0030212;GO:0043086;GO:0043170;GO:0044092;GO:0044238;GO:0050789;GO:0050790;GO:0051336;GO:0051346;GO:0052547;GO:0052548;GO:0065007;GO:0065009									10	99849.2
6.97206	7.81255	11.4837	9.66164	8.21184	6.97165	6.79207	8.287	7.70518	8.16261	8.83364	8.64041	8.78445	7.06946	7.7585	7.98465	6.6123	6.86774	7.28299	7.98265	9.91246	9.74803	7.29554	7.31713	9.4253	9.71921	7.59154	6.64034	10.6548	12.2588	8.02455	8.30583	8.95007	8.14534	9.9578	10.3747	8.17282	9.97296	10.3734	GO:0002252;GO:0002253;GO:0002376;GO:0002682;GO:0002684;GO:0006950;GO:0006952;GO:0006955;GO:0006956;GO:0006958;GO:0006959;GO:0008152;GO:0019538;GO:0043170;GO:0044238;GO:0045087;GO:0048518;GO:0048583;GO:0048584;GO:0050776;GO:0050778;GO:0050789;GO:0050896;GO:0065007;GO:0072376							+	lowActivity_lowC3gd	7	43831.7
9.62139	9.7407	9.32869	9.63492	10.3777	9.82894	9.12652	9.91354	9.59564	9.85162	10.5737	10.1168	9.76279	9.89033	10.3166	10.0878	10.0896	9.20915	10.0178	9.44748	9.8328	9.83539	9.36372	9.75755	9.74526	10.0208	9.07383	9.98387	8.4056	9.27789	8.89839	8.62085	9.86563	9.51744	9.1822	9.67246	8.80178	9.89162	10.398	GO:0001817;GO:0001818;GO:0002526;GO:0002682;GO:0006810;GO:0006950;GO:0006952;GO:0006953;GO:0006954;GO:0009611;GO:0032675;GO:0032680;GO:0032715;GO:0032720;GO:0048519;GO:0050789;GO:0050896;GO:0051234;GO:0051239;GO:0051241;GO:0065007									7	23539.6
8.49882	8.52403	7.53278	7.81104	7.6261	8.1569	8.09591	7.90601	7.89651	8.00046	8.61726	8.36129	8.16279	7.95993	7.30935	8.39819	7.44538	8.29934	7.73339	7.62067	8.38814	8.23381	8.19801	8.13973	8.5368	7.94591	8.31305	8.23656	7.92458	7.90799	8.07606	7.634	8.14027	8.49726	8.07631	8.31193	7.97938	8.26476	8.20106	GO:0001936;GO:0001937;GO:0006629;GO:0006638;GO:0006639;GO:0006641;GO:0006662;GO:0006810;GO:0006869;GO:0007597;GO:0008152;GO:0008285;GO:0009987;GO:0010594;GO:0010596;GO:0010656;GO:0010660;GO:0010941;GO:0016485;GO:0016525;GO:0018904;GO:0019222;GO:0019538;GO:0022603;GO:0030193;GO:0030194;GO:0030195;GO:0030334;GO:0030336;GO:0031638;GO:0031639;GO:0032101;GO:0032879;GO:0033032;GO:0033033;GO:0034196;GO:…									9	38298.2
7.84342	7.42437	7.20699	7.65165	7.24993	7.3504	7.66199	7.0575	7.64255	7.30596	7.34759	7.48131	7.67811	7.4073	7.85366	7.56721	7.11559	7.92219	7.29225	7.28793	7.67028	7.56694	7.59099	7.71595	7.45205	7.26073	7.49563	6.96414	8.01725	7.21449	7.61596	7.77028	6.9493	7.61033	7.81888	7.34312	7.50389	7.42634	6.97891	GO:0006810;GO:0051180;GO:0051234									21	69069.1
5.90252	6.08967	6.02825	6.0743	6.02434	5.48065	5.32831	5.83489	6.74972	5.82022	5.81888	5.69891	6.22388	5.87304	5.32203	5.55511	5.06155	6.06961	5.85262	5.96747	5.21466	5.5863	5.38539	5.2347	5.30004	5.69837	5.38147	5.17366	5.34415	5.34619	5.55575	6.35724	5.64872	5.71831	5.44242	5.62621	5.50302	5.19504	5.70125	GO:0007338;GO:0007339;GO:0008037;GO:0009566;GO:0009987;GO:0009988;GO:0010466;GO:0010951;GO:0019222;GO:0022414;GO:0035036;GO:0043086;GO:0044092;GO:0048610;GO:0050789;GO:0050790;GO:0051336;GO:0051346;GO:0052547;GO:0052548;GO:0065007;GO:0065009									4	42054.9
4.45561	4.61539	4.20665	4.22797	4.29321	4.16347	4.21112	4.00576	4.26045	4.24288	3.94501	4.14367	4.16518	4.42911	4.17871	3.75456	3.72802	3.95483	4.22568	3.98019	3.68421	4.14958	3.83707	4.26453	4.05398	4.48561	3.83869	3.99056	4.00072	4.14807	4.21781	3.99801	3.81975	4.36107	4.11678	4.26511	3.96382	4.34425	3.95412	GO:0001775;GO:0002576;GO:0003008;GO:0003013;GO:0006810;GO:0006887;GO:0007596;GO:0007599;GO:0008015;GO:0009987;GO:0016192;GO:0030168;GO:0032501;GO:0032940;GO:0046903;GO:0050817;GO:0050878;GO:0051234;GO:0051649;GO:0065007;GO:0065008									9	251703
9.30914	9.11484	8.5685	8.2199	8.16306	8.53644	9.02605	8.95296	9.32291	8.71158	8.73079	8.55584	8.83055	8.00079	6.86312	8.66068	9.01343	9.39222	8.73469	8.38911	8.90267	7.72808	8.64926	8.64637	8.83783	8.44007	8.91988	8.36102	8.69015	8.3477	8.90235	8.78225	8.03638	8.50165	8.31304	8.06046	7.95087	8.60997	8.19612	GO:0001523;GO:0006629;GO:0006720;GO:0006721;GO:0006810;GO:0006869;GO:0007165;GO:0007602;GO:0007603;GO:0008152;GO:0009056;GO:0009314;GO:0009416;GO:0009581;GO:0009582;GO:0009583;GO:0009584;GO:0009605;GO:0009628;GO:0009889;GO:0009891;GO:0009892;GO:0009893;GO:0009894;GO:0009896;GO:0009987;GO:0010517;GO:0010518;GO:0010565;GO:0010896;GO:0010898;GO:0010901;GO:0010902;GO:0010915;GO:0010916;GO:0010984;GO:…			+	highC3gd_lowC3gd			+	lowActivity_lowC3gd	4	11283.9
10.3228	10.7684	11.3028	10.7267	11.1439	11.9968	10.1651	11.8027	10.0314	12.8894	10.7287	11.6932	11.8574	11.3324	11.2635	11.3056	11.0015	10.1848	12.0436	10.7086	11.6141	12.0227	11.2329	10.0365	11.1038	11.1428	11.6439	10.6956	12.7736	12.3527	11.449	11.3407	12.0233	10.7034	12.6967	11.5372	12.1759	11.1455	12.1326	GO:0002252;GO:0002253;GO:0002376;GO:0002682;GO:0002684;GO:0006950;GO:0006952;GO:0006955;GO:0006956;GO:0006958;GO:0006959;GO:0008152;GO:0019538;GO:0043170;GO:0044238;GO:0045087;GO:0048518;GO:0048583;GO:0048584;GO:0050776;GO:0050778;GO:0050789;GO:0050896;GO:0065007;GO:0072376									6	43805.8
5.32898	5.1892	5.27841	4.76428	5.47735	5.13323	4.62142	5.04611	4.87845	5.07516	5.13818	5.25829	5.35967	5.2657	5.45424	5.06652	5.30717	4.99207	5.08959	4.92913	5.42273	4.75571	5.23481	5.20848	5.47868	4.86906	5.24141	5.41909	5.11584	5.13285	5.22004	5.04274	5.37682	5.06209	5.05003	5.0538	4.93082	4.47551	4.79626	GO:0002252;GO:0002253;GO:0002376;GO:0002673;GO:0002682;GO:0002684;GO:0002697;GO:0002920;GO:0006950;GO:0006952;GO:0006955;GO:0006956;GO:0006957;GO:0006958;GO:0006959;GO:0008152;GO:0008219;GO:0009987;GO:0010468;GO:0016265;GO:0019222;GO:0019538;GO:0019835;GO:0030449;GO:0031347;GO:0032101;GO:0043170;GO:0044238;GO:0045087;GO:0048518;GO:0048583;GO:0048584;GO:0050727;GO:0050776;GO:0050778;GO:0050789;GO:…					+	highActivity_highC3gd			7	22277.5
9.58689	9.8872	9.49969	9.44136	9.65943	9.40844	9.64708	9.45376	10.0749	9.29547	9.42592	9.19302	9.86599	9.39996	8.5896	9.32299	9.57184	10.0369	9.68206	9.56594	9.94402	9.2378	9.54647	10.0151	9.63522	9.41807	9.56751	9.31636	9.97998	9.11278	8.95428	8.93309	9.3263	9.25185	8.58361	9.45726	9.54448	9.77197	10.1165	GO:0001523;GO:0001701;GO:0002237;GO:0002376;GO:0006066;GO:0006629;GO:0006638;GO:0006639;GO:0006641;GO:0006642;GO:0006662;GO:0006720;GO:0006721;GO:0006810;GO:0006869;GO:0006897;GO:0006898;GO:0006928;GO:0007165;GO:0007276;GO:0007283;GO:0007399;GO:0007596;GO:0007599;GO:0007602;GO:0007603;GO:0008152;GO:0008202;GO:0008203;GO:0009056;GO:0009057;GO:0009058;GO:0009059;GO:0009314;GO:0009416;GO:0009566;GO:…									201	515605
3.73519	3.72578	3.90036	3.73289	4.10285	4.57021	5.02402	4.85942	3.37132	3.66708	4.2458	4.18782	2.61326	5.37245	4.36777	4.12483	4.18313	NaN	3.8264	4.41354	3.80979	3.55747	4.48086	4.31192	4.01674	NaN	3.45801	3.79054	3.36054	4.40364	3.08016	4.48712	4.42056	3.71261	3.97548	4.4012	3.79939	3.01079	4.4473	GO:0001775;GO:0002009;GO:0002576;GO:0003008;GO:0003012;GO:0006810;GO:0006887;GO:0006928;GO:0006936;GO:0007043;GO:0007155;GO:0007160;GO:0007596;GO:0007599;GO:0008104;GO:0009653;GO:0009987;GO:0016043;GO:0016049;GO:0016192;GO:0016337;GO:0022607;GO:0022610;GO:0030030;GO:0030031;GO:0030032;GO:0030168;GO:0030334;GO:0030336;GO:0031589;GO:0032501;GO:0032502;GO:0032879;GO:0032940;GO:0033036;GO:0034109;GO:…									10	123799
3.75786	3.87104	NaN	3.79045	4.14099	3.97009	4.15531	4.14019	4.41284	3.29503	NaN	NaN	3.52952	4.59482	3.12583	3.94106	4.20276	2.47296	4.44486	3.22368	NaN	3.88435	4.0953	4.48924	3.78089	3.62792	3.26954	3.25934	4.4046	3.13452	NaN	3.68822	4.03741	NaN	3.62266	3.94358	3.79364	3.32278	3.97182	GO:0001775;GO:0001821;GO:0002441;GO:0002553;GO:0006139;GO:0006352;GO:0006367;GO:0006605;GO:0006626;GO:0006807;GO:0006810;GO:0006839;GO:0006886;GO:0006915;GO:0006996;GO:0007030;GO:0007165;GO:0007264;GO:0007596;GO:0007599;GO:0008152;GO:0008219;GO:0009058;GO:0009914;GO:0009987;GO:0010467;GO:0010817;GO:0010941;GO:0012501;GO:0015031;GO:0015837;GO:0016043;GO:0016070;GO:0016265;GO:0017038;GO:0022607;GO:…					+	highActivity_highC3gd			4	27745.1
6.93131	6.79016	6.90567	6.51489	6.91775	6.76138	6.80584	6.71316	6.65305	6.92042	6.90988	6.78691	7.24809	6.89119	6.09675	7.13181	6.82669	6.76655	6.78204	6.77585	6.69263	6.96895	6.86888	7.16163	6.95631	6.42651	6.67729	6.47651	6.91987	6.54224	6.97531	6.70193	6.94003	6.89553	7.03218	6.75245	7.0751	6.88478	6.58546	GO:0002252;GO:0002253;GO:0002376;GO:0002673;GO:0002682;GO:0002684;GO:0002697;GO:0002920;GO:0006873;GO:0006875;GO:0006883;GO:0006950;GO:0006952;GO:0006955;GO:0006956;GO:0006957;GO:0006958;GO:0006959;GO:0008152;GO:0008219;GO:0009987;GO:0010468;GO:0016265;GO:0019222;GO:0019538;GO:0019725;GO:0019835;GO:0030003;GO:0030004;GO:0030449;GO:0031347;GO:0032101;GO:0042592;GO:0043170;GO:0044238;GO:0045087;GO:…									12	93518.2
7.92843	7.8608	7.42284	8.3163	8.07693	8.59707	8.00726	7.57438	7.99314	9.20639	7.60399	8.03122	8.41195	8.45823	7.89418	7.70907	7.88301	7.28191	7.27397	7.34315	8.15603	7.45794	8.28868	8.49875	6.89593	10.4178	7.65967	7.48531	8.05227	8.31384	7.86294	7.53462	9.08311	7.94687	7.37107	7.64725	7.96736	8.10376	7.99254	GO:0000302;GO:0006461;GO:0006810;GO:0006811;GO:0006820;GO:0006897;GO:0006898;GO:0006950;GO:0006979;GO:0008152;GO:0009056;GO:0009987;GO:0010035;GO:0010324;GO:0010941;GO:0010942;GO:0015669;GO:0015671;GO:0015698;GO:0015701;GO:0015711;GO:0016043;GO:0016044;GO:0016192;GO:0022607;GO:0033554;GO:0034599;GO:0034614;GO:0042221;GO:0042542;GO:0042743;GO:0042744;GO:0043933;GO:0044237;GO:0044248;GO:0044281;GO:…									9	15257.5
7.4381	6.78585	6.50034	7.66752	8.39931	6.74209	7.03727	7.05622	7.58208	6.75375	7.56955	7.03191	8.42972	6.56385	7.6263	6.58295	7.34709	7.24825	8.41365	7.04374	7.28812	6.62898	7.14348	7.57461	7.77369	7.34294	7.11791	6.71812	6.86841	6.65501	7.19997	6.59762	7.01219	6.71241	7.4046	6.56559	7.78308	8.72683	7.05678	GO:0000302;GO:0001525;GO:0001817;GO:0001818;GO:0001952;GO:0001953;GO:0002682;GO:0002683;GO:0002685;GO:0002686;GO:0005975;GO:0005996;GO:0006006;GO:0006066;GO:0006629;GO:0006810;GO:0006869;GO:0006950;GO:0006979;GO:0007162;GO:0007409;GO:0007420;GO:0007568;GO:0008152;GO:0008285;GO:0009611;GO:0009653;GO:0009888;GO:0009892;GO:0009966;GO:0009968;GO:0009987;GO:0010035;GO:0010605;GO:0010640;GO:0010642;GO:…									5	21275.6
7.3854	7.31963	7.04094	7.03446	7.06173	7.32304	7.16238	7.16533	6.95985	7.48208	6.88795	7.03432	7.32479	7.22223	7.18365	7.00841	7.30282	7.14824	7.22373	6.91901	7.34211	7.08	7.36401	7.10344	7.23512	7.14391	7.3568	7.06782	7.25077	7.29205	7.16825	6.8133	7.25027	7.37006	7.34749	7.28829	7.50366	7.37068	6.94458	GO:0001101;GO:0003008;GO:0003012;GO:0003014;GO:0006461;GO:0006911;GO:0006915;GO:0006921;GO:0006996;GO:0007010;GO:0007015;GO:0007165;GO:0007568;GO:0007584;GO:0008064;GO:0008154;GO:0008219;GO:0009605;GO:0009653;GO:0009888;GO:0009893;GO:0009987;GO:0009991;GO:0010033;GO:0010035;GO:0010038;GO:0010324;GO:0010468;GO:0010604;GO:0010608;GO:0010628;GO:0010638;GO:0010639;GO:0012501;GO:0014003;GO:0014888;GO:…									20	85697.5
6.81263	6.67294	6.5098	6.51463	6.34355	6.70634	6.33544	6.46762	6.84972	6.50807	6.54501	6.51328	6.57664	6.53619	6.52355	6.59357	6.48944	6.81284	6.64294	6.31015	6.58711	6.33151	6.39838	6.74349	6.77571	6.93134	6.5211	6.40987	6.30769	6.08418	6.38289	6.54894	6.59667	6.48815	6.31543	6.48063	5.9778	6.55534	6.61288	GO:0001678;GO:0001822;GO:0003008;GO:0007154;GO:0007275;GO:0007568;GO:0007584;GO:0007610;GO:0007611;GO:0007613;GO:0007614;GO:0008283;GO:0008285;GO:0009268;GO:0009605;GO:0009628;GO:0009719;GO:0009725;GO:0009743;GO:0009746;GO:0009749;GO:0009892;GO:0009987;GO:0009991;GO:0010033;GO:0010035;GO:0010038;GO:0010447;GO:0010466;GO:0010468;GO:0010594;GO:0010596;GO:0010605;GO:0010629;GO:0010720;GO:0010951;GO:…									12	46312.2
2.25443	4.27383	4.89479	4.36926	4.01302	4.79346	5.06886	4.61582	3.03074	NaN	2.78884	3.74289	3.67235	5.55215	3.66119	4.00692	4.38661	1.70112	4.34338	3.46713	1.26999	4.83167	4.48475	4.58269	3.6196	NaN	3.95657	4.8681	4.80212	4.3383	NaN	4.50558	4.0057	3.68241	4.82824	4.75571	4.02804	3.97344	4.59573	GO:0000902;GO:0000904;GO:0006461;GO:0007155;GO:0007159;GO:0007165;GO:0007166;GO:0007229;GO:0009653;GO:0009987;GO:0016043;GO:0016337;GO:0022407;GO:0022607;GO:0022610;GO:0030155;GO:0031589;GO:0032502;GO:0032989;GO:0033622;GO:0033628;GO:0033632;GO:0034109;GO:0034446;GO:0043933;GO:0048869;GO:0050789;GO:0050794;GO:0050896;GO:0051716;GO:0065003;GO:0065007;GO:0070527;GO:0071822;GO:0071840									3	75952.8
4.91201	4.53702	2.98982	4.29966	NaN	4.41506	4.75159	4.07238	3.07407	3.89172	2.79835	NaN	4.10094	5.51632	4.38213	3.88357	3.86211	NaN	2.75695	3.70888	3.75514	4.20102	4.07608	4.12312	3.35332	NaN	3.38945	3.58694	NaN	3.53206	4.30932	4.38454	3.9096	NaN	3.88651	3.8985	4.01738	NaN	3.6683	GO:0000902;GO:0000904;GO:0001558;GO:0001658;GO:0001667;GO:0001763;GO:0001932;GO:0001952;GO:0001954;GO:0002009;GO:0006355;GO:0006461;GO:0006464;GO:0006468;GO:0006469;GO:0006793;GO:0006796;GO:0006928;GO:0007050;GO:0007155;GO:0007160;GO:0007163;GO:0007165;GO:0007166;GO:0007229;GO:0007243;GO:0007272;GO:0007568;GO:0007569;GO:0008152;GO:0008283;GO:0008284;GO:0008285;GO:0008366;GO:0009653;GO:0009889;GO:…									2	51419.2
9.90043	9.7558	10.8665	9.8458	10.2332	10.2784	9.38081	10.7489	9.7371	10.7358	9.67345	9.83667	10.2866	10.9299	10.4128	10.7756	10.2411	10.0685	10.3115	11.1561	9.84648	10.3672	10.1932	10.0673	9.94895	9.60225	10.5563	10.0042	10.8349	10.7424	10.4946	9.75902	10.3678	9.36773	10.8704	10.7005	10.1159	10.1746	10.6685	GO:0001894;GO:0001895;GO:0002252;GO:0002253;GO:0002376;GO:0002682;GO:0002684;GO:0006810;GO:0006897;GO:0006898;GO:0006950;GO:0006952;GO:0006955;GO:0006956;GO:0006958;GO:0006959;GO:0008152;GO:0009987;GO:0010324;GO:0016043;GO:0016044;GO:0016192;GO:0019538;GO:0042592;GO:0043170;GO:0044238;GO:0045087;GO:0048518;GO:0048583;GO:0048584;GO:0050776;GO:0050778;GO:0050789;GO:0050896;GO:0051234;GO:0060249;GO:…									9	11765
6.14249	6.24797	6.22569	6.42239	5.3148	6.16283	6.54887	6.16641	6.36651	6.26472	6.25077	5.45262	6.41426	6.09985	6.16719	5.62503	5.31335	6.5146	6.3662	6.04406	6.15089	6.20902	6.30004	5.88559	5.82038	6.04089	5.95995	6.03531	6.03683	6.08982	6.01659	6.53064	6.39689	6.38479	6.21725	6.47231	6.28393	6.29427	5.83666	GO:0006464;GO:0006508;GO:0007596;GO:0007597;GO:0007598;GO:0007599;GO:0008152;GO:0009966;GO:0009967;GO:0009987;GO:0010627;GO:0010646;GO:0010647;GO:0010740;GO:0017187;GO:0018193;GO:0018200;GO:0018214;GO:0019538;GO:0023051;GO:0023056;GO:0030334;GO:0030335;GO:0032501;GO:0032879;GO:0040012;GO:0040017;GO:0043170;GO:0043412;GO:0043687;GO:0044237;GO:0044238;GO:0044260;GO:0044267;GO:0048518;GO:0048522;GO:…									3	54731.7
8.58666	7.80175	8.30966	8.47817	8.22553	8.09064	8.54144	7.92738	8.45558	8.22712	7.57298	8.2248	8.77754	8.53622	8.07809	8.19706	8.35469	7.91198	8.40088	8.14418	7.87714	8.2564	7.92279	8.85099	8.28817	8.08612	7.88656	8.1554	8.39834	8.69816	8.69975	7.93411	8.91169	7.78903	8.33404	8.20767	8.66862	8.10346	8.32462	GO:0000902;GO:0000904;GO:0001525;GO:0001558;GO:0001775;GO:0002376;GO:0002526;GO:0002576;GO:0006461;GO:0006464;GO:0006810;GO:0006887;GO:0006928;GO:0006950;GO:0006952;GO:0006953;GO:0006954;GO:0007044;GO:0007155;GO:0007160;GO:0007161;GO:0007596;GO:0007599;GO:0008152;GO:0008360;GO:0009611;GO:0009653;GO:0009987;GO:0010720;GO:0010769;GO:0010975;GO:0016043;GO:0016192;GO:0016477;GO:0018149;GO:0019538;GO:…			+	highC3gd_lowC3gd			+	lowActivity_lowC3gd	50	272320
9.70728	9.35748	10.7182	9.84803	11.0266	10.5038	10.0127	11.4764	9.14631	11.5904	10.8213	10.7654	10.7238	10.9558	10.1325	11.5914	10.5699	9.75177	10.5955	11.067	10.1377	11.1016	10.3632	10.3537	11.1215	10.3589	9.24733	11.3068	11.9014	11.0283	11.6029	10.3229	10.2835	9.90956	10.8309	11.2765	11.349	11.0214	3.85841	GO:0001894;GO:0001895;GO:0002376;GO:0003008;GO:0003014;GO:0003094;GO:0006464;GO:0006810;GO:0006897;GO:0006898;GO:0006950;GO:0006952;GO:0006955;GO:0006959;GO:0008152;GO:0009607;GO:0009617;GO:0009893;GO:0009987;GO:0010324;GO:0016043;GO:0016044;GO:0016192;GO:0018298;GO:0019222;GO:0019538;GO:0019730;GO:0019731;GO:0032501;GO:0042592;GO:0042742;GO:0043170;GO:0043412;GO:0044237;GO:0044238;GO:0044260;GO:…									12	42848.5
6.9606	6.74465	6.84087	7.561	6.70496	6.67484	7.05106	6.60859	7.4653	7.24951	7.28278	7.34799	6.98777	6.29549	6.78068	6.62387	6.99227	7.17089	7.0523	6.46723	6.99188	6.86368	6.8747	7.03029	7.06525	7.39552	7.07625	6.88065	6.98479	6.83547	6.53843	6.50485	6.68047	7.2219	6.51142	6.89384	6.68525	7.02019	6.76733	GO:0001501;GO:0001523;GO:0001654;GO:0001894;GO:0002637;GO:0002682;GO:0002697;GO:0002700;GO:0002791;GO:0002793;GO:0003006;GO:0003008;GO:0005975;GO:0005996;GO:0006006;GO:0006066;GO:0006081;GO:0006094;GO:0006629;GO:0006720;GO:0006721;GO:0006766;GO:0006775;GO:0006776;GO:0006810;GO:0006869;GO:0007165;GO:0007276;GO:0007283;GO:0007423;GO:0007507;GO:0007584;GO:0007602;GO:0007603;GO:0008152;GO:0008285;GO:…									9	23010
4.84553	5.53657	5.69727	6.69641	6.30716	4.90566	4.16339	5.88469	5.37114	NaN	5.88552	4.8976	5.30287	6.34434	5.33903	5.84509	8.87292	5.70537	5.22295	5.47667	7.96706	6.1023	4.84146	4.57816	4.57483	5.23957	5.28038	5.36856	7.03893	5.70134	6.2447	5.82574	4.94014	7.061	5.8827	6.48967	6.35426	6.25045	NaN	GO:0002376;GO:0006955;GO:0050896					+	highActivity_highC3gd			6	47499.8
7.71436	8.42666	8.2615	8.07979	8.09577	8.31534	7.34573	8.21225	8.35863	7.99708	8.18097	8.06529	7.61773	7.9927	8.05098	8.34545	8.22807	7.87914	7.54249	8.39084	8.27455	7.83989	7.84305	8.0802	8.30158	8.16109	7.87625	8.33971	7.97627	7.841	8.08892	7.96288	7.86066	8.27326	7.89825	7.95328	7.8279	7.7427	8.08402	GO:0002252;GO:0002253;GO:0002376;GO:0002673;GO:0002682;GO:0002684;GO:0002697;GO:0002920;GO:0006950;GO:0006952;GO:0006955;GO:0006956;GO:0006957;GO:0006959;GO:0008152;GO:0010468;GO:0019222;GO:0019538;GO:0030449;GO:0031347;GO:0032101;GO:0043170;GO:0044238;GO:0045087;GO:0048518;GO:0048583;GO:0048584;GO:0050727;GO:0050776;GO:0050778;GO:0050789;GO:0050896;GO:0051246;GO:0060255;GO:0065007;GO:0070613;GO:…			+	highC3gd_lowC3gd					29	85532.9
11.4218	11.1688	10.8166	11.118	11.2499	10.8562	10.8701	10.911	10.9897	10.9358	11.4882	11.0162	10.9146	10.7789	11.1698	10.6195	10.9828	10.9863	11.0287	10.8103	10.9858	11.1557	11.0314	11.0648	11.1912	11.0747	10.9403	11.0883	10.5837	10.9752	10.9567	10.9722	10.9498	11.3345	10.999	11.1202	10.9397	11.4042	11.0221	GO:0001932;GO:0001934;GO:0001959;GO:0001961;GO:0002637;GO:0002639;GO:0002682;GO:0002684;GO:0002697;GO:0002699;GO:0002700;GO:0002702;GO:0002703;GO:0002705;GO:0002706;GO:0002708;GO:0002712;GO:0002714;GO:0002819;GO:0002821;GO:0002822;GO:0002824;GO:0002889;GO:0002891;GO:0002920;GO:0002922;GO:0002923;GO:0002925;GO:0006778;GO:0006807;GO:0006810;GO:0006873;GO:0006875;GO:0006879;GO:0006897;GO:0006898;GO:…									22	51676.4
4.673	3.56857	NaN	4.20788	4.16812	3.89528	4.07942	3.09316	3.66691	3.87603	4.54579	3.26186	4.34525	3.10377	4.38061	3.33933	3.88668	4.26251	4.03327	2.69388	3.9107	3.60958	3.87592	4.02242	3.73619	4.06368	4.16892	3.50066	5.7504	3.68258	3.44479	2.63787	3.30336	3.83319	3.75226	3.20945	3.44514	3.85501	3.11308	GO:0001656;GO:0001666;GO:0001817;GO:0001818;GO:0001819;GO:0001822;GO:0001932;GO:0001933;GO:0001934;GO:0001959;GO:0001960;GO:0002682;GO:0002761;GO:0002762;GO:0005975;GO:0005996;GO:0006006;GO:0006066;GO:0006082;GO:0006091;GO:0006109;GO:0006111;GO:0006355;GO:0006461;GO:0006469;GO:0006629;GO:0006631;GO:0006635;GO:0006873;GO:0006950;GO:0006979;GO:0007009;GO:0007162;GO:0007165;GO:0007166;GO:0007584;GO:…									2	26413.6
9.77676	10.1866	9.94708	10.2184	9.56147	9.72981	10.0462	9.45154	10.2215	10.0522	9.44331	9.47344	9.63081	10.0273	10.2405	10.5055	9.75013	9.96763	9.94603	9.89727	9.87062	9.90162	9.85515	9.77615	9.81022	10.0271	9.47896	10.0079	10.1308	9.7346	9.30393	10.2557	9.96354	10.1651	9.81635	9.88896	9.45061	9.61157	9.29375	GO:0001501;GO:0001503;GO:0002526;GO:0006810;GO:0006897;GO:0006907;GO:0006950;GO:0006952;GO:0006953;GO:0006954;GO:0009611;GO:0009892;GO:0009966;GO:0009968;GO:0009987;GO:0010324;GO:0010563;GO:0010646;GO:0010648;GO:0016043;GO:0016044;GO:0016192;GO:0019220;GO:0019222;GO:0023051;GO:0023057;GO:0030100;GO:0030278;GO:0030279;GO:0030500;GO:0030502;GO:0031323;GO:0031324;GO:0031347;GO:0032101;GO:0032501;GO:…									9	39340.7
6.3554	5.94957	6.25283	6.0227	6.0844	6.3998	6.33759	5.42257	5.83831	6.77389	5.96979	5.9733	5.77764	5.75874	6.28669	6.5201	6.15029	5.99051	5.49132	5.75533	6.19764	6.10163	5.87168	5.91115	5.94866	5.90892	5.93379	5.68806	6.37105	5.66858	5.71271	5.43156	6.12777	5.92219	5.65038	5.8573	5.77281	5.6001	5.51989	GO:0000226;GO:0006464;GO:0006468;GO:0006793;GO:0006796;GO:0006928;GO:0006996;GO:0007010;GO:0007017;GO:0007097;GO:0007165;GO:0008152;GO:0009987;GO:0016043;GO:0016310;GO:0016477;GO:0019538;GO:0030029;GO:0030036;GO:0031032;GO:0031532;GO:0035556;GO:0040011;GO:0040023;GO:0043170;GO:0043412;GO:0044237;GO:0044238;GO:0044260;GO:0044267;GO:0048870;GO:0050789;GO:0050794;GO:0050896;GO:0051234;GO:0051649;GO:…									2	197307
7.17055	7.54625	7.89447	7.78048	7.7235	7.68498	6.3451	7.98481	6.88359	8.27979	7.49279	7.41365	7.3503	7.96364	7.73139	7.61213	7.63502	7.57891	7.28632	8.09481	7.78323	7.77897	7.74917	7.49166	6.91119	7.14144	8.10164	7.09741	8.37468	7.6302	7.43514	6.77473	7.8014	6.79862	8.38463	8.40364	7.67995	7.54234	7.31552	GO:0002252;GO:0002253;GO:0002376;GO:0002682;GO:0002684;GO:0006810;GO:0006897;GO:0006898;GO:0006950;GO:0006952;GO:0006955;GO:0006956;GO:0006958;GO:0006959;GO:0008152;GO:0009987;GO:0010324;GO:0016043;GO:0016044;GO:0016192;GO:0019538;GO:0043170;GO:0044238;GO:0045087;GO:0048518;GO:0048583;GO:0048584;GO:0050776;GO:0050778;GO:0050789;GO:0050896;GO:0051234;GO:0061024;GO:0065007;GO:0071840;GO:0072376									2	NaN
8.311	8.57825	8.10359	8.24486	8.02046	8.3716	8.54324	7.92642	8.34295	8.37126	8.17518	8.28677	7.77366	8.01663	8.25172	8.36787	8.13396	8.24719	8.12321	8.12401	8.33153	8.25662	7.65557	8.24104	8.28517	8.71589	8.54615	8.39954	8.27264	8.12595	8.19994	8.16732	8.2191	8.33321	8.28514	8.23623	8.25428	8.41689	8.32574	GO:0005975;GO:0005976;GO:0006022;GO:0006807;GO:0008152;GO:0009308;GO:0030203;GO:0030212;GO:0043170;GO:0044238									22	101389
5.61116	5.30727	5.52977	5.45784	5.3005	5.22869	5.42672	5.46189	5.0276	5.35288	5.28838	5.39591	5.11152	5.27145	5.42621	5.36386	5.44549	5.15648	5.06578	5.17608	5.10092	5.53263	5.26916	4.65863	5.04889	5.35229	5.18509	5.22272	5.4145	4.83392	5.2096	5.37123	5.1486	4.80487	5.51475	4.73805	5.04961	4.82972	5.20006	GO:0001894;GO:0003333;GO:0006082;GO:0006084;GO:0006091;GO:0006112;GO:0006461;GO:0006629;GO:0006631;GO:0006633;GO:0006637;GO:0006638;GO:0006639;GO:0006641;GO:0006662;GO:0006732;GO:0006766;GO:0006767;GO:0006768;GO:0006790;GO:0006807;GO:0006810;GO:0006811;GO:0006812;GO:0006839;GO:0006853;GO:0006865;GO:0006869;GO:0008152;GO:0008610;GO:0009058;GO:0009108;GO:0009893;GO:0009987;GO:0015695;GO:0015697;GO:…			+	highC3gd_lowC3gd			+	lowActivity_lowC3gd	2	265554
5.3907	6.0131	5.91772	5.87495	5.63126	5.57801	5.75571	6.14423	5.06394	5.26722	5.67764	5.86173	6.39373	5.22568	5.43663	4.01127	5.43629	5.2437	5.23679	5.68672	5.66386	4.94731	5.77768	4.95456	5.70917	5.53035	5.51632	6.50409	4.33655	5.6313	4.6785	5.92377	5.45162	5.58985	4.51068	6.41643	4.75759	6.05106	5.3986	GO:0002230;GO:0002682;GO:0002697;GO:0002831;GO:0006810;GO:0006897;GO:0006898;GO:0009987;GO:0010324;GO:0016043;GO:0016044;GO:0016192;GO:0031347;GO:0043900;GO:0048583;GO:0050688;GO:0050691;GO:0050789;GO:0051234;GO:0061024;GO:0065007;GO:0071840;GO:0080134									3	39029.6
5.4753	5.73278	5.91133	6.35345	5.37732	5.56143	5.25311	6.12155	6.11485	5.3732	5.68294	5.25533	5.11679	5.37072	4.84454	5.398	5.86348	5.87548	5.16811	5.85928	5.46907	5.74143	5.53537	5.2172	5.53181	5.84778	5.14701	5.42203	5.49213	5.47812	5.60816	6.24537	5.71421	5.61562	5.23081	5.66187	5.48117	4.96351	5.49962	GO:0006810;GO:0006865;GO:0007568;GO:0007584;GO:0009605;GO:0009719;GO:0009725;GO:0009791;GO:0009914;GO:0009991;GO:0010033;GO:0010466;GO:0010817;GO:0010951;GO:0015837;GO:0015849;GO:0019222;GO:0031667;GO:0031960;GO:0032502;GO:0033189;GO:0033273;GO:0033993;GO:0034694;GO:0034695;GO:0042221;GO:0042493;GO:0043086;GO:0043434;GO:0044092;GO:0046942;GO:0048545;GO:0050789;GO:0050790;GO:0050896;GO:0051234;GO:…									8	46324.5
3.14679	3.41462	5.08276	3.68024	5.08572	3.53817	5.83655	5.90853	4.48371	NaN	5.829	4.60327	NaN	2.76894	NaN	4.08444	NaN	3.62371	3.46575	4.4759	4.04093	6.0444	2.3015	4.34435	4.55865	3.08891	NaN	3.90343	NaN	3.23761	NaN	NaN	2.93168	3.54439	3.87347	2.76616	NaN	5.94061	6.05302	GO:0001666;GO:0001817;GO:0002252;GO:0002253;GO:0002376;GO:0002526;GO:0002682;GO:0002684;GO:0006461;GO:0006950;GO:0006952;GO:0006953;GO:0006954;GO:0006955;GO:0006956;GO:0006958;GO:0006959;GO:0007568;GO:0008152;GO:0008228;GO:0009607;GO:0009611;GO:0009617;GO:0009893;GO:0009987;GO:0010033;GO:0010035;GO:0010038;GO:0010288;GO:0010468;GO:0010604;GO:0010628;GO:0010743;GO:0010745;GO:0010883;GO:0010888;GO:…									2	25038.6
NaN	3.15969	3.24234	3.23919	3.16525	4.67146	5.4876	4.22745	2.59635	2.04295	NaN	NaN	2.84757	5.77602	3.47149	3.77449	4.36622	2.19173	3.05212	NaN	2.21117	3.79562	4.98816	4.26206	1.92598	NaN	4.85119	3.25761	NaN	4.19232	NaN	4.2233	4.12755	2.27641	3.98055	4.03233	3.44074	3.12419	4.1133	GO:0000086;GO:0000278;GO:0001775;GO:0002576;GO:0006457;GO:0006458;GO:0006461;GO:0006810;GO:0006887;GO:0006996;GO:0007017;GO:0007049;GO:0007596;GO:0007599;GO:0008152;GO:0009987;GO:0016043;GO:0016192;GO:0019538;GO:0022402;GO:0022607;GO:0030168;GO:0032501;GO:0032940;GO:0034621;GO:0034622;GO:0043170;GO:0043623;GO:0043933;GO:0044237;GO:0044238;GO:0044260;GO:0044267;GO:0046903;GO:0050817;GO:0050878;GO:…									2	49924.4
4.63856	4.10624	4.48424	4.88892	4.56387	4.18877	4.75483	4.52243	5.15312	4.55902	4.49558	4.12135	4.66693	4.19422	4.55488	4.37059	4.48861	4.61661	5.24588	4.61244	4.33759	4.41411	4.98329	4.41805	5.29321	3.18308	5.06793	5.40852	3.40266	4.63196	3.97334	5.13013	4.94168	4.57317	4.47754	4.25835	4.445	4.30894	3.48482	GO:0001649;GO:0006355;GO:0006357;GO:0006629;GO:0006917;GO:0007165;GO:0007166;GO:0008152;GO:0008202;GO:0008629;GO:0009653;GO:0009719;GO:0009887;GO:0009889;GO:0009891;GO:0009893;GO:0009966;GO:0009968;GO:0009987;GO:0010033;GO:0010468;GO:0010556;GO:0010557;GO:0010604;GO:0010628;GO:0010646;GO:0010648;GO:0010941;GO:0010942;GO:0012502;GO:0016055;GO:0019219;GO:0019222;GO:0023051;GO:0023057;GO:0030111;GO:…									2	46676.8
6.11168	5.92795	6.11297	6.43185	6.20628	5.90353	6.21067	5.58484	6.123	6.24709	5.753	5.12716	6.44281	6.25761	6.3341	5.58589	5.39837	5.75711	6.21063	5.33438	5.75633	6.01921	5.92992	5.94143	5.78641	5.7238	5.96535	5.73992	6.12589	5.79284	5.97153	6.34512	5.98524	6.14923	5.39374	6.03483	6.18781	5.92538	5.18554	GO:0007155;GO:0007165;GO:0008152;GO:0009987;GO:0019538;GO:0022610;GO:0043170;GO:0044237;GO:0044238;GO:0044260;GO:0044267;GO:0050789;GO:0050794;GO:0050896;GO:0051716;GO:0065007									9	66035
7.89008	8.01073	7.75837	7.90546	7.61804	8.04458	7.72793	8.03356	7.9736	7.76346	8.06953	8.09034	7.79659	7.95213	7.74775	7.83007	7.88945	7.70356	7.61928	8.02854	8.02616	7.98108	8.03036	7.76899	7.97351	7.97567	7.91418	8.01441	7.59162	7.81358	7.79279	7.75323	7.7104	8.26615	7.77424	8.20121	7.77303	7.96371	8.15942	GO:0002252;GO:0002253;GO:0002376;GO:0002673;GO:0002682;GO:0002684;GO:0002697;GO:0002920;GO:0006950;GO:0006952;GO:0006955;GO:0006956;GO:0006957;GO:0006959;GO:0008152;GO:0010468;GO:0019222;GO:0019538;GO:0030449;GO:0031347;GO:0032101;GO:0043170;GO:0044238;GO:0045087;GO:0048518;GO:0048583;GO:0048584;GO:0050727;GO:0050776;GO:0050778;GO:0050789;GO:0050896;GO:0051246;GO:0060255;GO:0065007;GO:0070613;GO:…									40	139096
7.37159	6.00401	7.09078	9.62121	7.57278	7.4829	7.65651	7.70081	9.84909	6.41881	6.96193	6.81711	6.38598	6.65754	7.34332	6.49812	5.85986	9.00452	7.14263	6.94293	5.82677	7.44654	7.05996	6.49239	6.95564	6.09281	6.62141	7.32393	6.37633	7.33991	7.19072	9.8922	6.86267	6.39574	6.98586	6.2132	6.51234	6.34288	7.19974	GO:0007565;GO:0010466;GO:0010951;GO:0019222;GO:0022414;GO:0043086;GO:0044092;GO:0050789;GO:0050790;GO:0051336;GO:0051346;GO:0051704;GO:0052547;GO:0052548;GO:0065007;GO:0065009									27	163863
7.16059	7.38699	7.37029	7.73924	7.97033	7.15782	7.24182	7.98943	7.85769	7.53181	7.99043	7.67001	7.91932	7.09903	8.20878	7.60112	7.59497	7.15557	7.96796	7.39838	7.2667	7.67748	7.1999	7.60597	7.808	6.39058	7.2348	7.36146	6.19065	7.36142	7.03063	6.82586	7.43513	7.80759	7.19346	7.63328	7.09963	7.68918	7.92412	GO:0002526;GO:0002682;GO:0006810;GO:0006950;GO:0006952;GO:0006953;GO:0006954;GO:0009611;GO:0050789;GO:0050896;GO:0051234;GO:0065007							+	lowActivity_lowC3gd	9	23602.6
7.20249	7.40843	7.54215	7.17373	7.40672	7.34428	7.17139	7.46072	7.72777	6.94397	7.6614	7.48142	7.44036	7.04553	7.0803	7.39509	7.12813	7.26516	7.25649	7.29156	7.2327	7.28844	7.2645	7.47129	7.42336	7.07731	7.38379	7.19631	6.9331	7.14566	7.33126	7.15459	7.30169	7.27913	7.26189	7.09513	7.1889	7.5147	7.29113	GO:0000187;GO:0001701;GO:0001817;GO:0001819;GO:0001932;GO:0002252;GO:0002253;GO:0002376;GO:0002523;GO:0002673;GO:0002682;GO:0002683;GO:0002684;GO:0002685;GO:0002686;GO:0002688;GO:0002689;GO:0002697;GO:0002920;GO:0006464;GO:0006468;GO:0006793;GO:0006796;GO:0006873;GO:0006874;GO:0006875;GO:0006928;GO:0006935;GO:0006950;GO:0006952;GO:0006954;GO:0006955;GO:0006956;GO:0006957;GO:0006958;GO:0006959;GO:…									44	188305
8.75747	8.83699	8.90674	9.12343	8.38309	8.60052	8.73446	8.68243	8.99388	8.30246	8.79823	8.89935	8.11191	8.48746	7.83187	7.8133	8.59179	8.72006	8.33074	8.32727	8.69963	8.67194	8.57623	8.14099	8.50497	8.83125	8.47509	8.62506	8.40469	8.42455	8.40216	9.17709	8.40326	8.77976	8.37271	8.87472	8.09359	8.3391	7.5169	GO:0006935;GO:0007596;GO:0007599;GO:0009605;GO:0010466;GO:0010951;GO:0019222;GO:0032501;GO:0040011;GO:0042221;GO:0042330;GO:0043086;GO:0044092;GO:0050789;GO:0050790;GO:0050817;GO:0050878;GO:0050896;GO:0051336;GO:0051346;GO:0052547;GO:0052548;GO:0065007;GO:0065008;GO:0065009			+	highC3gd_lowC3gd			+	lowActivity_lowC3gd	13	57070.6
11.1299	11.1366	10.2308	8.69923	12.1906	11.8493	9.52595	11.0303	9.7046	10.7629	10.5816	9.79538	11.8996	11.7291	11.9603	11.3176	10.5782	11.6821	11.858	11.0811	9.14644	11.1477	12.7583	11.8744	10.1083	10.9251	10.4446	10.9031	11.3862	10.5184	9.1282	11.0118	12.2485	9.48124	12.11	9.35235	11.1406	8.96261	8.92484	GO:0002250;GO:0002376;GO:0006950;GO:0006952;GO:0006955;GO:0006959;GO:0009607;GO:0009617;GO:0019730;GO:0019731;GO:0042742;GO:0045087;GO:0050829;GO:0050896;GO:0051704;GO:0051707									18	51923.6
9.08148	9.03834	9.34804	9.64862	8.99083	9.15132	9.21197	8.92084	9.61928	9.36541	9.18317	9.2019	9.28361	8.83795	8.84583	8.98239	9.16629	9.28297	9.13089	8.92632	9.21864	9.27699	9.01955	8.97045	9.16816	9.27703	9.31742	9.23561	9.13131	9.10702	9.03802	9.37154	8.93774	9.23644	9.2074	9.26208	9.14797	9.18947	9.10514	GO:0001775;GO:0002576;GO:0006810;GO:0006887;GO:0007162;GO:0007596;GO:0007599;GO:0008152;GO:0008285;GO:0009987;GO:0010810;GO:0010812;GO:0016043;GO:0016192;GO:0019538;GO:0022407;GO:0022408;GO:0022411;GO:0022617;GO:0030155;GO:0030168;GO:0030193;GO:0030194;GO:0030195;GO:0030198;GO:0032101;GO:0032501;GO:0032940;GO:0033628;GO:0033629;GO:0042127;GO:0042730;GO:0043062;GO:0043170;GO:0044237;GO:0044238;GO:…									36	90569
5.69699	5.75872	5.75233	5.16674	5.71245	5.76566	5.07234	5.4628	5.08097	5.66888	5.54589	5.72668	5.62616	5.64354	5.72819	5.48018	5.84003	5.2226	5.6259	5.36402	5.69468	5.44597	5.58334	5.39678	5.92016	5.10883	5.71609	5.89324	5.78887	5.46279	5.60553	5.77886	5.62541	5.59589	5.23361	5.42947	5.61681	5.18424	5.36256	GO:0002252;GO:0002253;GO:0002376;GO:0002673;GO:0002682;GO:0002684;GO:0002697;GO:0002920;GO:0006950;GO:0006952;GO:0006955;GO:0006956;GO:0006957;GO:0006958;GO:0006959;GO:0008152;GO:0008219;GO:0009987;GO:0010468;GO:0016265;GO:0019222;GO:0019538;GO:0019835;GO:0030449;GO:0031347;GO:0032101;GO:0043170;GO:0044238;GO:0045087;GO:0048518;GO:0048583;GO:0048584;GO:0050727;GO:0050776;GO:0050778;GO:0050789;GO:…			+	highC3gd_lowC3gd	+	highActivity_highC3gd			9	66947.7
5.71551	5.57958	5.46979	5.5206	5.71583	5.39976	5.41946	5.68337	5.70924	5.53462	5.5947	5.58564	5.33085	5.69697	5.48003	5.52478	5.68777	5.55398	5.38434	5.61938	5.50549	5.5234	5.26562	4.7221	5.43786	5.39276	5.20392	5.59024	5.3237	5.28774	5.69604	5.57507	5.33339	5.76197	5.34617	5.10066	5.55062	5.26837	5.41613	GO:0002252;GO:0002253;GO:0002376;GO:0002682;GO:0002684;GO:0006950;GO:0006952;GO:0006955;GO:0006956;GO:0006958;GO:0006959;GO:0008152;GO:0019538;GO:0043170;GO:0044238;GO:0045087;GO:0048518;GO:0048583;GO:0048584;GO:0050776;GO:0050778;GO:0050789;GO:0050896;GO:0065007;GO:0072376			+	highC3gd_lowC3gd			+	lowActivity_lowC3gd	9	80118.5
7.45805	7.42919	7.33661	7.30625	7.53473	7.41885	7.47704	7.23721	7.52852	7.51259	7.64667	7.42046	7.60847	7.47643	7.73089	7.5708	7.40656	7.42381	7.42514	7.2419	7.47894	7.47488	7.23118	7.34528	7.41255	7.61632	7.40023	7.47978	7.5041	7.40581	7.35604	7.29511	7.42853	7.56315	7.41187	7.36958	7.48401	7.48316	7.48367	GO:0001775;GO:0001817;GO:0001819;GO:0001990;GO:0002034;GO:0002526;GO:0002576;GO:0003008;GO:0003013;GO:0003014;GO:0003018;GO:0003044;GO:0003071;GO:0003072;GO:0003073;GO:0003081;GO:0006355;GO:0006357;GO:0006810;GO:0006887;GO:0006950;GO:0006952;GO:0006953;GO:0006954;GO:0007596;GO:0007599;GO:0008217;GO:0008284;GO:0009611;GO:0009653;GO:0009889;GO:0009891;GO:0009893;GO:0009966;GO:0009967;GO:0009987;GO:…									15	54565.8
7.84316	7.97772	7.74332	8.08236	7.28588	8.01324	8.13247	7.7553	8.25173	7.91316	8.15991	7.2806	8.1455	7.84146	8.11767	7.96058	7.46127	8.03847	7.79749	7.55684	7.9891	7.92231	7.87402	7.98525	8.04537	7.92324	8.25128	7.91819	7.84467	7.9055	7.8867	8.08716	7.73527	7.98458	7.85047	8.1438	7.89992	8.29175	7.55587	GO:0001558;GO:0001775;GO:0001932;GO:0001934;GO:0002376;GO:0002526;GO:0006464;GO:0006508;GO:0006873;GO:0006874;GO:0006875;GO:0006928;GO:0006950;GO:0006952;GO:0006953;GO:0006954;GO:0007165;GO:0007166;GO:0007275;GO:0007596;GO:0007597;GO:0007599;GO:0008152;GO:0008284;GO:0008360;GO:0009611;GO:0009889;GO:0009891;GO:0009892;GO:0009893;GO:0009966;GO:0009967;GO:0009987;GO:0010468;GO:0010522;GO:0010524;GO:…									21	70036.9
8.04079	7.86289	7.79096	7.82942	7.88199	8.16365	8.01335	7.95552	7.83691	8.33296	8.55772	7.89794	8.38454	7.84889	7.57615	8.01934	8.32446	8.06338	8.01344	7.56763	8.22402	8.03293	8.23529	7.80205	8.03184	8.19256	8.36926	7.79912	7.92225	7.97726	7.87639	7.57013	7.62905	7.88658	7.80649	7.93732	7.98226	8.01593	7.85164	GO:0001523;GO:0006629;GO:0006720;GO:0006721;GO:0006810;GO:0006869;GO:0007165;GO:0007602;GO:0007603;GO:0008152;GO:0009314;GO:0009416;GO:0009581;GO:0009582;GO:0009583;GO:0009584;GO:0009605;GO:0009628;GO:0009743;GO:0009746;GO:0009749;GO:0009892;GO:0009987;GO:0010033;GO:0010605;GO:0015918;GO:0016043;GO:0016101;GO:0019222;GO:0022607;GO:0030301;GO:0031323;GO:0031324;GO:0032268;GO:0032269;GO:0032501;GO:…									5	21253.3
7.27484	6.93248	6.35017	6.63316	6.84725	6.82791	6.67553	6.62787	6.301	6.59844	7.48124	7.26203	6.73615	6.59205	6.98294	6.78863	6.97374	6.69828	6.60085	6.44712	6.64377	7.02506	6.74738	6.50548	6.58594	7.4103	6.7927	7.18302	6.28132	6.71921	6.64425	6.7186	6.84824	7.1135	6.58138	7.05725	6.54492	7.36367	7.05717	GO:0001580;GO:0001894;GO:0001895;GO:0001910;GO:0001912;GO:0001914;GO:0001916;GO:0002376;GO:0002474;GO:0002682;GO:0002684;GO:0002697;GO:0002699;GO:0002703;GO:0002705;GO:0002706;GO:0002708;GO:0002709;GO:0002711;GO:0002819;GO:0002821;GO:0002822;GO:0002824;GO:0006810;GO:0006955;GO:0007155;GO:0008285;GO:0009593;GO:0009987;GO:0015031;GO:0019882;GO:0022610;GO:0031341;GO:0031343;GO:0042127;GO:0042221;GO:…									12	34258.7
9.10336	9.01919	8.92302	9.41532	8.95257	8.82652	8.98621	8.92222	9.49581	9.16861	9.19113	9.15443	9.01792	8.97632	8.90589	9.19341	8.97761	9.36549	9.08149	8.91425	9.11064	9.07329	9.03017	8.72641	9.14078	9.22382	8.94513	9.17059	8.93682	9.08595	8.94359	9.23286	8.98169	9.10567	8.82868	9.03404	8.9706	8.95126	8.98436	GO:0001775;GO:0002576;GO:0003008;GO:0003012;GO:0003013;GO:0003014;GO:0003018;GO:0006810;GO:0006873;GO:0006874;GO:0006875;GO:0006887;GO:0006936;GO:0006939;GO:0006950;GO:0006952;GO:0006954;GO:0007162;GO:0007204;GO:0007596;GO:0007597;GO:0007599;GO:0008152;GO:0009611;GO:0009892;GO:0009987;GO:0010466;GO:0010605;GO:0010941;GO:0010942;GO:0010951;GO:0016192;GO:0019222;GO:0019538;GO:0019725;GO:0030003;GO:…									22	71957.4
6.75412	7.01422	6.74744	6.09956	7.1441	6.72141	6.09851	6.82888	6.66785	7.11406	6.14127	6.50744	6.61329	6.74356	6.25006	6.82314	6.70774	7.09922	7.07469	6.4726	6.77276	6.36109	6.85695	6.49563	7.11804	6.81497	6.79885	6.24804	6.6147	6.76431	6.43167	6.64708	6.73547	6.78623	6.78699	6.67041	6.97733	6.71337	6.45808	GO:0000271;GO:0000272;GO:0003008;GO:0005975;GO:0005976;GO:0006022;GO:0006023;GO:0006024;GO:0006026;GO:0006027;GO:0006355;GO:0006357;GO:0006790;GO:0006807;GO:0007600;GO:0007601;GO:0008152;GO:0009056;GO:0009057;GO:0009058;GO:0009059;GO:0009308;GO:0009888;GO:0009889;GO:0009891;GO:0009893;GO:0009987;GO:0010033;GO:0010468;GO:0010556;GO:0010557;GO:0010604;GO:0010628;GO:0014070;GO:0016043;GO:0016051;GO:…									7	38429
8.41535	8.59109	8.93565	8.94099	8.48567	8.47536	8.24834	8.63941	9.05805	8.62538	8.43704	8.52811	8.25017	8.50505	8.22457	8.73351	8.5553	8.92204	8.57894	8.7648	8.47559	8.36262	8.41986	8.22793	8.36729	8.57949	8.8354	8.78157	8.04844	8.06043	8.62778	8.89438	8.5437	8.37974	8.40887	8.33339	8.36024	8.30339	8.50601	GO:0000041;GO:0006810;GO:0006811;GO:0006812;GO:0006825;GO:0006873;GO:0006875;GO:0006879;GO:0009987;GO:0019725;GO:0030001;GO:0030003;GO:0042592;GO:0048878;GO:0050801;GO:0051234;GO:0055065;GO:0055072;GO:0055080;GO:0055082;GO:0055085;GO:0065007;GO:0065008			+	highC3gd_lowC3gd			+	lowActivity_lowC3gd	35	122205
7.49658	7.42207	7.68714	7.8081	7.83774	6.86497	8.07147	6.73588	7.90474	7.538	7.60692	7.46752	8.12611	7.58185	7.8999	7.42328	6.94788	8.2652	8.0705	7.36199	7.70327	7.31887	7.63676	7.31805	7.47189	7.23524	7.4316	7.25279	7.74069	7.57185	7.37808	7.71248	7.62101	7.14633	7.39166	7.02145	7.7744	7.4658	6.9905	GO:0006066;GO:0006082;GO:0006576;GO:0006629;GO:0006644;GO:0006650;GO:0006725;GO:0006793;GO:0006796;GO:0006807;GO:0008152;GO:0009056;GO:0009308;GO:0009605;GO:0009636;GO:0009987;GO:0009991;GO:0010033;GO:0010874;GO:0010875;GO:0016054;GO:0016311;GO:0019439;GO:0019637;GO:0019752;GO:0031667;GO:0032368;GO:0032370;GO:0032371;GO:0032373;GO:0032374;GO:0032376;GO:0032409;GO:0032411;GO:0032879;GO:0033993;GO:…									5	39731.3
6.1315	7.06406	6.92104	6.42573	7.35368	6.90852	6.27817	7.53889	6.27358	6.36516	7.41776	7.1406	6.32387	6.52681	6.75894	6.61104	7.13376	6.24371	6.78742	7.10977	6.58018	6.8349	6.79811	6.74613	7.20299	7.16992	6.62201	7.17792	6.35717	6.67617	6.9084	6.78697	6.8627	7.06775	6.37814	7.1438	6.63141	7.2019	7.31976	GO:0001897;GO:0001906;GO:0001907;GO:0002252;GO:0002253;GO:0002376;GO:0002673;GO:0002682;GO:0002684;GO:0002697;GO:0002920;GO:0006950;GO:0006952;GO:0006955;GO:0006956;GO:0006957;GO:0006958;GO:0006959;GO:0008152;GO:0010468;GO:0019222;GO:0019538;GO:0019836;GO:0030449;GO:0031347;GO:0031640;GO:0032101;GO:0035821;GO:0043170;GO:0044003;GO:0044004;GO:0044179;GO:0044238;GO:0044419;GO:0045087;GO:0048518;GO:…									14	63173.4
4.11688	4.51465	5.21218	5.27417	4.65124	3.78202	4.98627	4.97665	5.3481	4.33751	3.9693	4.15361	4.36885	4.16195	4.5263	4.44625	4.22765	5.65404	5.00827	5.04538	3.3831	4.7791	4.34289	3.95817	4.22776	3.74557	4.02565	4.20459	3.86844	4.05884	4.45524	6.81396	4.66384	2.69761	3.62866	3.83489	4.85458	3.54204	3.90596	GO:0003006;GO:0007285;GO:0009987;GO:0016049;GO:0022414;GO:0032502;GO:0040007;GO:0048588;GO:0048589;GO:0048610									8	43779.2
6.19243	6.21215	6.53843	6.46613	5.99766	6.16688	6.21164	6.44174	6.43323	6.2474	6.22525	6.10542	6.55691	5.75135	6.21871	6.2002	6.1778	6.43309	6.28618	6.11499	6.28372	6.07514	6.17257	6.03867	5.78716	6.26004	6.02508	6.29319	6.18472	6.01262	5.9936	6.3969	5.99485	6.35792	6.33981	6.51146	6.22897	6.54977	6.26945	GO:0001503;GO:0002042;GO:0002062;GO:0002253;GO:0002376;GO:0002429;GO:0002430;GO:0002682;GO:0002684;GO:0002757;GO:0002764;GO:0002768;GO:0002791;GO:0002793;GO:0006066;GO:0006109;GO:0006505;GO:0006507;GO:0006576;GO:0006629;GO:0006644;GO:0006650;GO:0006807;GO:0006810;GO:0006928;GO:0007165;GO:0007166;GO:0007167;GO:0007169;GO:0008152;GO:0008285;GO:0008286;GO:0009268;GO:0009308;GO:0009628;GO:0009719;GO:…									10	92336.4
4.5408	4.21422	4.71156	3.16072	4.5068	6.2186	3.81497	4.4276	NaN	5.13724	4.52123	4.83741	4.52824	4.24086	4.55059	3.73773	4.63811	NaN	NaN	4.04174	6.38432	4.51766	4.18321	3.41926	4.55432	4.27691	3.6662	3.28925	4.78036	4.69147	4.74662	5.03724	NaN	4.22944	NaN	5.24815	3.92134	5.17517	3.7131	GO:0001867;GO:0001906;GO:0002252;GO:0002253;GO:0002376;GO:0002526;GO:0002682;GO:0002684;GO:0006950;GO:0006952;GO:0006953;GO:0006954;GO:0006955;GO:0006956;GO:0006958;GO:0006959;GO:0006979;GO:0008152;GO:0008228;GO:0009607;GO:0009611;GO:0009617;GO:0019538;GO:0030100;GO:0031640;GO:0032879;GO:0035821;GO:0040008;GO:0042221;GO:0042742;GO:0043170;GO:0043900;GO:0043901;GO:0043903;GO:0044126;GO:0044130;GO:…									2	26143.5
5.71535	5.90247	6.0331	6.11074	6.01621	5.62002	4.5454	6.02443	6.25241	5.77562	5.8783	6.0156	5.42135	5.93852	5.52425	5.24419	5.5514	5.99154	5.10806	6.04769	5.71205	5.30057	5.16815	5.46272	5.81958	5.359	5.58951	5.78839	5.3668	5.81451	5.7522	5.06199	5.36102	5.8319	5.63586	5.33207	5.51043	5.16799	5.88318	GO:0002252;GO:0002253;GO:0002376;GO:0002673;GO:0002682;GO:0002684;GO:0002697;GO:0002920;GO:0006950;GO:0006952;GO:0006955;GO:0006956;GO:0006958;GO:0006959;GO:0007584;GO:0008152;GO:0009605;GO:0009991;GO:0010468;GO:0019222;GO:0019538;GO:0030100;GO:0030449;GO:0031347;GO:0031667;GO:0032101;GO:0032879;GO:0042221;GO:0043170;GO:0044238;GO:0045087;GO:0045807;GO:0048518;GO:0048522;GO:0048583;GO:0048584;GO:…			+	highC3gd_lowC3gd					11	83267.8
6.12457	6.00022	5.74637	5.93229	5.50369	6.16973	5.88148	5.41537	5.51785	6.04851	5.14264	5.44262	5.69376	5.82148	5.49805	5.18547	5.59888	5.283	5.47675	5.45689	5.40968	5.62817	5.75133	5.43049	5.22395	5.51254	5.45316	5.49525	5.56231	5.75827	5.71361	5.54225	5.49018	5.52735	5.24054	5.77183	5.49703	5.05451	5.55677	GO:0001503;GO:0001525;GO:0001936;GO:0001938;GO:0001959;GO:0001960;GO:0002682;GO:0002685;GO:0002828;GO:0006355;GO:0006357;GO:0006950;GO:0006952;GO:0006954;GO:0007165;GO:0008284;GO:0009611;GO:0009888;GO:0009889;GO:0009966;GO:0009967;GO:0009968;GO:0009987;GO:0010466;GO:0010468;GO:0010556;GO:0010627;GO:0010646;GO:0010647;GO:0010648;GO:0010740;GO:0019219;GO:0019222;GO:0022603;GO:0023051;GO:0023056;GO:…									4	60674.1
4.76224	NaN	4.45933	3.16467	3.17991	4.55655	4.70721	4.51571	3.22895	NaN	NaN	2.63093	4.04896	5.19357	4.26054	4.16058	3.62249	NaN	3.38639	4.23979	NaN	3.79963	3.98728	4.14798	NaN	NaN	4.3996	3.49277	4.35051	3.8877	3.0462	4.49337	3.5923	2.80714	3.90625	4.26582	3.74889	1.82128	3.97188	GO:0001775;GO:0002576;GO:0006810;GO:0006887;GO:0006996;GO:0007010;GO:0007015;GO:0007044;GO:0007596;GO:0007599;GO:0009987;GO:0010941;GO:0016043;GO:0016192;GO:0022607;GO:0030029;GO:0030036;GO:0030168;GO:0030198;GO:0032501;GO:0032879;GO:0032940;GO:0034329;GO:0034330;GO:0042981;GO:0043062;GO:0043067;GO:0046903;GO:0048041;GO:0048519;GO:0048523;GO:0050789;GO:0050794;GO:0050817;GO:0050878;GO:0051017;GO:…									5	103058
5.37059	5.19563	4.60897	5.06768	5.28406	4.67418	4.902	4.92501	5.63467	4.80132	5.32081	4.67716	5.12531	4.92025	4.6138	4.03775	4.94888	4.90631	5.11069	4.39814	4.7615	4.63526	4.53184	4.52478	4.83457	5.02035	4.82301	4.46365	4.44973	4.50889	4.30875	5.21841	4.87684	4.55468	4.54339	4.8413	4.25449	4.269	4.24594	GO:0007155;GO:0009987;GO:0022610									3	62671.7
7.40499	6.80926	7.20957	8.00531	7.32027	6.81141	7.21789	6.85551	7.94749	7.16753	7.06124	6.99114	7.06908	6.931	7.45102	6.91751	6.88246	7.20467	7.544	7.41017	6.94337	6.8867	6.88154	6.75258	7.39009	6.05665	7.62197	7.22785	6.13085	7.18694	6.96326	7.58094	7.37978	7.55373	7.32471	7.06459	7.03968	6.72905	6.94999	GO:0002254;GO:0002353;GO:0002376;GO:0002526;GO:0002542;GO:0002673;GO:0006950;GO:0006952;GO:0006954;GO:0006955;GO:0007596;GO:0007597;GO:0007599;GO:0008152;GO:0009611;GO:0010033;GO:0010468;GO:0010755;GO:0010756;GO:0010954;GO:0016485;GO:0016540;GO:0019222;GO:0019538;GO:0030193;GO:0030194;GO:0030195;GO:0031347;GO:0031638;GO:0032101;GO:0032501;GO:0035966;GO:0042221;GO:0042730;GO:0043170;GO:0044238;GO:…									9	67792.1
4.68364	4.80224	5.71903	6.25379	5.78041	7.4752	8.26625	7.29173	5.38689	4.63778	5.49635	5.00781	5.11515	8.88428	6.85069	6.45564	5.86685	3.74545	6.44215	4.93044	5.01008	5.61329	7.66325	7.1896	4.66891	4.18466	5.84485	6.4234	4.47628	6.44035	4.35764	7.40743	7.17937	4.75686	6.75856	7.46784	6.79329	4.8013	7.41753	GO:0001894;GO:0001895;GO:0002376;GO:0006325;GO:0006338;GO:0006457;GO:0006458;GO:0006928;GO:0006935;GO:0006950;GO:0006952;GO:0006955;GO:0006996;GO:0007010;GO:0007155;GO:0007165;GO:0007166;GO:0007167;GO:0007169;GO:0007264;GO:0007411;GO:0007596;GO:0007599;GO:0008152;GO:0009605;GO:0009987;GO:0010033;GO:0016043;GO:0016337;GO:0016568;GO:0019538;GO:0021762;GO:0022607;GO:0022610;GO:0030029;GO:0030036;GO:…			+	highC3gd_lowC3gd					16	NaN
8.84452	8.92315	8.51984	8.73267	8.5367	8.63633	9.00274	8.39818	8.9015	8.74753	8.58264	8.79869	8.35541	8.50558	8.86747	8.96054	8.579	8.79972	8.74435	8.54374	8.69343	8.75931	8.63794	8.81629	8.79552	9.14373	8.88068	8.8808	8.69588	8.60467	8.7651	8.75762	8.68996	8.8855	8.71329	8.58695	8.97898	8.78014	8.64888	GO:0005975;GO:0005976;GO:0006022;GO:0006807;GO:0008152;GO:0009308;GO:0010466;GO:0010951;GO:0019222;GO:0030203;GO:0030212;GO:0043086;GO:0043170;GO:0044092;GO:0044238;GO:0050789;GO:0050790;GO:0051336;GO:0051346;GO:0052547;GO:0052548;GO:0065007;GO:0065009									27	106463
6.69841	6.24565	6.41726	6.62602	6.40291	6.24313	6.5856	6.31632	6.78405	6.67367	6.41014	6.50522	6.71183	6.41184	6.42155	6.24674	6.0895	6.68943	6.43924	6.2353	6.68139	6.28138	6.44346	6.34846	6.43423	6.51055	6.71141	6.36465	6.46478	6.32252	6.4781	6.26802	6.34525	6.09331	6.24978	6.36171	6.46536	6.41257	6.31904	GO:0002542;GO:0002673;GO:0006508;GO:0007596;GO:0007597;GO:0007599;GO:0008152;GO:0009987;GO:0010468;GO:0010954;GO:0016043;GO:0016485;GO:0019222;GO:0019538;GO:0022411;GO:0022617;GO:0030193;GO:0030195;GO:0030198;GO:0031347;GO:0031638;GO:0031639;GO:0032101;GO:0032501;GO:0042730;GO:0043062;GO:0043170;GO:0044238;GO:0048518;GO:0048519;GO:0048583;GO:0050727;GO:0050789;GO:0050817;GO:0050818;GO:0050819;GO:…									21	71369.7
6.22577	6.22219	6.63826	6.72142	6.25584	6.10091	6.29611	6.27856	6.27603	6.50272	6.00187	6.14757	6.62297	5.91531	5.85154	5.50235	5.95816	6.15679	6.1911	6.29983	6.26841	5.89056	6.17365	5.97163	5.92659	6.04665	6.37262	6.44907	6.23984	6.08846	5.97935	6.53723	6.25929	6.11653	5.82362	6.54636	5.75945	6.56585	5.84226	GO:0001906;GO:0002376;GO:0006066;GO:0006629;GO:0006810;GO:0006811;GO:0006820;GO:0006821;GO:0006869;GO:0006897;GO:0006898;GO:0006950;GO:0006952;GO:0006955;GO:0008152;GO:0008202;GO:0008203;GO:0008219;GO:0009987;GO:0010324;GO:0015698;GO:0016043;GO:0016044;GO:0016125;GO:0016192;GO:0016265;GO:0019835;GO:0031640;GO:0042157;GO:0043170;GO:0044237;GO:0044238;GO:0044260;GO:0044281;GO:0045087;GO:0050896;GO:…									10	43974.2
3.98137	3.91998	4.35815	3.81301	4.43196	4.56024	5.02956	4.53487	3.64688	4.28571	3.79894	5.06401	3.58679	5.2609	4.09586	3.9654	4.09302	4.37381	4.31259	4.34638	4.19086	4.32016	4.50249	3.94534	3.62671	3.83592	4.26586	3.9526	4.45303	4.04855	3.55171	4.08077	3.7731	3.90968	3.97207	4.21522	3.74853	3.768	4.09198	GO:0000226;GO:0000902;GO:0000904;GO:0001775;GO:0001837;GO:0002576;GO:0006139;GO:0006140;GO:0006351;GO:0006355;GO:0006356;GO:0006366;GO:0006807;GO:0006810;GO:0006887;GO:0006996;GO:0007010;GO:0007015;GO:0007017;GO:0007051;GO:0007052;GO:0007155;GO:0007165;GO:0007166;GO:0007186;GO:0007187;GO:0007188;GO:0007193;GO:0007194;GO:0007195;GO:0007212;GO:0007264;GO:0007596;GO:0007599;GO:0008104;GO:0008152;GO:…									15	280739
5.50533	5.6434	5.65107	5.39183	5.76787	5.2357	5.52813	5.60458	5.48081	5.9469	5.18154	5.73986	5.35938	5.49814	5.48557	5.48687	5.3751	5.74081	5.92175	5.46642	5.56701	5.74126	5.65521	5.48623	5.80879	5.46036	5.67956	5.09485	5.79541	5.42868	5.77991	6.2943	5.44226	5.67464	5.57722	5.65012	5.68126	5.39679	5.2956	GO:0007566;GO:0009987;GO:0016032;GO:0016043;GO:0022414;GO:0030198;GO:0043062;GO:0071840;GO:0071841;GO:0071842									5	77214
6.18316	5.96956	6.17595	5.46794	5.91407	5.98139	5.45456	5.76633	5.68663	6.02103	5.47059	5.69899	5.72972	5.79152	5.90974	5.60601	6.0513	5.40212	5.73826	5.81873	6.12556	5.76125	5.85644	5.68291	6.1588	5.40133	6.00175	6.20313	5.53182	5.6635	5.85335	5.90253	5.93171	5.42404	5.56626	5.41991	5.61775	5.47246	5.39044	GO:0002252;GO:0002253;GO:0002376;GO:0002673;GO:0002682;GO:0002684;GO:0002697;GO:0002920;GO:0006950;GO:0006952;GO:0006955;GO:0006956;GO:0006957;GO:0006958;GO:0006959;GO:0008152;GO:0008219;GO:0009987;GO:0010468;GO:0016265;GO:0019222;GO:0019538;GO:0019835;GO:0030449;GO:0031347;GO:0032101;GO:0043170;GO:0044238;GO:0045087;GO:0048518;GO:0048583;GO:0048584;GO:0050727;GO:0050776;GO:0050778;GO:0050789;GO:…			+	highC3gd_lowC3gd	+	highActivity_highC3gd			6	65163.2
7.07248	6.77195	6.08236	5.27444	8.15185	8.04944	6.3665	7.14391	6.03525	7.32196	6.69285	6.56992	7.76259	8.11847	8.00409	7.91162	6.77731	7.45641	7.31967	7.65105	6.21214	7.28815	8.51252	7.32366	6.9541	6.7547	6.18857	6.69205	7.54282	7.3572	6.39008	7.10479	7.79094	5.55998	8.00799	6.46257	7.32536	6.18947	4.6614	GO:0001894;GO:0001895;GO:0002250;GO:0002376;GO:0003008;GO:0003014;GO:0003094;GO:0006950;GO:0006952;GO:0006955;GO:0006959;GO:0009607;GO:0009617;GO:0009893;GO:0019222;GO:0019730;GO:0019731;GO:0031334;GO:0032459;GO:0032461;GO:0032501;GO:0042592;GO:0042742;GO:0043254;GO:0044087;GO:0045087;GO:0048518;GO:0050789;GO:0050896;GO:0051128;GO:0051130;GO:0051704;GO:0051707;GO:0060249;GO:0060263;GO:0060267;GO:…									6	18098.6
10.7484	10.5392	10.7887	10.2791	10.6468	10.8257	10.2529	10.7023	10.4315	10.1177	10.4883	10.8356	10.231	10.6501	10.5118	9.96957	10.8188	10.3065	10.786	10.8829	10.5037	10.6291	10.5857	10.7702	10.7382	10.9963	10.1616	10.955	10.7473	10.511	10.8579	10.7405	10.5742	10.5737	10.4736	11.1936	10.5599	10.875	11.2203	GO:0001775;GO:0002376;GO:0002576;GO:0002791;GO:0002793;GO:0006461;GO:0006810;GO:0006887;GO:0006950;GO:0006952;GO:0006955;GO:0006959;GO:0007155;GO:0007160;GO:0007165;GO:0007596;GO:0007599;GO:0008152;GO:0009607;GO:0009617;GO:0009892;GO:0009966;GO:0009967;GO:0009987;GO:0010035;GO:0010038;GO:0010470;GO:0010605;GO:0010627;GO:0010646;GO:0010647;GO:0010740;GO:0010941;GO:0016043;GO:0016192;GO:0016337;GO:…									39	94973
8.97897	9.19314	9.13947	9.09021	8.85952	9.24904	9.00516	9.3627	9.2276	9.07561	9.17744	9.25559	9.17817	8.98122	9.09898	9.16611	8.9319	9.34136	9.1957	9.09105	9.0584	9.07841	9.13377	9.12583	9.18289	9.32816	9.05097	9.47985	8.55171	9.02592	8.90048	9.3004	9.21263	9.19462	8.90302	9.0605	8.94364	9.1716	9.19979	GO:0002526;GO:0005975;GO:0005976;GO:0006022;GO:0006807;GO:0006950;GO:0006952;GO:0006953;GO:0006954;GO:0008152;GO:0009308;GO:0009611;GO:0010033;GO:0010466;GO:0010951;GO:0019222;GO:0030203;GO:0030212;GO:0034097;GO:0042221;GO:0043086;GO:0043170;GO:0044092;GO:0044238;GO:0050789;GO:0050790;GO:0050896;GO:0051336;GO:0051346;GO:0052547;GO:0052548;GO:0065007;GO:0065009									29	103357
11.0709	10.9378	11.0924	10.6779	11.0029	11.1812	10.631	10.9841	10.7752	10.4647	10.7757	11.291	10.6543	11.0058	10.8613	10.2307	11.1689	10.6722	11.171	11.1137	10.8646	10.9604	10.8868	11.1628	11.1707	11.3918	10.5546	11.2576	11.0514	10.8238	11.1555	11.1098	10.9428	10.9118	10.8533	11.5155	11.0122	11.2659	11.4795	GO:0001775;GO:0002576;GO:0002791;GO:0002793;GO:0006461;GO:0006810;GO:0006887;GO:0007155;GO:0007160;GO:0007165;GO:0007596;GO:0007599;GO:0009966;GO:0009967;GO:0009987;GO:0010035;GO:0010038;GO:0010470;GO:0010627;GO:0010646;GO:0010647;GO:0010740;GO:0010941;GO:0016043;GO:0016192;GO:0016337;GO:0017157;GO:0019229;GO:0022407;GO:0022409;GO:0022603;GO:0022607;GO:0022610;GO:0023051;GO:0023056;GO:0030155;GO:…									26	51511.6
7.98327	8.10124	8.0742	7.95247	8.09691	7.98987	8.26175	7.91897	8.09317	8.00794	8.00457	8.11047	7.99865	7.77796	8.08553	7.82591	7.97161	8.20134	8.13576	7.84768	7.96	8.03442	8.03751	8.02781	7.97928	8.12649	8.08344	8.03663	8.08564	8.30646	8.00526	8.05949	7.91235	8.2789	7.89478	8.25169	8.06369	8.07204	8.29527	GO:0000902;GO:0001774;GO:0001775;GO:0001817;GO:0001819;GO:0001836;GO:0002252;GO:0002253;GO:0002274;GO:0002376;GO:0002576;GO:0002682;GO:0002684;GO:0006355;GO:0006457;GO:0006461;GO:0006629;GO:0006810;GO:0006869;GO:0006887;GO:0006950;GO:0006952;GO:0006955;GO:0006956;GO:0006958;GO:0006959;GO:0006996;GO:0007005;GO:0007009;GO:0007596;GO:0007599;GO:0008152;GO:0008637;GO:0009607;GO:0009615;GO:0009653;GO:…									15	52494.6
4.01309	4.92548	3.65089	4.10621	4.71721	5.39609	3.76865	5.02173	3.74705	3.97628	4.14011	5.1333	5.56741	4.66607	3.70447	2.84435	4.17666	3.56682	3.46881	3.90606	4.05601	4.28115	3.92489	4.54322	4.6908	3.43285	3.88232	4.37122	3.17151	3.67991	4.019	3.72419	4.82905	4.03166	3.35378	4.40956	3.72421	4.15277	4.79247	GO:0001568;GO:0002376;GO:0003008;GO:0003013;GO:0006508;GO:0006629;GO:0006810;GO:0006869;GO:0006897;GO:0006898;GO:0006928;GO:0008015;GO:0008152;GO:0009653;GO:0009888;GO:0009987;GO:0010324;GO:0010466;GO:0010951;GO:0016043;GO:0016044;GO:0016192;GO:0016477;GO:0019222;GO:0019538;GO:0019725;GO:0030154;GO:0031099;GO:0032501;GO:0032502;GO:0040007;GO:0040011;GO:0042157;GO:0042246;GO:0042592;GO:0042692;GO:…									7	226546
3.71697	2.96807	3.13775	3.4542	4.02948	4.03603	4.82202	4.13854	3.21531	2.61113	2.56558	3.54286	2.97537	5.46391	4.3361	4.27571	3.57302	2.63702	3.43337	NaN	2.64659	3.85949	4.88727	3.83055	2.70885	3.21841	3.30738	3.37	2.69161	2.85792	2.44835	4.73057	3.89379	3.34298	3.88159	4.55279	4.0902	2.9124	3.93023	GO:0005975;GO:0006082;GO:0006089;GO:0006090;GO:0006139;GO:0006732;GO:0006733;GO:0006753;GO:0006807;GO:0008152;GO:0009117;GO:0009987;GO:0019362;GO:0019674;GO:0019752;GO:0032787;GO:0034641;GO:0042180;GO:0043436;GO:0044237;GO:0044238;GO:0044281;GO:0046483;GO:0046496;GO:0051186;GO:0055086;GO:0072524					+	highActivity_highC3gd			2	36638.5
6.86277	7.10559	6.90984	6.80824	6.80792	6.91272	6.68955	7.16038	7.1349	6.68365	6.99809	7.05394	6.88137	6.85127	6.80063	6.92274	6.82553	7.12935	6.73684	6.76158	6.99972	6.9357	6.88926	6.90159	7.05572	6.97039	6.84767	6.86428	6.62341	7.11029	6.80545	6.8308	6.84718	7.06114	6.99729	7.19895	6.61618	7.068	7.3281	GO:0002252;GO:0002253;GO:0002376;GO:0002673;GO:0002682;GO:0002684;GO:0002697;GO:0002920;GO:0006950;GO:0006952;GO:0006955;GO:0006956;GO:0006958;GO:0006959;GO:0008152;GO:0010468;GO:0019222;GO:0019538;GO:0030449;GO:0031347;GO:0032101;GO:0043170;GO:0044238;GO:0045087;GO:0048518;GO:0048583;GO:0048584;GO:0050727;GO:0050776;GO:0050778;GO:0050789;GO:0050896;GO:0051246;GO:0060255;GO:0065007;GO:0070613;GO:…									13	65750.2
6.63734	6.5903	6.41089	6.508	6.88527	6.45221	6.44224	6.69083	6.63642	6.63868	6.51125	6.65974	6.66434	6.53306	6.49235	6.30684	6.61534	6.56322	6.3744	6.66945	6.71587	6.5417	6.34418	5.83709	6.48711	6.37195	6.25846	6.49762	6.46093	6.3536	6.79559	6.41906	6.24935	6.69535	6.29247	6.14723	6.54174	6.25278	6.55898	GO:0002252;GO:0002253;GO:0002376;GO:0002682;GO:0002684;GO:0006950;GO:0006952;GO:0006955;GO:0006956;GO:0006958;GO:0006959;GO:0008152;GO:0019538;GO:0043170;GO:0044238;GO:0045087;GO:0048518;GO:0048583;GO:0048584;GO:0050776;GO:0050778;GO:0050789;GO:0050896;GO:0065007;GO:0072376									12	76684.4
6.20598	6.77471	NaN	5.76634	6.92126	7.62744	6.33097	7.51361	6.85052	7.84193	6.09577	6.82723	6.43352	7.50916	7.0545	6.911	6.05654	6.705	5.34926	7.28285	6.5917	6.96359	8.09647	6.08738	5.57603	6.95197	6.78526	6.51967	7.31062	7.65068	6.03627	6.26793	6.2106	6.48644	8.02168	NaN	NaN	NaN	5.62886										2	12814.4
6.76742	6.93678	6.24059	4.83303	7.41519	7.35871	5.68656	6.66182	5.63957	6.48782	6.28763	5.62612	7.29859	7.50099	7.52028	7.41959	6.51691	7.19804	7.03495	6.74489	5.46356	6.80929	8.18643	6.85685	6.15106	6.26836	6.0459	6.21941	6.22283	6.381	5.0067	6.77953	7.44392	5.36903	7.28508	5.39139	6.74685	4.94849	4.1366	GO:0006915;GO:0006950;GO:0006952;GO:0006968;GO:0008219;GO:0009987;GO:0012501;GO:0016265;GO:0050896									5	38087.8
4.43213	4.4611	3.80087	3.64323	4.54402	4.31042	3.6241	5.15116	4.56017	4.19513	4.88926	4.61914	3.84483	4.58523	4.12411	4.63416	4.01046	4.76229	3.79792	3.70108	3.99247	4.41259	4.646	4.14846	4.14797	3.50059	4.58679	4.56514	3.10241	4.00209	3.70025	3.34388	3.63163	4.28687	3.39361	4.64751	3.7444	4.57523	4.55153										2	30650.7
6.23309	6.19286	5.88961	6.1581	5.9362	5.71496	6.21366	5.68884	6.45074	6.23335	5.89613	5.85894	6.37756	5.89188	6.06377	6.05221	5.85546	5.9129	5.79246	5.73066	6.23807	6.15211	5.79404	5.80831	5.89316	5.90083	5.92938	5.99771	6.05716	5.86843	6.04643	6.07479	5.98095	6.29352	5.87807	6.22903	5.98319	6.17962	5.78418	GO:0010466;GO:0010951;GO:0019222;GO:0043086;GO:0044092;GO:0050789;GO:0050790;GO:0051336;GO:0051346;GO:0052547;GO:0052548;GO:0065007;GO:0065009									12	48542
8.61483	8.65365	8.92619	9.37547	8.58519	8.64143	8.90985	8.82429	9.3723	8.79746	9.03426	8.87273	8.87906	8.72	8.92185	8.70923	8.64363	9.01134	8.82747	8.90407	8.77419	8.98944	8.75543	8.84587	8.68752	9.01207	8.86024	8.86555	8.7982	8.79015	8.74842	9.53146	9.03821	8.91929	8.7887	8.81797	8.66098	8.84081	8.82946	GO:0001932;GO:0001934;GO:0002376;GO:0002673;GO:0002682;GO:0002697;GO:0002920;GO:0006950;GO:0006952;GO:0006955;GO:0007155;GO:0007160;GO:0009893;GO:0009966;GO:0009967;GO:0009987;GO:0010466;GO:0010468;GO:0010562;GO:0010604;GO:0010646;GO:0010647;GO:0010810;GO:0010811;GO:0010951;GO:0014910;GO:0014911;GO:0016043;GO:0019220;GO:0019222;GO:0022610;GO:0023051;GO:0023056;GO:0030100;GO:0030154;GO:0030155;GO:…									10	54305.6
4.40903	4.04099	5.08418	4.18024	4.19756	4.28431	3.88696	4.78234	4.86407	4.07918	5.07178	4.00043	4.49131	4.90524	4.08131	4.31118	3.78727	4.1631	4.07871	3.71369	4.08313	3.35593	4.00725	3.54573	4.48221	3.90703	4.28735	3.68991	4.79183	3.75268	4.70059	4.32363	4.47869	4.14888	4.27531	3.8275	4.32225	3.25096	3.58794	GO:0007165;GO:0009987;GO:0050789;GO:0050794;GO:0050896;GO:0051716;GO:0065007									2	118682
4.263	4.29206	NaN	NaN	NaN	3.91613	4.13647	4.05664	2.21948	3.06692	NaN	3.63224	3.51408	4.77507	3.06574	3.54313	2.96835	3.45405	3.15324	3.49317	2.64459	3.72902	4.02061	4.08961	3.8206	2.34137	3.76761	3.35606	NaN	3.76162	1.4283	3.36241	3.70876	2.96309	3.68414	3.68376	3.05743	3.65171	4.19704	GO:0000226;GO:0005975;GO:0005996;GO:0006006;GO:0006066;GO:0006094;GO:0006417;GO:0006464;GO:0006915;GO:0006996;GO:0007010;GO:0007017;GO:0008152;GO:0008219;GO:0009058;GO:0009889;GO:0009890;GO:0009892;GO:0009987;GO:0010033;GO:0010468;GO:0010556;GO:0010558;GO:0010605;GO:0010608;GO:0012501;GO:0016043;GO:0016051;GO:0016265;GO:0017014;GO:0017148;GO:0018119;GO:0018193;GO:0018198;GO:0019222;GO:0019318;GO:…									2	36053.2
6.91142	6.84597	7.15707	8.31711	7.08616	6.51821	7.27698	6.60146	8.41216	6.29723	7.12986	6.73169	7.16244	6.50454	7.19642	6.51153	6.38704	8.06687	7.36888	7.18041	6.7552	6.95176	7.03751	7.04564	6.82824	6.78274	6.92767	6.65951	6.59239	6.50885	6.72124	8.40656	6.7853	6.81003	6.68818	6.48045	6.43593	7.10437	6.92271	GO:0000165;GO:0001543;GO:0001558;GO:0001568;GO:0001658;GO:0001763;GO:0001775;GO:0001817;GO:0001819;GO:0001822;GO:0001885;GO:0001932;GO:0001934;GO:0001974;GO:0001990;GO:0001998;GO:0001999;GO:0002003;GO:0002009;GO:0002016;GO:0002018;GO:0002019;GO:0002028;GO:0002034;GO:0002064;GO:0003008;GO:0003012;GO:0003013;GO:0003014;GO:0003018;GO:0003044;GO:0003051;GO:0003071;GO:0003072;GO:0003073;GO:0003081;GO:…									11	53154.2
9.50903	9.52913	9.10107	9.09595	9.76655	9.2721	9.26583	9.56515	8.02579	9.16577	9.70056	9.57583	9.41642	8.86877	9.4652	9.02136	9.59043	9.23348	9.15502	9.07804	9.24871	9.2197	8.59114	9.05778	9.34621	9.73088	9.37568	9.51424	9.13249	9.26998	9.31884	8.91734	9.11545	9.81266	8.93089	9.39353	9.26068	9.62515	9.70341	GO:0001775;GO:0001868;GO:0001869;GO:0002252;GO:0002253;GO:0002376;GO:0002576;GO:0002673;GO:0002682;GO:0002683;GO:0002684;GO:0002697;GO:0002698;GO:0002920;GO:0002921;GO:0003008;GO:0003013;GO:0006810;GO:0006887;GO:0006950;GO:0006952;GO:0006955;GO:0006956;GO:0006958;GO:0006959;GO:0007568;GO:0007596;GO:0007597;GO:0007599;GO:0008015;GO:0008152;GO:0009892;GO:0009987;GO:0010466;GO:0010468;GO:0010605;GO:…									17	55154.2
13.948	13.8959	13.8142	13.9662	14.0996	13.9982	14.1092	13.8705	13.8162	14.3452	14.1673	13.8965	13.9081	13.9307	14.2202	14.5775	14.2475	14.0356	13.9127	13.9313	14.122	14.2419	14.0362	13.8769	13.9967	14.0613	14.1859	13.9828	14.2341	14.2236	14.0902	13.7493	14.0658	14.1274	14.1241	13.7949	14.1536	13.8094	13.5242	GO:0001775;GO:0001894;GO:0001895;GO:0001897;GO:0001906;GO:0001907;GO:0002576;GO:0006082;GO:0006629;GO:0006810;GO:0006811;GO:0006820;GO:0006887;GO:0006897;GO:0006898;GO:0006950;GO:0007154;GO:0007584;GO:0007596;GO:0007599;GO:0007610;GO:0007622;GO:0007623;GO:0008152;GO:0008202;GO:0008206;GO:0009267;GO:0009605;GO:0009987;GO:0009991;GO:0010033;GO:0010035;GO:0010038;GO:0010324;GO:0010941;GO:0015711;GO:…									69	69366.7
3.87392	3.81947	NaN	4.37805	3.19635	3.44799	2.63248	3.74129	3.62701	2.91733	4.07204	3.02688	3.87117	2.63003	2.96063	4.05177	3.86099	2.89767	3.34192	4.14064	4.42012	3.84498	3.44778	4.01103	3.84283	2.73314	NaN	3.60361	3.65063	3.86563	4.07328	3.83586	5.23738	3.90766	3.49103	3.1805	3.51252	3.59883	3.29373	GO:0002252;GO:0002253;GO:0002376;GO:0002673;GO:0002682;GO:0002683;GO:0002684;GO:0002697;GO:0002698;GO:0002703;GO:0002706;GO:0002712;GO:0002819;GO:0002822;GO:0002889;GO:0002920;GO:0002921;GO:0002923;GO:0006950;GO:0006952;GO:0006955;GO:0006956;GO:0006958;GO:0006959;GO:0007596;GO:0007599;GO:0008152;GO:0009892;GO:0009893;GO:0009894;GO:0009896;GO:0010468;GO:0010604;GO:0010605;GO:0010955;GO:0019222;GO:…									2	28357.4
6.05114	6.07975	6.14629	6.38036	6.16836	5.89402	5.93894	6.2768	6.13356	6.24574	5.65007	6.12795	6.16301	6.35382	6.04645	6.40545	6.26446	6.0477	5.71464	6.51137	6.10063	5.81006	5.81201	5.1205	6.05833	5.48264	5.76355	5.8667	6.13085	6.15793	6.18612	5.95003	5.64937	6.14453	5.84433	5.33772	6.15382	5.18475	3.62206	GO:0002252;GO:0002253;GO:0002376;GO:0002682;GO:0002684;GO:0006950;GO:0006952;GO:0006955;GO:0006956;GO:0006958;GO:0006959;GO:0008152;GO:0019538;GO:0032502;GO:0043170;GO:0044238;GO:0045087;GO:0048518;GO:0048583;GO:0048584;GO:0048839;GO:0048856;GO:0050776;GO:0050778;GO:0050789;GO:0050896;GO:0065007;GO:0072376			+	highC3gd_lowC3gd					5	26721.8
7.05108	7.21841	7.61356	7.00365	7.09667	6.99988	6.83881	6.8128	6.45371	6.83628	7.14015	6.36584	6.49652	7.24132	6.82211	6.96237	7.49039	6.72517	6.40942	6.71494	6.96447	7.07399	6.76244	6.67464	6.4217	6.74963	7.09398	6.98338	7.03144	6.83775	7.17362	6.40188	6.07584	6.40026	6.13301	6.44552	6.35357	6.17297	5.63867	GO:0006810;GO:0006811;GO:0051234			+	highC3gd_lowC3gd			+	lowActivity_lowC3gd	2	114797
5.57898	6.11691	5.22446	5.077	5.72467	5.46832	5.69767	5.7113	4.67303	6.01192	5.61347	5.18967	6.15767	5.99506	6.4033	6.22915	5.51494	5.50092	5.64689	5.48634	5.53391	5.94663	5.71524	5.82082	5.92493	5.95273	5.55535	5.44044	5.84628	5.58769	5.52321	5.43258	5.92871	5.41503	5.79271	5.82584	5.75237	5.76966	5.472	GO:0000270;GO:0000272;GO:0001519;GO:0001817;GO:0001818;GO:0002218;GO:0002221;GO:0002253;GO:0002376;GO:0002682;GO:0002683;GO:0002684;GO:0002694;GO:0002695;GO:0002697;GO:0002698;GO:0002757;GO:0002758;GO:0002764;GO:0005975;GO:0005976;GO:0006022;GO:0006026;GO:0006027;GO:0006518;GO:0006807;GO:0006950;GO:0006952;GO:0006955;GO:0007165;GO:0008152;GO:0009056;GO:0009057;GO:0009253;GO:0009308;GO:0009581;GO:…							+	lowActivity_lowC3gd	6	62217
3.56729	4.72424	4.28134	3.21457	2.8655	5.28302	4.40649	4.50765	4.37888	5.02689	3.65205	3.05288	4.63284	3.09402	4.87153	3.94692	3.92945	4.71817	NaN	2.88111	3.74022	4.49143	4.17669	4.22165	4.50219	3.42093	4.754	3.93569	3.3968	4.42511	3.86086	4.01228	4.27788	NaN	3.57755	3.76937	NaN	4.0989	2.89833	GO:0001775;GO:0006928;GO:0008283;GO:0008544;GO:0009888;GO:0009987;GO:0016477;GO:0031424;GO:0032502;GO:0032980;GO:0040011;GO:0043616;GO:0048856;GO:0048870;GO:0051546									2	65432.9
9.4815	9.74998	9.58349	9.55633	9.90981	9.27938	9.55674	9.60537	9.93074	9.75236	9.6274	9.68356	9.87258	9.574	9.80639	9.90463	9.42997	10.0041	9.67931	9.72507	9.54753	9.62131	9.77228	9.75702	9.66005	9.66007	9.48366	9.40518	9.28026	9.63329	9.72451	9.67286	9.77836	9.74065	9.50737	9.79975	9.50996	9.72251	9.97688				+	highC3gd_lowC3gd					12	54253.5
11.9116	11.549	11.8973	11.5703	11.2702	11.4365	11.7124	11.5346	11.0753	11.8079	11.351	12.224	11.7607	11.7446	12.0466	11.9861	11.7731	11.3204	12.0376	11.8506	11.0282	12.2889	11.5652	11.3395	11.2659	12.0164	11.3573	11.7566	11.5334	11.3277	12.0028	11.9847	11.9485	11.2795	12.4882	11.3044	11.6449	11.4367	11.5578	GO:0001775;GO:0001868;GO:0001869;GO:0002576;GO:0002673;GO:0002682;GO:0002683;GO:0002697;GO:0002698;GO:0002920;GO:0002921;GO:0006810;GO:0006887;GO:0007165;GO:0007264;GO:0007596;GO:0007597;GO:0007599;GO:0008152;GO:0009892;GO:0009966;GO:0009987;GO:0010466;GO:0010468;GO:0010605;GO:0010951;GO:0010955;GO:0016043;GO:0016192;GO:0019222;GO:0019538;GO:0022411;GO:0022617;GO:0023051;GO:0030154;GO:0030168;GO:…									69	163291
11.8511	11.6348	11.8339	11.5328	11.7407	11.9383	11.4195	11.7089	11.6054	11.2927	11.7041	12.0546	11.5221	11.8088	11.652	11.0158	11.958	11.526	11.9692	11.9621	11.6911	11.8165	11.6779	11.9819	12.0993	12.309	11.3919	12.1481	11.8848	11.7051	11.9485	11.9199	11.7443	11.7847	11.7292	12.2049	11.7565	12.0776	12.2344	GO:0001775;GO:0002376;GO:0002576;GO:0002791;GO:0002793;GO:0006461;GO:0006810;GO:0006887;GO:0006950;GO:0006952;GO:0006955;GO:0006959;GO:0007155;GO:0007160;GO:0007165;GO:0007596;GO:0007599;GO:0009607;GO:0009617;GO:0009719;GO:0009725;GO:0009966;GO:0009967;GO:0009987;GO:0010033;GO:0010035;GO:0010038;GO:0010470;GO:0010627;GO:0010646;GO:0010647;GO:0010740;GO:0010941;GO:0016043;GO:0016192;GO:0016337;GO:…									35	55928.2
7.56018	7.47878	7.51244	7.43216	7.75219	7.43845	7.2931	7.55192	7.47051	7.46695	6.96151	7.40007	7.57674	7.64406	7.36832	7.64747	7.44771	7.47309	7.10435	7.84571	7.46422	7.00415	7.09489	6.48796	7.25902	6.43531	7.06909	7.20678	7.46101	7.3438	7.51027	7.20667	7.09702	7.43795	7.21585	6.75049	7.55793	6.6558	4.27823	GO:0002252;GO:0002253;GO:0002376;GO:0002682;GO:0002684;GO:0002761;GO:0002762;GO:0006950;GO:0006952;GO:0006955;GO:0006956;GO:0006958;GO:0006959;GO:0008152;GO:0019538;GO:0030852;GO:0030853;GO:0043170;GO:0044238;GO:0045087;GO:0045595;GO:0045596;GO:0045637;GO:0045638;GO:0045649;GO:0045650;GO:0048518;GO:0048519;GO:0048523;GO:0048583;GO:0048584;GO:0050776;GO:0050778;GO:0050789;GO:0050793;GO:0050794;GO:…									4	25773.6
4.83149	6.09501	6.28159	6.51425	6.11589	5.97303	6.13198	6.33095	6.15245	6.02309	5.34843	5.72354	6.40733	6.56534	6.2439	6.43453	6.184	5.81177	6.06072	6.15868	6.28116	5.90145	5.84472	6.33951	5.57209	4.75	5.63035	5.83644	5.54753	6.38555	6.23463	5.84087	5.76131	6.18863	5.50132	6.16722	5.69104	5.53396	6.37263	GO:0001867;GO:0002252;GO:0002253;GO:0002376;GO:0002682;GO:0002684;GO:0006910;GO:0006950;GO:0006952;GO:0006955;GO:0006956;GO:0006959;GO:0008037;GO:0008152;GO:0009607;GO:0009615;GO:0009987;GO:0019538;GO:0040012;GO:0043170;GO:0043654;GO:0043900;GO:0043903;GO:0044238;GO:0045087;GO:0046596;GO:0046597;GO:0048518;GO:0048519;GO:0048525;GO:0048583;GO:0048584;GO:0050776;GO:0050778;GO:0050789;GO:0050792;GO:…									5	32903
6.92034	6.99048	6.81634	6.33834	6.6489	7.29532	7.10404	6.91221	6.96215	6.96501	6.75097	7.02272	6.87255	6.8786	6.89156	7.14823	6.67441	7.30157	7.33372	6.61747	7.02169	6.72148	7.0915	6.94275	7.16723	7.38365	7.02939	7.00049	6.94185	6.83428	6.7468	6.7922	7.15788	7.13289	7.06448	6.75644	6.78866	6.92383	6.59543	GO:0001525;GO:0001558;GO:0001775;GO:0001932;GO:0001952;GO:0001954;GO:0002576;GO:0002682;GO:0002684;GO:0002831;GO:0002833;GO:0002834;GO:0002836;GO:0002837;GO:0002839;GO:0006355;GO:0006357;GO:0006810;GO:0006887;GO:0006935;GO:0006950;GO:0006952;GO:0007162;GO:0007596;GO:0007599;GO:0008285;GO:0009605;GO:0009607;GO:0009620;GO:0009889;GO:0009987;GO:0010033;GO:0010035;GO:0010038;GO:0010039;GO:0010468;GO:…									12	59578.3
10.5512	10.1928	9.42904	9.69778	9.9292	9.88443	9.53566	9.46863	9.18203	10.1977	9.54827	10.0996	9.89774	9.15093	10.2519	9.65586	10.0478	9.95014	10.2869	8.78781	9.80926	9.6167	9.76098	10.1093	9.89378	10.4485	10.3605	9.48787	9.21503	9.72442	9.99293	9.54303	9.62241	10.0917	9.59446	10.0996	10.2299	10.4392	9.75259	GO:0000302;GO:0000303;GO:0000305;GO:0001523;GO:0002227;GO:0002251;GO:0002376;GO:0002385;GO:0006066;GO:0006576;GO:0006629;GO:0006644;GO:0006650;GO:0006694;GO:0006695;GO:0006720;GO:0006721;GO:0006801;GO:0006807;GO:0006810;GO:0006869;GO:0006950;GO:0006952;GO:0006955;GO:0006979;GO:0006982;GO:0007155;GO:0007159;GO:0007165;GO:0007602;GO:0007603;GO:0008152;GO:0008202;GO:0008203;GO:0008610;GO:0009056;GO:…							+	lowActivity_lowC3gd	34	45372
11.3714	11.4076	11.3219	11.693	11.7745	11.1002	11.563	10.9826	12.0991	12.1878	12.1199	11.2938	11.7156	11.5535	11.4948	11.8062	11.4809	11.5268	11.3723	11.4214	11.4606	11.878	11.6469	11.4395	11.5251	11.7465	11.4321	11.2912	11.4795	11.5391	11.5425	11.5547	11.6486	11.5461	11.6028	11.4055	11.7576	11.6046	11.0787	GO:0000041;GO:0001775;GO:0001894;GO:0001895;GO:0002576;GO:0006810;GO:0006811;GO:0006812;GO:0006826;GO:0006873;GO:0006875;GO:0006879;GO:0006887;GO:0007596;GO:0007599;GO:0009987;GO:0015031;GO:0015682;GO:0016192;GO:0019725;GO:0030001;GO:0030003;GO:0030168;GO:0032501;GO:0032940;GO:0033572;GO:0042592;GO:0045184;GO:0046903;GO:0048878;GO:0050801;GO:0050817;GO:0050878;GO:0051234;GO:0051649;GO:0055065;GO:…									57	77049.9
8.63582	8.26382	8.49308	8.6984	8.85526	8.50667	9.10048	8.65504	9.40298	8.66395	8.82595	8.22161	9.43796	8.09007	8.13264	8.73803	8.4553	9.10947	9.07407	8.01394	8.85535	7.96832	8.50546	8.7514	8.9745	8.18171	8.86857	8.07949	8.38516	8.24057	8.50729	8.89727	8.51401	8.16	8.69797	7.78651	8.59665	8.71375	8.06022	GO:0006066;GO:0006629;GO:0006638;GO:0006639;GO:0006641;GO:0006662;GO:0006810;GO:0006869;GO:0008152;GO:0008202;GO:0008203;GO:0009889;GO:0009890;GO:0009892;GO:0009893;GO:0009894;GO:0009895;GO:0009987;GO:0010565;GO:0010872;GO:0010873;GO:0010899;GO:0010900;GO:0010915;GO:0010916;GO:0010984;GO:0010985;GO:0015914;GO:0015918;GO:0016043;GO:0016125;GO:0018904;GO:0019216;GO:0019217;GO:0019218;GO:0019222;GO:…									5	9331.92
4.58745	4.69181	3.74009	4.53753	4.02958	4.27418	4.68579	4.79155	4.23596	5.05156	2.61493	3.5572	4.173	4.8574	4.09638	1.97776	3.82145	4.67834	4.96897	4.2819	4.18858	4.32269	3.60646	4.35872	4.0982	3.58025	4.09543	3.99292	4.20672	4.07399	4.25261	4.30689	4.53366	4.5129	3.65996	4.08725	3.76607	4.33952	2.38336										2	56692
4.62581	4.7227	5.27305	4.73763	5.19879	5.58735	6.09951	5.62343	4.63012	5.47509	4.76616	4.53964	4.7431	6.74902	5.2561	5.38087	4.56431	4.84411	5.06406	5.10727	4.29378	5.16647	5.65899	5.07249	4.40791	4.37326	4.80427	4.8169	4.99434	5.23113	4.2722	5.44216	5.14657	4.04876	5.24103	5.44065	5.19459	4.55115	5.66244	GO:0001775;GO:0002576;GO:0003008;GO:0003012;GO:0006810;GO:0006887;GO:0006928;GO:0006935;GO:0006936;GO:0006950;GO:0006984;GO:0006986;GO:0006996;GO:0007010;GO:0007016;GO:0007043;GO:0007044;GO:0007155;GO:0007165;GO:0007411;GO:0007596;GO:0007599;GO:0008152;GO:0009605;GO:0009987;GO:0010033;GO:0016032;GO:0016043;GO:0016192;GO:0016337;GO:0019538;GO:0022607;GO:0022610;GO:0030029;GO:0030036;GO:0030168;GO:…									27	269767
4.34155	4.64167	4.35137	4.41053	3.59104	4.17388	4.17528	4.38331	4.5399	3.68442	4.96665	3.65292	4.39739	4.38348	4.15149	4.33618	3.5221	4.42451	4.31701	3.37784	4.0924	4.0309	4.18245	4.07958	3.95369	4.12991	3.64125	4.05547	3.84089	4.30543	3.62833	4.06976	3.6854	4.20146	4.2086	4.25849	4.03592	4.54081	3.90481	GO:0006464;GO:0006508;GO:0007596;GO:0007597;GO:0007598;GO:0007599;GO:0008152;GO:0009987;GO:0016485;GO:0017187;GO:0018193;GO:0018200;GO:0018214;GO:0019538;GO:0031638;GO:0032501;GO:0043170;GO:0043412;GO:0043687;GO:0044237;GO:0044238;GO:0044260;GO:0044267;GO:0050817;GO:0050878;GO:0050896;GO:0051604;GO:0065007;GO:0065008;GO:0072376									4	51778.4
7.82273	7.28652	6.90399	6.99206	7.86277	7.52066	7.59085	7.68885	7.13004	7.6923	8.02123	7.70753	7.59575	6.96797	7.13754	7.05191	7.54379	7.34678	7.48035	7.01365	8.18797	7.4794	7.09787	7.41866	7.64845	7.57471	7.51567	7.66078	7.74097	7.27804	7.48204	6.7566	7.63142	7.55285	7.48486	7.08966	6.9497	7.3691	7.28513	GO:0002526;GO:0006928;GO:0006935;GO:0006950;GO:0006952;GO:0006953;GO:0006954;GO:0009605;GO:0009611;GO:0009987;GO:0016477;GO:0040011;GO:0042221;GO:0042330;GO:0048870;GO:0050896;GO:0050918;GO:0051716;GO:0060326;GO:0070887									6	14746.6
6.43379	6.10323	6.35027	6.33091	6.23855	5.88178	6.52804	6.33046	6.72652	6.18126	6.23951	6.29131	6.34663	6.0365	6.33891	6.13769	6.39519	6.54108	6.53201	5.92422	6.24425	5.88269	6.2028	6.32893	6.509	6.22812	6.36098	6.23027	6.03028	6.12753	6.18228	6.20943	6.09541	5.7767	6.23268	6.12865	6.13917	6.11678	6.2304	GO:0010468;GO:0010608;GO:0019222;GO:0031647;GO:0050789;GO:0050790;GO:0050821;GO:0060255;GO:0065007;GO:0065008;GO:0065009									7	60556.6
4.68803	4.69204	5.09938	5.30943	5.73148	1.90069	5.07644	5.57757	6.32322	4.12286	5.52351	4.04354	4.90726	4.59643	4.88137	3.69446	5.27502	5.27838	4.5587	4.59473	4.86981	4.64726	2.83257	4.51866	6.206	4.65365	4.74803	4.8715	4.77908	3.47094	4.94409	3.74437	4.10423	4.86365	4.75143	3.8044	5.22539	4.70619	4.87872	GO:0002237;GO:0002252;GO:0002253;GO:0002376;GO:0002673;GO:0002682;GO:0002684;GO:0002697;GO:0002920;GO:0006950;GO:0006952;GO:0006954;GO:0006955;GO:0006956;GO:0006958;GO:0006959;GO:0008152;GO:0008228;GO:0009593;GO:0009595;GO:0009607;GO:0009611;GO:0010033;GO:0010468;GO:0019222;GO:0019538;GO:0030100;GO:0030449;GO:0031347;GO:0032101;GO:0032490;GO:0032879;GO:0042221;GO:0043170;GO:0044238;GO:0045087;GO:…									2	192751
11.0903	11.1369	10.7227	10.7538	11.5008	10.9667	10.627	10.8954	10.2034	10.568	11.4962	11.5452	10.7335	10.8566	11.0209	10.8316	10.8636	10.4248	11.1876	10.8246	11.0021	10.945	11.1003	10.8643	10.7858	10.7277	10.833	11.1889	10.7006	10.6057	10.8795	10.5461	10.6215	11.1526	10.6136	11.2248	10.6585	11.5188	11.4721	GO:0001894;GO:0002526;GO:0003008;GO:0006950;GO:0006952;GO:0006953;GO:0006954;GO:0009611;GO:0010466;GO:0010669;GO:0010951;GO:0019216;GO:0019222;GO:0022600;GO:0030277;GO:0032501;GO:0042592;GO:0043086;GO:0044092;GO:0050789;GO:0050790;GO:0050896;GO:0051336;GO:0051346;GO:0052547;GO:0052548;GO:0060249;GO:0065007;GO:0065008;GO:0065009;GO:0080090									17	47650.9
[truncated: 17 more columns]

## Sheet: 6. Mixomics Wrangled Input
	A1BG	A2M	ACACA	ACTB	ACTN1	ADIPOQ	AFM	AGT	AHSG	ALB	AMBP	APCS	APOA1	APOA2	APOA4	APOB	APOC1	APOC2	APOC3	APOC4	APOD	APOE	APOH	APOL1	APOM	ATRN	AZGP1	BTD	C1QB	C1QC	C1R	C1RL	C1S	C2	C3	C4A	C4B_2	C4BPA	C4BPB	C5	C6	C7	C8A	C8B	C8G	C9	CA1	CD14	CD5L
1	790.927	2612.08	39.0806	45.1404		23.3571	162.871	140.056	696.176	18398.2	325.793	27.4942	5683.6	2170.57	748.716	687.835	453.813	424.844	215.846	25.3106	189.959	292.798	392.692	64.0832	376.816	28.8118	178.681	26.7236	50.2159	124.63	48.3249	13.5303	91.2184	58.8226	2524.86	616.959	45.9984	243.057	16.8192	202.448	82.1181	120.249	44.3415	46.7173	35.2165	170.989	10.1046	15.7087	78.1206
2	787.595	5004.21	46.2901	48.9516	13.9252	12.2065	189.616	123.791	956.503	19375.4	319.88	27.7589	4142.86	1780.65	785.081	603.746	250.441	212.023	119.654	14.7366	98.9744	256.219	301.04	59.3246	261.911	20.2744	130.243	21.2116	56.105	128.369	45.9947	19.5172	93.1639	39.4121	1700.53	355.938	25.0591	196.892	14.37	156.329	80.5379	125.274	54.2388	43.5912	27.0155	114.159	11.7411	13.9487	112.15
3	816.247	4052.93	41.3907	169.769	22.5237	6.22413	218.317	339.333	1222.59	13770.9	258.924	23.8583	6460.18	2110.95	745.998	488.798	476.81	440.273	204.25	22.7498	96.8462	653.569	198.638	92.8759	190.036	23.6304	105.318	34.1969	61.8211	147.715	47.672	22.8958	85.5714	33.405	2256.93	405.797	13.4019	162.223	14.2794	142.477	78.0512	104.108	59.8188	54.9046	32.9621	110.428	10.5595	10.5483	109.86
4	855.513	2485.89	27.9518	27.037	6.99894	14.2529	195.406	112.208	1148.19	17896.2	282.167	29.0764	4530	2100.39	1091.21	609.654	286.026	362.454	165.3	16.9956	104.867	306.733	361.351	69.384	236.645	25.2837	138.476	25.1016	70.7437	173.399	54.2657	15.0538	103.634	56.961	2642.53	536.539	29.1141	310.42	15.008	155.324	72.3794	119.058	42.9337	48.3649	33.4072	134.154	15.4004	16.7317	41.3275
5	727.784	5745.62	45.72	108.276	14.9933	13.4754	225.797	103.12	901.602	17855.8	260.997	28.4185	5978.55	1975.17	773.073	383.641	415.288	318.034	176.059	16.1695	169.437	535.119	269.905	56.6351	223.865	28.4112	95.7622	20.3919	57.4538	148.658	40.6778	15.3973	78.383	49.7236	2034.01	370.057	26.9354	216.826	11.2436	153.478	80.984	130.887	47.3819	37.6248	33.1293	83.1787	16.4456	11.6518	155.965
6	891.288	2529	26.6867	177.028	19.2372	9.24997	162.368	89.2916	948.141	14212.8	318.842	28.0786	4131.52	1985.68	1097.21	702.943	220.787	266.957	81.0471	9.78552	94.7192	295.998	317.791	93.4656	245.116	21.4918	133.182	16.812	40.4402	107.671	34.3124	19.7893	70.8763	40.2823	1006.17	148.605	13.9713	282.337	9.06618	136.725	77.5097	107.818	42.8112	43.0957	33.2159	141.416	18.0331	16.3789	41.9729
7	729.093	3202.28	33.1194	110.914	13.444	10.8916	181.508	86.5779	699.711	18225.2	268.744	27.4756	5296.47	1632.61	1200.9	746.749	387.123	247.429	186.2	15.8208	220.262	227.909	252.367	54.171	252.872	25.126	93.372	27.2917	71.2005	188.436	46.871	14.1229	93.1667	45.5831	1893	349.31	37.4109	165.732	11.4123	145.907	69.9649	134.84	49.1035	49.0712	30.5017	99.1412	16.2744	19.0349	107.4
8	844.826	2771.89	28.4375	27.8828	3.53394	14.4702	172.009	137.603	782.297	14356.1	342.702	67.8322	5577.61	1329.8	1388.41	874.293	419.854	390.714	296.625	15.8115	423.679	381.282	307.567	94.7363	258.843	16.8647	164.697	18.7343	36.3719	100.832	38.5422	16.46	76.256	35.9516	1252.74	187.805	26.1038	225.63	12.1159	182.874	68.3198	118.175	44.3992	36.3589	22.2466	147.227	17.6775	13.553	30.8775
9	1007.72	3014.79	36.76	170.962	15.6911	8.65225	126.143	121.323	627.62	11781.4	281.947	28.2827	3593.51	1547.06	862.626	1110.13	266.912	293.277	130.922	11.0031	133.139	437.595	294.282	57.3714	230.982	22.0446	133.174	21.0249	12.3126	19.4033	42.6989	23.2417	94.2863	59.0219	1780.56	322.173	29.4199	256.051	9.80645	156.621	74.5913	96.0334	41.9453	41.1426	27.7855	159.759	22.1558	21.8699	17.589
10	714.85	3852.65	48.8794	25.6989	27.138	25.5102	229.67	120.377	877.199	15803.7	289.442	21.4963	5004.95	2298.24	1500.48	769.029	397.779	634.353	206.698	41.3561	173.417	287.997	361.743	74.8417	263.341	25.7467	154.862	30.342	66.3094	188.731	52.5459	17.8761	99.5495	52.5403	2011	427.785	25.7774	246.478	14.6611	147.287	81.4253	122.048	72.6637	51.8757	40.196	70.1076	18.3237	19.2445	108.942
11	861.064	2996.43	39.5956	27.9009		11.8644	171.774	115.038	1165.36	15243.1	287.4	39.9303	3862.37	1981.16	1170.42	946.985	307.367	554.423	224.015	26.8523	110.343	308.59	368.12	74.6564	232.79	23.2793	122.148	28.7975	67.6376	178.377	47.8213	15.8444	96.3559	59.8166	2321.14	404.709	25.8491	314.037	14.118	169.887	79.7164	110.673	62.6638	54.1438	36.4841	133.811	25.4085	19.1432	122.512
12	767.217	3814.59	46.1983	52.6742	21.9984		147.748	142.722	987.117	14404.7	224.437	40.2443	4058.23	2039.61	689.323	723.924	360.307	379.643	185.39	18.9978	90.5309	286.688	185.18	99.6125	221.469	25.9221	81.5814	27.8873	70.8302	182.587	44.3172	29.0044	85.0884	65.4851	2400.49	396.949	34.2821	196.202		186.385	78.53	119.898	72.3015	53.9045	38.8113	121.183	14.0557	17.9569	75.6145
13	752.908	3041.02	43.9515	76.3096	8.96728	18.4798	201.084	318.932	1191.36	16004.3	242.595	72.64	5465.23	2579.61	830.469	695.238	415.412	298.152	526.939	23.0935	203.307	250.7	224.573	105.524	227.453	18.8897	99.2612	29.0622	83.3068	172.704	45.9055	30.3673	91.0131	69.1063	2435.67	542.511	39.6549	239.612	20.7933	144.38	63.9953	91.4484	44.2602	35.9207	27.1763	85.9679	38.8876	15.144	28.5027
14	961.943	2469.78	39.4103	54.9638	9.06249	17.9775	152.211	135.877	755.595	17555	304.306	54.5819	4638.16	1845.68	974.957	808.684	463.126	286.634	271.817	18.0733	337.632	291.99	197.554	76.4178	235.894	20.1603	115.14	31.4032	71.9217	215.597	52.5576	21.545	118.215	64.723	1574.14	341.435	53.1309	137.501	9.16639	169.686	74.5649	120.907	60.2992	52.4345	44.55	163.56	22.1008	37.8352	170.685
15	621.402	2771.63	37.4967	177.934	23.532	14.8798	163.19	91.6593	849.112	16363.6	288.189	29.0458	5201.25	1753.55	945.167	679.55	363.715	371.3	161.538	28.9482	107.046	336.845	285.411	68.6368	286.749	28.4932	113.607	26.9046	59.4672	173.459	42.2172	16.2074	87.5608	49.1806	2157.61	116.017	3.73392	276.517	10.9131	162.498	72.8842	108.487	63.1799	54.4048	35.0958	120.136	32.3249	15.4524	164.132
16	753.123	3355.8	43.0136	307.886	26.1222	16.9055	202.53	155.092	1057.32	17672.5	282.955	21.4976	5564.48	2757.07	742.2	801.791	548.931	521.33	285.948	36.1873	131.35	378.206	273.597	78.581	258.379	28.4669	102.219	24.276	61.3478	156.835	42.7976	18.501	86.9573	23.3508	2422.03	555.855	33.7413	209.28	6.20093	144.146	76.8137	111.882	43.8517	33.6455	24.6142	77.6099	22.0404	15.0828	51.502
17	778.941	2966.63	44.0751	156.686	22.8752	8.53364	133.205	97.1042	700.159	14977.3	306.267	50.0365	3640.13	1618.51	708.502	701.239	403.113	495.576	272.792	32.956	133.087	279.75	239.853	77.6309	248.227	25.3258	98.898	49.6995	77.5363	187.653	51.3883	35.7062	103.309	65.0931	1892.61	476.058	47.7548	274.301	13.3734	176.157	80.7741	104.921	54.4298	44.103	33.0392	185.966	16.7254	20.2565	101.253
18	975.999	2157.69	32.618	41.8423	9.37584	12.7014	199.819	340.652	1193.95	14424.4	323.358	116.365	4829.85	3055.93	580.854	1078.55	676.984	640.434	1038.41	64.5057	191.616	351.12	238.28	77.4948	228.636	26.3277	78.8482	33.7927	70.2079	177.357	52.3183	26.8298	99.4858	76.2363	2652.84	465.495	80.0718	218.351	12.3549	211.977	74.4853	100.639	51.5047	33.8473	29.4145	77.3637	21.898	18.8977	49.8516
19	862.489	3585.33	40.8675	24.8949		14.6826	158.239	78.6418	1061.76	20812.9	321.267	22.3492	4620.71	2360.08	1174.39	628.37	405.609	419.225	185.061	16.8331	107.915	328.114	256.082	90.6806	322.456	27.8792	96.9013	35.4758	75.8849	176.919	46.354	22.1113	99.6417	54.7817	1909.73	264.853	17.4223	191.004	7.55448	123.124	80.5227	121.13	64.9396	50.875	33.7113	82.4335	50.6361	23.2761	89.7486
20	822.321	4783.85	42.1047	32.1738	6.19423	9.59221	178.69	106.277	710.871	15250.1	354.269	26.1025	4763.66	2239.87	1097.18	585.295	298.505	376.327	208.403	17.5385	130.863	288.951	328.851	70.893	238.516	23.6017	153.493	27.1251	69.9353	168.905	48.0226	15.2742	101.107	64.6958	2505.78	517.665	16.4903	236.917	8.15047	178.703	79.1618	110.424	51.9478	52.9544	38.274	141.103	21.3743	19.7403	49.3892
21	937.441	3469.86	34.5717	34.6588	16.5523	20.3259	204.805	143.255	792.796	15372.6	260.306	102.267	5327.78	3065.22	953.933	933.167	693.599	455.26	736.966	26.7924	344.825	416.132	286.578	98.5629	334.194	26.1886	106.606	41.363	71.6558	190.909	40.2482	16.1086	101.43	42.8537	1804.67	248.855	30.0077	186.096	14.6332	173.689	73.0445	152.017	53.0661	49.3903	41.0602	80.108	22.3719	13.4504	157.433
22	762.185	3431.48	38.6247	472.538	36.5948	8.59663	169.754	90.7949	1043.53	15616.1	267.41	22.3241	4167.22	1926.6	568.464	675.571	272.491	256.139	121.42	22.5675	94.6054	258.262	248.987	60.3511	230.543	26.4705	96.4726	18.3555	81.7881	200.028	51.875	20.9934	92.6075	61.33	1998.81	357.488	24.1915	233.495	6.19038	132.104	75.6131	118.701	55.3888	49.9889	38.4711	92.2076	22.0019	16.5037	181.144
23	895.399	4230.42	42.9984	115.415	19.1669	20.8302	231.307	146.669	1209.72	19085.4	382.915	37.7126	5494.64	1847.82	1219.35	385.236	280.652	116.414	91.8503	7.22624	197.58	261.093	158.611	57.7414	190.83	18.0051	126.496	34.102	66.0942	165.228	44.6328	15.825	90.0311	46.0221	1638.19	383.118	29.4741	145.665	7.78463	135.326	82.5109	68.4393	60.1187	53.0098	43.842	108.304	31.8181	21.0896	183.581
24	958.495	4056.64	41.1798	87.7689	17.8838	10.1213	189.652	91.2357	1453.66	24449.5	297.456	32.7837	4115.45	1711.25	806.686	640.471	426.982	404.693	185.272	24.2068	95.866	301.541	337.371	45.3285	259.454	29.0941	110.556	27.6715	84.7683	200.502	46.0389	20.5396	79.1675	37.9017	1589.26	167.415	12.9462	134.276	16.5846	168.324	66.0046	140.245	48.7054	44.6373	33.5101	97.7513	18.7317	26.5953	171.206
25	689.767	3499.78	43.5769	58.3578	12.3163	14.7914	138.678	83.6934	861.154	19449.9	310.58	22.4945	4556.2	2304.04	1058.49	761.046	350.994	516.789	103.323	20.0364	162.815	266.819	174.294	62.1707	320.563	20.1624	125.691	20.6013	76.8757	174.575	51.5455	20.2373	98.0428	46.8964	2026.47	616.874	38.7203	230.908	14.5303	139.888	83.0391	113.511	66.3165	57.283	39.5929	140.435	17.3768	22.3883	91.5766
26	1026.89	2557.24	35.6661	13.412		19.193	242.559	268.145	1001.28	16793.2	316.456	59.0186	6463.89	2603.69	989.218	1050.54	552.362	671.954	408.112	47.2473	152.034	378.638	315.029	71.3475	267.497	25.2123	103.844	33.8734	66.1516	177.674	46.9803	18.5919	94.5642	63.626	2035.43	434.207	38.8106	197.043	7.45221	153.827	74.1146	108.877	42.2864	37.3388	31.8245	75.7783	9.28543	14.6503	146.834
27	819.901	4204.13	33.4928	86.9519	10.457	16.3733	156.742	165.293	986.4	15421.9	310.827	56.1478	5639.86	1693.24	1249.32	821.47	538.973	425.995	599.668	42.0186	341.006	452.431	212.805	73.0646	258.395	20.6588	97.0627	25.8414	52.5142	137.601	41.7683	23.3534	82.963	34.4889	1443.83	244.539	23.5671	144.644	10.1396	152.905	72.9788	110.052	53.381	49.3816	34.0503	110.463	14.9313	17.8295	131.139
28	846.328	3693.15	36.1538	30.4938	18.8931	6.4705	156.273	145.05	953.617	15622.1	288.686	27.235	4571.98	1646.14	441.971	757.938	258.486	335.254	122.252	28.2301	131.94	254.558	196.811	78.7838	189.706	20.1284	87.2522	26.876	91.2261	230.034	49.1588	26.5238	101.79	66.1508	2243.06	416.37	24.1631	223.718	17.6383	156.667	76.0852	109.581	56.4431	41.1841	30.466	138.119	12.4358	14.0083	107.254
29	748.332	2088.39	34.3186	32.2243		15.0397	203.697	108.024	936.167	17830.2	246.164	28.1312	5875.66	2788.72	897.184	985.028	463.154	478.599	186.881	17.5302	156.294	394.565	335.028	77.0865	299.004	29.3427	99.9938	23.4206	68.6234	176.585	45.4273	22.2919	105.119	52.4203	2439.77	485.965	29.2387	276.456	21.4087	150.404	80.5428	103.438	69.8195	51.7929	42.8948	95.6826	27.7687	14.4487	44.1262
31	874.482	3030.26	38.5633	202.706	15.8596	14.6814	192.804	131.372	926.178	16800.7	300.909	23.7623	5732.75	2142.07	867.654	747.78	363.411	401.502	126.813	21.685	141.384	294.522	293.661	72.1864	301.35	20.0269	107.439	19.3535	56.1809	136.702	38.469	28.0149	81.2433	35.9557	2142.69	109.052	7.12342	236.731	10.9115	153.756	77.1534	116.879	57.938	47.946	37.6561	111.284	21.5856	12.3391	291.313
32	865.279	2591.42	25.2573	145.978	17.7283	16.2506	210.248	132.114	876.83	15043.6	333.583	77.8888	4747.27	1549.26	1104.57	1034.75	430.957	400.697	343.908	15.8755	190.628	335.919	282.036	62.7537	223.178	29.5096	90.8541	24.3007	34.7875	89.7572	26.3934	14.8708	57.1664	44.1004	1889.07	64.0307	22.922	224.119	16.1228	177.452	75.2401	143.175	51.3719	42.1302	36.975	107.346	25.5125	16.8016	115.909
33	809.033	2462.47	33.1031	25.4379		13.3261	175.101	113.633	897.781	16346	428.419	87.4227	4707.83	1588.16	951.319	795.228	503.031	457.565	478.648	26.8789	218.834	361.193	371.391	60.8251	261.713	21.1576	96.0653	23.0695	66.6406	153.173	43.3471	18.3557	89.7046	56.4766	2403.81	507.815	73.823	220.083	14.3485	171.654	86.6472	124.182	71.4469	60.5542	44.5909	147.338	9.66919	14.0021	71.0648
34	809.042	4142.84	40.8509	18.1847		16.722	153.354	110.105	1043.44	17095.3	345.776	25.2234	4768.8	1761.98	1397.38	684.103	290.362	347.309	150.839		162.347	191.453	246.58	66.1031	292.553	22.4962	170.107	19.8682	44.7134	86.5406	42.0129	23.6409	82.8226	41.0411	1431.88	381.05	25.1702	237.015	6.649	135.046	66.2048	86.0148	42.2633	34.5074	29.2235	143.999	104.361	15.7892	77.0838
35	715.924	2623.56	36.3804	57.4747	21.1063	17.9875	180.472	121.741	713.592	18637.2	267.079	34.2121	5427.8	1917.94	1314.64	758.768	467.418	484.343	211.431	18.6791	138.9	313.007	318.037	82.861	330.672	24.8546	110.868	18.0498	54.3253	134.279	36.8582	10.4231	76.557	48.1514	1993.04	427.933	26.872	215.61		167.009	81.0309	102.345	64.0776	52.5673	37.8288	98.4974	15.8752	15.0385	66.0688
36	678.016	3460.19	37.3418	85.8291	11.2571	11.3189	124.858	101.091	1029.64	16189.9	306.366	30.0402	4314.05	1814.75	718.017	637.536	270.501	328.79	114.039	33.9588	105.282	200.789	301.613	87.3702	222.724	23.062	145.313	21.211	58.3518	147.726	48.1758	17.8526	90.3602	55.2688	2197.59	560.743	29.2731	278.586	12.1561	146.657	71.7436	89.048	73.6763	59.4349	42.7865	144.8	9.49156	16.365	74.5125
37	621.779	2964.09	42.6508	22.2584	20.4002	53.8324	259.08	96.4958	1121.15	19270.4	316.411	28.0889	4686.45	2210.15	594.294	1009.89	334.336	413.043	183.889	28.1975	116.841	367.022	242.962	75.575	242.568	20.3564	77.7798	23.1886	70.076	176.193	40.0491	20.662	88.0913	41.2635	1456.3	231.52	27.4566	207.975	12.5588	122.2	75.6238	121.085	46.2642	55.2872	34.6755	81.9785	24.2325	12.8199	74.6895
38	794.163	2570.3	28.5204	86.8439	14.8018	12.84	148.518	91.0664	851.934	19130.3	246.36	24.4237	4538.02	2273.29	845.946	553.63	302.454	325.768	130.132	17.9513	100.776	352.759	240.183	68.0472	251.996	19.7608	105.362	22.9321	71.404	162.444	39.0634	22.0539	81.7758	56.2783	2060.4	440.023	11.0881	275.272	14.5771	141.598	73.693	93.1992	50.6855	44.1025	35.0865	102.265	24.3013	11.2771	83.3435
39	845.997	4104.06	37.0038	20.5012	8.26033	10.8889	196.17	105.51	632.063	17440.9	306.459	21.4595	5655.06	2195.37	1018.99	496.028	363.872	478.491	183.422	17.5909	147.03	390.098	269.858	63.0904	234.98	21.3574	100.028	24.7007	72.813	182.312	51.8417	21.4414	111.09	53.8995	2270.59	522.436	30.7836	265.851	16.8337	161.038	78.1616	125.828	57.8141	48.6891	37.2726	120.126	19.9041	19.1813	32.149
40	878.174	3952.23	35.4717	144.945	12.0612	9.87213	123.58	110.301	998.443	17149.1	270.08	34.0832	4871.42	2178.3	788.194	641.944	365.571	262.537	147.338	22.2902	129.086	362.911	282.14	76.6012	197.957	25.7575	115.22	31.8011	50.1915	136.904	40.3191	23.8707	76.075	41.0987	1940.37	138.319	17.1987	186.445	37.7231	157.771	75.8407	122.788	61.0411	49.3648	41.5514	116.38	32.5462	10.1453	174.118
[truncated: 141 more columns]

## Sheet: 7. MixOmics Loadings
Activity (SLEDAI)
Feature	Loading value
F13B	0.285921
C3	0.271808
APOA1	0.221323
C6	0.215624
MYL6	0.0577196
C4A	0.0317692
IGKV1-5	-0.00531245
C1RL	-0.00904981
IGHV1-69	-0.027174
KRT9	-0.0575878
LBP	-0.0589487
LGALS3BP	-0.0627022
IGHG3	-0.0978242
IGHV3-72	-0.105287
KRT6A	-0.106286
IGHV1-3	-0.121915
IGHV4-61	-0.123328
APCS	-0.139449
IGLV1-51	-0.153374
IGLC2	-0.156118
IGHV3-15	-0.156906
IGLL5	-0.195352
IGKV3-20	-0.205628
SERPINC1	-0.210859
IGKV1-39	-0.284405
IGHV5-51	-0.294758
IGKV4-1	-0.318323
IGLV3-27	-0.430103
C3dg
Feature	Loading value
ACTB	-0.318857
PF4	-0.36843
PPBP	-0.174534
C8B	0.0959353
C1R	0.0108332
ACACA	0.0806477
CP	0.403928
C2	0.346391
C8A	0.480509
C3	0.361122
SERPIND1	0.00898762
TMC5	0.0224846
C4A	0.266972

## Sheet: 8. FDA Biomarker Overlap
Proteins remaining after filtration					FDA biomarkers					Overlap
NameInMyData	UniProtID				NameInFDALibrary	UniprotID				NameInFDALibrary	UniProtID	FoundUniProtIDs
A1BG	P04217				Acid Phosphatase	NA				Albumin	P02768	P02768
A2M	P01023				Alanine Aminotransferase (ALT) (SGPT)	P24298				Alpha-1-Acid Glycoprotein (Orosomucoid)	P02763;P19652	P02763;P19652
ACACA	Q13085				Albumin	P02768				Alpha-1-Antitrypsin	P01009	P01009
ACTB	P60709;P63261				Aldolase	P04075;P05062				Alpha-2-Antiplasmin	P08697	P08697
ACTN1	P12814				Alkaline Phosphatase (ALP)	P05186				Alpha-2-HS-Glycoprotein	P02765	P02765
ADIPOQ	Q15848				Alpha-1-Acid Glycoprotein (Orosomucoid)	P02763;P19652				Alpha-2-Macroglobulin	P01023	P01023
AFM	P43652				Alpha-1-Antitrypsin	P01009				ANTITHROMBIN III (ATIII)	P01008	P01008
AGT	P01019				Alpha-2-Antiplasmin	P08697				Apolipoprotein A1	P02647	P02647
AHSG	P02765				Alpha-2-HS-Glycoprotein	P02765				Apolipoprotein B	P04114	P04114
ALB	P02768				Alpha-2-Macroglobulin	P01023				Beta-Thromboglobulin	P02775	P02775
AMBP	P02760				Alpha-Fetoprotein - Tumor Marker	P02771				Biotinidase	P43251	P43251
APCS	P02743				Amylase	P04746;P04745				Ceruloplasmin	P00450	P00450
APOA1	P02647				Amylase, Pancreatic	P04746				Complement C1	P09871;P00736;P02746;P02745;P02747	P09871;P00736;P02746;P02747
APOA2	P02652				Angiotensin Converting Enzyme (ACE)	P12821				COMPLEMENT C1Q	P02745;P02746;P02747	P02746;P02747
APOA4	P06727				ANTITHROMBIN III (ATIII)	P01008				Complement C3	P01024	P01024
APOB	P04114				Apolipoprotein A1	P02647				Complement C5	P01031	P01031
APOC1	P02654				Apolipoprotein B	P04114				C-Reactive Protein (CRP)	P02741	P02741
APOC2	P02655				Aspartate Aminotransferase (AST) (SGOT)	P17174				Factor X	P00742	P00742
APOC3	P02656				Beta-2 Microglobulin	P61769				Factor XIII	P00488;P05160	P00488
APOC4	P55056				Beta-Thromboglobulin	P02775				Fibrinogen	P02671;P02675;P02679	P02671;P02675;P02679
APOD	P05090				Biotinidase	P43251				Fibronectin	P02751	P02751
APOE	P02649				Cancer Antigen 125 (CA 125)	Q8WXI7				Haptoglobin	P00738	P00738
APOH	P02749				Cancer Antigen 15-3 (CA 15-3)	P15941				Hemopexin	P02790	P02790
APOL1	O14791				Cancer Antigen, Human Epididymis protein 4 (HE4)	Q14508				Immunoglobulins IgA	P01876	P01876
APOM	O95445				Carcinoembryonic Antigen (CEA)	P06731				IMMUNOGLOBULINS IGD	P01880	P01880
ATRN	O75882				Ceruloplasmin	P00450				Immunoglobulins IgG	P01857;P01859;P01860;P01861	P01857;P01859;P01860;P01861
AZGP1	P25311				Cholinesterase	P06276				Immunoglobulins IgM	P01871	P01871
BTD	P43251				Complement C1	P09871;P00736;P02746;P02745;P02747				Kappa Light Chains	P01834	P01834
C1QB	P02746				Complement C1 Inhibitor	P05155				Lactate Dehydrogenase Heart Fraction (LDH-1)	P07195	P07195
C1QC	P02747				COMPLEMENT C1Q	P02745;P02746;P02747				Lambda Light Chains	P0DOY2;P0DOY3;A0M8Q6	P0DOY2;P0DOY3;A0M8Q6
C1R	P00736				Complement C3	P01024				Lipoprotein(a) (Lp(a))	P08519	P08519
C1RL	Q9NZP8				Complement C4	P0C0L4				Prealbumin	P02766	P02766
C1S	P09871				Complement C5	P01031				PROPERDIN FACTOR B	P00751	P00751
C2	P06681				C-Reactive Protein (CRP)	P02741				Protein S	P07225	P07225
C3	P01024				Creatine Kinase BB Fraction (CKBB)	P12277				Retinol binding protein (RBP)	P02753	P02753
C4A	P0C0L4				Creatine Kinase MM Fraction (CKMM)	P06732				Sex Hormone Binding Globulin	P04278	P04278
C4B_2	P0C0L5				Cystatin C	P01034				Thyroxine Binding Globulin (TBG)	P05543	P05543
C4BPA	P04003				Erythropoietin	P01588				Transferrin	P02787	P02787
C4BPB	P20851				Factor IX Antigen	P00740				Von Willebrand Factor	P04275	P04275
C5	P01031				Factor X	P00742
C6	P13671				Factor XIII	P00488;P05160
[truncated: 147 more rows]

## Sheet: 9. Metascape
GroupID	Category	Term	Description	LogP	Log(q-value)	Genes	Symbols	InTerm_InList
[truncated: 94 more rows]
